# Supplementary material for: A Nitrile Hydratase in the Eukaryote Monosiga brevicollis
Source: PLoS One. 2008 Dec 19;3(12):e3976. doi: 10.1371/journal.pone.0003976 (PMC2603476; doi:10.1371/journal.pone.0003976)
Supplement: Methods S2 — Protein alignments of the the Monosiga NHase and other NHase domains (0.01 MB ZIP) [file pone.0003976.s003.zip]

Archive with 3 entries (2 files):
- Monosiga_hit_alignments/
- Monosiga_hit_alignments/M.b._NHases_alpha.aln
- Monosiga_hit_alignments/M.b._NHases_beta.aln
