# Supplementary material for: A Nitrile Hydratase in the Eukaryote Monosiga brevicollis
Source: PLoS One. 2008 Dec 19;3(12):e3976. doi: 10.1371/journal.pone.0003976 (PMC2603476; doi:10.1371/journal.pone.0003976)
Supplement: Methods S2 — Protein alignments of the the Monosiga NHase and other NHase domains (0.01 MB ZIP) [file pone.0003976.s003.zip › Monosiga_hit_alignments/M.b._NHases_alpha.aln]

CLUSTAL W (1.7) multiple sequence alignment


A9V2C1         AMHAEHEAHTHDTRYGTEQAAVAKEAALDFPYQPWCEALVQTLTRRGVVRSDELHATLAS
P21219         --------MSEHVNKYTEYEARTK-------------AIETLLYERGLITPAAVDRVVSY
P29378         -MTAHNPVQGTLPRSNEEIAARVK-------------AMEAILVDKGLISTDAIDHMSSV
P27764         -----MSTSISTTATPSTPGERAW-------------ALFQVLKSKELIPEGYVEQLTQL
P97051         QSHTHDHHHDGYQAPPEDIALRVK-------------ALESLLIEKGLVDPAAMDLVVQT
Q7SID2         --MTENILRKSDEEIQKEITARVK-------------ALESMLIEQGILTTSMIDRMAEI
P13448         MSVTIDHTTENAAPAQAPVSDRAW-------------ALFRALDGKGLVPDGYVEGWKKT
Q53118         --------MNNIIPTQEEIAARVK-------------ALESILIEQNVISTAMVDRMVEI
O66188         HDHDHDHKPAPMVEEVSDFEILEM-------------AVRELAIEKGLFSAEDHRVWKD-
A0B043         ------MNTIPSEETVSTPGERAW-------------ALFRVMKEKNLIPDGYIDTLTEL
A0GFB9         HAHPHTHTHDHHGSALSEMDLRVR-------------ALESLLVEKGYVDPQALDALVET
A0GPD9         RENDMSNLFQFPDDREASSAAKVR-------------ALEALLIEKGVIGSDSVDAVLEH
A0NLT5         SAHDHDHPHDHDHSELSEIELRVR-------------ALETLLTEKGYIDPPALDELIET
A0QPF3         ----MSDQFAYPAEREQDSARRVA-------------ALERLLIEKGVITDQTVDKVLGY
A0R5P8         HDHDHARTVKPMVDEVTDFEVLEI-------------ALRELCIEKGIFTAEEHRRFTE-
A0T8S4         ------MSANHSAETASTPGERAW-------------ALFRVMKEKNLIPDGYIEGLTEL
A1RDJ2         --------MSGVIKSQEEIAARVK-------------ALESMLIDQGVMTTSMVDRMAEI
A1T2T7         ----------MNWLSLTDVEARVN-------------ALESLMVEKGLAEHEAVDAVVAS
A1T586         HDHDHDRTVKPMVDEVTDFEVLEI-------------ALRELCIEKGIFTAEDHRRFTE-
A3JPN8         LSPSGHPYRQDNDEPLTYWQTMEI-------------AMRELLIEKEITTAAEITARIEE
A3Q8C3         HDHDHDRTVKPMVDEITDFEVLEI-------------ALRELCIEKGIFTAEEHRHFTE-
A3SE25         -MTSHGHDHDSDHSHLKETEARVR-------------ALESLLSAKGYIDSAAVDRIIQT
A3SZS4         TMTSHGHDHDGDHSHLTETEARVR-------------ALESLLSAKGYIDSAAVDRIIQT
A3U2F6         -----MPHDHDDHSHLDEETARVM-------------ALEKLLIDKGLVDPAALDRILET
A3X4L4         EDMPHDHSDHPHALLPSDPALRVK-------------ALETILTRKGLIDPAALDEIIDT
A4ELE5         LSPSGHPYRPDDDHPLTYWQQMEI-------------AVRELLIEKGVTTAQEIAAQIDT
A4EXP2         --MPHDHTDHPHALLPPEPALRVK-------------ALETILTRKGLIDPAALDEIIDT
A4T4A6         ----MTDQFAYPSEREQLSADRVA-------------ALERLLIEKGVITGQTVDKVLSY
A4TEP1         HDHDHDRTVKPMVDEITDFEVLEI-------------ALRELCIEKGIFTAEEHRRFTE-
A4YUN4         SHHDHHHDHHHDHSDLSETELRVR-------------ALETILTEKGYIDPAALDVLIET
A5EJ07         MTDHHHDHHHHDHSELSETDLRVR-------------ALESILTEKGYIDPAALDVLIET
A5FXG0         -----------MTWREADSATLLA-------------GLRSLLAAKSIASADEIAERIRI
A5NUX6         MTDHHHDHPHPHGSELSPMDLRVR-------------ALESILVEKGYVDPAALDALIDT
A5W402         ------------MTATSTPGERAR-------------ALFAVLKRKDLIPEGYIEQLTQL
A6DVP1         MSPSGHPYRADNDGPLTYWQRMEI-------------AVRELLVEKGLLTPAEIAAQIEA
A6FP14         LSPSGHPYRADNDAPLSYWQRMEI-------------AVRELMIEKGHLTADQVSAQIDR
A6UB04         RHGPGEEHGHHHDNHLTDMEARVK-------------ALETVLTEKGLIDPAAIDAIVDT
A8DCZ3         MTPRFKAGDKVTVLELGKAGTSGH--------------SSTSGCARGACCSDAARTSIPE
A8DD08         AYTAQEALVVEDDAGNAEAARITT-------------ILEGILVTKGLLAKGEADQEIEK
A8DI70         GDHGHDHPAAPMVDEISDFEILEL-------------AVRELAIEKGLFTPEDHRVFSEW
A8INW4         GAPSMADQFNYREDREAYSAARVR-------------ALEALLIKKGIITDRSVDTVLDY
A8LN78         DHAAPHPHRPDQDGPLTEAQLTEI-------------ALRELLIEKGVLTPAEVTAQVTQ
A8TJ99         HGHHHGHDHDHEHPRLGELELRVK-------------ALESLLVEKGLVDPAALDTFIDI
A9D3M2         -MGHDHSHDHDHDNELDPFAARVR-------------ALETILTQKGLIDPAAIDAIVDT
A9E2B0         MPHDHSDHDHPHALLPPEPALRVK-------------ALETLLTRKGLIDPAALDEIIDT
A9EK70         --MPHDHADAPHSLLPPDPALRVK-------------ALETLLTEKGLIDPAALDEIIDT
A9H9B0         MPHDHDDHNHPHSLLPGDPVLRIK-------------ALETLLTKKGLVDPLALDAIIDT
A9IEH2         QSHTHDHHHDGYQAPPEDIALRVK-------------ALESLLVEKGLVDPAAMDAVVQT
B0FL82         MSYPENILRKPDDQVQKHITARVK-------------ALESMLIEQGVFTTSMVDRMAEI
Q0S8C2         THSHDDHAPIQASEEVSEFEILET-------------AIRELSIEHGLFSREDHRRFSEW
Q1ATN4         -MSGHDHPHEGPGRTASPYALRIR-------------AIESLLVEKGVLTEAEIQDQIEY
Q1GF62         --MPHDHHDHPHSLLPSEPALRVK-------------ALETILTRKGLIDPAALDAIIDT
Q1M6R2         ----MTDRFKYREDREAYSAARVK-------------ALEALLIKKGVITNKTVDTILDF
Q1MEA0         AHGDEHAHGHGHDNHYSDMQARVK-------------ALETLLTEKGLIDPAAIDAIVET
Q1YKQ9         GDHHGHHHDRDHDNHLDPMTARVM-------------ALETILTEKGMVDPDALDAIIDT
Q213Z0         MSSSEQQQHSHDHSELSETELRVR-------------ALETILIEKGYVDPKALDLLIET
Q2IWK4         HQHGHSHDHDHDHSELSETELRVR-------------ALETILTEKGYVDPAALDILIET
Q4W7S6         -----MSPSTPTSASTSTPGERAW-------------ALFQVLKSKELIPQGYVEQLTQL
Q70X88         -----MSHDHDHTEPPTEIALRVK-------------ALESLLTEKGLVDPAALDELVDT
Q84FS5         NTNIDPRFPHHHPRPQSFWEARAK-------------ALESLLIEKGHLSSDAIERVIKH
Q9L541         NTNIDPRFPHHHPRPQSFWEARAK-------------ALESLLIEKGHLSSDAIERVIKH
B0C3X1         -MPSNYPGFKYGADRETYSAAKVK-------------ALESLLIEKGIITGNTVDQILGY
Q0SJU0         MSATIEHTPDNAAPAQAPASDRAW-------------ALFRALDGKGLVPEGYTEGWKKT
Q136L5         GMSGHDHHHDHDHSELSETELRVR-------------ALETILTEKGYVDPAALDLLIET
Q5X5V1         MKEEHLHEPIEEHNEAIEFNILET-------------AIRELAIEKGLFSREDHRRFTEW
Q5YY20         DHDHDAHAPIQTGTEISEFEVLET-------------AIRELAIEKGLFSQEDHRRFSEW
Q6FBU6         ------MSISVSETSSSTPGERAW-------------ALHKVLTNKGLIPEGFIEGLTDL
Q6N613         HEHHHHHHHDHDHSELSETELRVR-------------ALETILTEKGYVDPAALDELIET
Q89LP5         SMSDHHHHHDHDHSELSETELRVR-------------ALETILTEKGYVEPAALDAIIQA
Q98KL1         -----MSHDHDHDNELDPFAARVR-------------ALETILTRKGLIDPAAIDIIVDT
UPI000014E7A9  HHEVDPRFPHHHPRPQSFWEARAK-------------ALESLLIEKRLLSSDAIERVIKH


A9V2C1         LDALQNSGAGPQLVARAWSDAAFAEWL--LTDAAAAAESLAIRTTNYDADPASAERVGGH
P21219         YENEIGPMGGAKVVAKSWVDPEYRKWL--EEDATAAMASLGY-----------AGEQAHQ
P29378         YENEVGPQLGAKIVARAWVDPEFKQRL--LTDATSACREMGV-----------GGMQGEE
P27764         MAHDWSPENGARVVAKAWVDPQFRALL--LKDGTAACAQFGY-----------TGPQGEY
P97051         YEHKVGPRNGAKVVAKAWVDPAYKARL--LADATAAIAELGF-----------SGVQGED
Q7SID2         YENEVGPHLGAKVVVKAWTDPEFKKRL--LADGTEACKELGI-----------GGLQGED
P13448         FEEDFSPRRGAELVARAWTDPEFRQLL--LTDGTAAVAQYGY-----------LGPQGEY
Q53118         YEEEVGPKLGAKVVAKAWTDSEFKARL--LDDATEACKELGI-----------SGLQGED
O66188         YVHTLGPLPAARLVAKAWLDPEYKKLC--IEDGVEASKAVGVNWVTSPPTQFGTPSDYCN
A0B043         MSTTWDPANGARIVARAWVDPAFRELL--LKDGTAACAQFGY-----------TGPQGEY
A0GFB9         YEHKVGPRNGARVIAKAWRDPEYKQWL--LDDATAAIASLGY-----------TGRQGEH
A0GPD9         FATMAGPFNGAKIVARAWIDPEFKKRL--VADTPAAIAELDL-------PDGMAGAEGEH
A0NLT5         YETKIGPRNGALVVAKAWTDPDYRERL--MKDATAAIAELGF-----------TGRQGEH
A0QPF3         FESEMTPLNGKKIVVKAWTDPDFAARV--VTDTPAALAELDL-------PEGMAGAEGEH
A0R5P8         FAEQIGPTPAARLVAKAWLDPEFKQLA--LTDALAASKAVGV--DWLEPTGFGTPSDFTA
A0T8S4         MSTTWDPANGARIVARAWADPGFRELL--LKDGTAACAQFGY-----------TGPQGEY
A1RDJ2         FENEVGPQLGAKVVAKAWTDPDYKAKL--LKDGTAACKDLGY-----------TGLQGED
A1T2T7         FENDMGPVNGAKVVARAWTEPEYREWL--LSDATAAIADMGF-----------TGLQTEH
A1T586         FSEQIGPTPAANLVARAWLDPDFKQLA--LTEPMTASKEVGV--DWLEPTGFGTPSDFTA
A3JPN8         MDRR-SPADGAAVIARAWVDPEYKAHL--LADGSAACKAMGF------------EPGVLR
A3Q8C3         FAEQIGPTPAARLVARAWLDPDFKDLA--LREPMTASKEVGV--DWMEPTGFGTPSDFTA
A3SE25         YETKIGPRNGAHVVAKSWVEPEFEAWL--RRDSSAAIHSLGY-----------HSRQGEH
A3SZS4         YETKIGPRNGAHVVAKSWVEPEFEAWL--RRDSSAAIHSLGY-----------HSRQGEH
A3U2F6         YETEIGPRNGAQVVARAWTDPAFAQAL--RDDATAAIHGMGF-----------GGRQGEH
A3X4L4         YQNKIGPQNGARVIARAWSDPAFKKAI--LADADPVLAELGY-----------YGRQGEH
A4ELE5         MDAR-NPSHGAAVVARAWTDPDFRDDL--LQDASAATREMGF------------DIGPMR
A4EXP2         YQNKIGPQNGASVVARAWSDPAFKAAL--LENADPVLADLGF-----------YGRQGEH
A4T4A6         FESEMTPLNGKKIVVKAWTDPDFAARV--VVDTPAAIAELDL-------PEGMAGAEGEH
A4TEP1         YAEQIGPTPAATLVARAWLDPDFAELA--RTEPMTASKEVGV--DWMEPTGFGTPSDFTA
A4YUN4         YESKVGPRNGARVVARAWSDPAFRSRL--LSDATPAIGELGY-----------AGRQGEH
A5EJ07         YESKVGPRNGARVVARAWTDPAFRARL--LSDATPAIGELGY-----------AGRQGEH
A5FXG0         TDGG-GPAQGARMVAKAWTDPDYKALM--LADGARAAELLDI-----------PMRGLPP
A5NUX6         YETKVGPRNGARVVARAWVDPAYRARL--LDDATAAIRELGI-----------GGRGGEH
A5W402         MEHGWSPENGARIVAKAWVDPQFRELL--LKDGTAACAQFGF-----------TGPQGEY
A6DVP1         MDAR-SPANGAAVVARAWVDPDFKARL--LANASAASREMGF------------NIGPLH
A6FP14         MDAR-SPANGAAVVARAWVDPDFRARL--LADAGAASREMGF------------DIGPLH
A6UB04         YETKVGPRNGARVVAKAWSDPDFADWL--RRDATAAIASLGF-----------TGRQGEH
A8DCZ3         TSRGKRRRSGLAALSGRFRNDRSVERVPRLTHGPALHRTLRP----------LSGAGIER
A8DD08         IETP-GLHLGARLVARAWVDPDFKNRL--LADGKLAAAELGM-------------KVGEA
A8DI70         NDAR-SPAAGSRMVAKAWIDPAYKSRV--FSDPLAASKEVGV--DWAEPSGFGTTSDYMH
A8INW4         FETKMGPFNGAKIVARAWVDSAFKERL--VADTPSAIAELAL-------PEGMAGAEGEH
A8LN78         MDAR-SPANGAAVVARAWTDPAFRARL--LADGAEACREMGY------------DIGTLN
A8TJ99         YETKVGPRNGAAVVARAWVDPAFRDWL--LRDASAAIKSFGF-----------EGRQGEH
A9D3M2         YEHKVGPRNGARVVARAWCDPKFADWL--KRDATEAIASLGY-----------TGRQGEH
A9E2B0         YENRIGPRNGAEVVARAWSDPDFRAAL--LKDATAVVAEMSF-----------FGRQGEH
A9EK70         YQNRIGPANGARVVARAWSDPDFKAAL--LADADPVLAELGY-----------YGRQGEH
A9H9B0         YENKIGPRNGAHVVAKAWLEPAFRAAL--LKDATKVVSELGY-----------YGRQGEH
A9IEH2         YEHKVGPRNGAKVVAKAWVDPAYKARL--LANGSAGIAELGF-----------SGVQGED
B0FL82         FENEVGPHLGAKVVAKAWVDPKYKARL--LKDGTAACKELGY-----------SGLQGED
Q0S8C2         AES-VGPSGGSKLVAKAWVDPEFKKRL--LADGTETCKEVGI--DWRDPTGSGTPSDYTY
Q1ATN4         MDSR-SPANGARLVARAWVDPEFRRRL--LADTKAAALELGI-----------DASGPVE
Q1GF62         YENKVGPQNGARVVARAWSDPAFRAAL--LEDADKILDEMAL-----------NGRQGEH
Q1M6R2         FETKMGPFNGAKIVARAWLDPAFKDRL--VANTPAAIAELDL-------PEGMAGAEGEH
Q1MEA0         YETKVGPRNGAHVVAKAWSDADFADWL--RRDATAAINSLGY-----------TGRQGEH
Q1YKQ9         YETKVGPRNGASVVAKAWSDPDYADWL--ARDATAAIASLGF-----------TGRQGEH
Q213Z0         YETKVGPRNGARVVARAWSDPAYHARL--MENASAAIAELGY-----------QGRQGEH
Q2IWK4         YETKVGPRNGARVVAKAWTDPAYRARL--LQDATAAIAELGY-----------TGRQGEH
Q4W7S6         MEHGWSPENGARVVAKAWVDPQFRALL--LKDGTAACAQFGY-----------TGPQGEY
Q70X88         YENRIGPRNGALVVAKAWTDPAYKQRL--LTNATEAIAELGF-----------SGVQGED
Q84FS5         YEHELGPMNGAKVVAKAWTDPAFKQRL--LEDSETVLRELGY-----------YGLQGEH
Q9L541         YEHELGPMNGAKVVAKAWTDPAFKQRL--LEDPETVLRELGY-----------YGLQGEH
B0C3X1         FETEMGPFNGAKLVAKAWVDSEFKQRL--LADCNAACQELDF-------PAGMSGAEGEH
Q0SJU0         FEEDFSPKRGAELVARAWTDPEFRDLL--LTDGTAAVDQYGY-----------LGPQGEY
Q136L5         YETRVGPRNGARVVAKAWVDAAFRERL--FKDATAAIAELDY-----------TGRQGEH
Q5X5V1         YDN-LGYYSGSRVVARAWVDPEFKKRL--LADGVAACKELGI--DWLKPTGEGTPSDYTH
Q5YY20         AQA-VGPHGGSTLVARAWLDPDFKARL--LADGTETCKEIGI--DWRDPTGSGTPSDYTY
Q6FBU6         LANKFDPANGAQVVAKAWTDPAYRELL--LRDGTAACEEFGF-----------TGPQGEY
Q6N613         YETKVGPRNGAQVVAKAWSDPAYRERL--LHDATAAIAELGY-----------TGRQGEH
Q89LP5         YETRIGPHNGARVVAKAWTDPAFKQAL--LEDGSKAIGTLGH-----------VSRVGDH
Q98KL1         YETKIGPRNGARVVAKAWSDPAYADWL--KRDATAAIESLSY-----------TGRQGEH
UPI000014E7A9  YEHELGPMNGAKVVAKAWTDPEFKQRL--LEDPETVLRELGY-----------FGLQGEH


A9V2C1         RLFSHNHTELRVVANTDTVHNLVCCTLCSCYPTAILGLSPPWYKSKVFRARAVREPRRLL
P21219         ---------ISAVFNDSQTHHVVVCTLCSCYPWPVLGLPPAWYKSMEYRSRVVADPRGVL
P29378         ---------MVVLENTGTVHNMVVCTLCSCYPWPVLGLPPNWYKYPAYRARAVRDPRGVL
P27764         ---------IVALEDTPGVKNVIVCSLCSCTNWPVLGLPPEWYKGFEFRARLVREGRTVL
P97051         ---------MVILENTPAVHNVFVCTLCSCYPWPTLGLPPAWYKAAAYRSRMVSDPRGVL
Q7SID2         ---------MMWVENTDEVHHVVVCTLCSCYPWPVLGLPPNWFKEPQYRSRVVREPRQLL
P13448         ---------IVAVEDTPTLKNVIVCSLCSCTAWPILGLPPTWYKSFEYRARVVREPRKVL
Q53118         ---------MVVLEDTDDVHHAIVCTLCSCYPWPVLGLPPNWYKEPAYRARIVREPRTVL
O66188         ---------LRVLADSPTLKHVVVCTLCSCYPRPILGQSPEWYRSPNYRRRLVRWPRQVL
A0B043         ---------IVALEDTPTLKNVIVCSLCSCTNWPVLGLPPEWYKGFEYRARLVREGRTVL
A0GFB9         ---------MIVLENTPATHNMVVCTLCSCYPWPVLGLPPVWYKSAPYRSRAVIDPRGVL
A0GPD9         ---------MAAVANDADVHNLIICTLCSCYPWPVLGLPPYWYKDPVFRARGVRKPRAVL
A0NLT5         ---------MVAVENTDDIHNMVVCTLCSCYPWTVLGLPPVWYKSAPYRSRAVRDPRGVL
A0QPF3         ---------IQAVANAPGIHNLVICTLCSCFPWPVLGLPPYWYKDPVFRARAAREPRTVL
A0R5P8         ---------FKILEDTPTLHHVIVCALCSCYPRPILGNSPEWYRTPNYRRRLVRWPRQVL
A0T8S4         ---------IVALEDTPTLKNVIVCSLCSCTNWPVLGLPPEWYKGFEYRARLVREGRTVL
A1RDJ2         ---------MKFVENTDDVHNTIVCTLCSCYPWPVLGLPPNWYKEPQYRSRVVRDPRGLL
A1T2T7         ---------MVAVENTAERHNVVVCTLCSCYPWTLLGIPPAWFKYPQYRARVVKEPRSVL
A1T586         ---------FEILEDTATLHHVIVCALCSCYPRPILGNSPEWYRTPNYRRRLVRWPRQVL
A3JPN8         ---------LIAVENTADVHNVVVCTLCSCYPRNLLGLPPDWYKTRAYRSRVVKEPRKVL
A3Q8C3         ---------FEILADTPGLHHVIVCALCSCYPRPILGNSPEWYRTPNYRRRLVRWPRQVL
A3SE25         ---------IEAVFNSDEVHHLVVCTLCSCYPWSVLGLPPTWYKSPPFRSRAVIDPRGVL
A3SZS4         ---------IEAVFNSDEVHHLVVCTLCSCYPWSVLGLPPTWYKSPPFRSRAVIDPRGVL
A3U2F6         ---------LTAVFNAPETHNMVVCTLCSCYPWSVLGLPPVWYKSTPYRSRAVSEPRAVL
A3X4L4         ---------MVVVENTPTQHNMVVCTLCSCYPWPLLGIPPGWYKSDAYRARAVREPRKVL
A4ELE5         ---------LIALENTDTEHNVVVCTLCSCYPRNLLGLPPDWYKSRAYRARTVKEPRKVL
A4EXP2         ---------MVVVENTPNQHNMVVCTLCSCYPWPLLGIPPGWYKSDAYRARAVREPRKVL
A4T4A6         ---------LQAVANEPGVHNLVICTLCSCFPWPVLGLPPYWYKDPVFRARAAREPRTVL
A4TEP1         ---------FEILADTPTLHNVIVCALCSCYPRPILGNSPEWYRTPNYRRRMVRWPRQVL
A4YUN4         ---------IVAVENTPELHNMVVCTLCSCYPWPVLGLPPVWYKSAPYRAKAVKDPRGVL
A5EJ07         ---------IVAVENTPELHNMVVCTLCSCYPWPVLGLPPVWYKSAPYRAKAVKDPRGVL
A5FXG0         ---------LGVVENTPGIHHLVVCTLCSCYPRAVLGYPPFWFKSAAYRARAVRDPRGLI
A5NUX6         ---------MVVVANTPEEHNLVVCTLCSCYPWPVLGLPPVWYKSPPYRARAVIDPRGVL
A5W402         ---------IVALEDTPQLKNVIVCSLCSCTNWPVLGLPPEWYKGFEFRARLVREGRTVL
A6DVP1         ---------LIAVENTVQTHNLIVCTLCSCYPRNLLGLPPDWYKTREYRSRAVREPRAVL
A6FP14         ---------LIAVENTTDVHNLIVCTLCSCYPRNLLGLPPDWYKTREYRSRAVREPRAVL
A6UB04         ---------MRAVFNTSETHNLIVCTLCSCYPWAVLGLPPVWYKAPPYRSRAVIDPRGVL
A8DCZ3         ---------HGDCLNNSGDREAAIGDHHHGHEHDAHVPFVVEAEAGNIEGQILVDALQAL
A8DD08         --------QLVVVENTPDVHNLIVCTLCSCYPRSILGQPPSWYISKTYRSRAVREPRTVL
A8DI70         ---------LTVLENTPKLHHVIVCTLCSCYPRPILGHSPYWYRSPNYRRRIVRWPRQVL
A8INW4         ---------MRAVANAPGVHNLIICTLCSCYPWPVLGLPPYWYKDPTFRSRAAREPRAVL
A8LN78         ---------LIAVENTPEVHNVIVCTLCSCYPRNLLGLPPDWYKSRAYRSRTVKDPRGVL
A8TJ99         ---------MVTVENTNQVHNLVVCTLCSCYPWPVLGLPPVWYKSAPFRSRAVIDPRGVL
A9D3M2         ---------MQAVFNTEDTHNLIVCTLCSCYPWTVLGVPPTWYKAPAFRSQAVIDPRGVL
A9E2B0         ---------MVAVENTDEVHNIVVCTLCSCYPWPLLGIPPGWYKSDAYRARVVREPRKVL
A9EK70         ---------MVVVENTPEQHNMVVCTLCSCYPWPLLGIPPGWYKSDAYRSRAVREPRRVL
A9H9B0         ---------MVAVENTDTVHNMVVCTLCSCYPWPLLGIPPTWYKSDAYRARAVREPRKVL
A9IEH2         ---------TVILENTPAVHNVFVCTLCSCYPWPSLGLPPAWYKAAPYRSRMVSDPRGVL
B0FL82         ---------MMWVENTDDVHNVVVCTLCSCYPWPVLGLPPNWFKEPQYRSRVVRDPRGLL
Q0S8C2         ---------FYVLENTPKVHNVIVCTLCSCYPRPVLGMSPDWYRTPNYRRRLVRWPREVI
Q1ATN4         ---------FVVVENTPEVHNLIVCTLCSCYPRAILGRPPDWYKSFEYRSRAVREPRAVM
Q1GF62         ---------VVVVENTPERHNMVVCTLCSCYPWPLLGIPPGWYKSDAYRARAVREPRKVL
Q1M6R2         ---------MRAVANSADVHNLIICTLCSCYPWPVLGLPPYWYKDPTFRSRAAREPRAVL
Q1MEA0         ---------MRAVFNTAETHNLVVCTLCSCYPWSVLGLPPVWYKAPAYRSRAVIDPRGVL
Q1YKQ9         ---------MQAVFNTPERHNLVVCTLCSCYPWSVLGLPPVWYKSPPYRSRAVSDPRGVL
Q213Z0         ---------LVVVENTPTLHNMVVCTLCSCYPWPVLGLPPVWYKSAPYRSRAVKEPRAVL
Q2IWK4         ---------IVAVENTPATHNMVVCTLCSCYPWPVLGLPPVWYKSAPYRSRAVKEPRAVL
Q4W7S6         ---------IVALEDTPQLKNVIVCSLCSCTNWPVLGLPPEWYKGFEFRARLVREGRTVL
Q70X88         ---------MLVVENSPTVHNMTVCTLCSCYPWPTLGLPPAWYKSAPYRSRVVIDPRGVL
Q84FS5         ---------IRVVENTDTVHNVVVCTLCSCYPWPLLGLPPSWYKEPAYRARVVKEPRQVL
Q9L541         ---------IRVVENTDTVHNVVVCTLCSCYPWPLLGLPPSWYKEPAYRARVVKEPRQVL
B0C3X1         ---------MRIVENTPEVHNVIVCTLCSCYPWPTLGLPPYWFKDPTFRARVVREPRVVL
Q0SJU0         ---------IVALEDTPTLKNVIVCSLCSCTAWPILGLPPTWYKSFEYRARVVREPRKVL
Q136L5         ---------IVAVENTPATHNMVVCTLCSCYPWPVLGLPPVWYKSAPYRSRVVKEPRAVL
Q5X5V1         ---------LIVCENTPKLHNTMVCTLCSCYPRPLLGIAPAWYERPNYRRRLVRWPRQVL
Q5YY20         ---------FYVLENTPEVHNVIVCTLCSCYPRPVLGMSPDWYRTPNYRRRLVRWPREVL
Q6FBU6         ---------IVALEDTTDVKNVIVCSLCSCTNWPVLGLPPEWYKSFEFRARLVREGRTVL
Q6N613         ---------IVAVENTPATHNMVVCTLCSCYPWPVLGLPPVWYKSAPYRSRVVKEPRAVL
Q89LP5         ---------LVVVENTPQRHNMVVCTLCSCYPWEMLGLPPVWYKAAPYRSRAVKDPRGVL
Q98KL1         ---------MQAVFNTEETHNLVVCTLCSCYPWSVLGLPPVWYKAPPYRSRAVIDPRGVL
UPI000014E7A9  ---------IRVVENTDTVHNVVVCTLCSCYPWPLLGLPPSWYKEPAYRSRVVKEPRKVL


A9V2C1         REEFGLVLPEARGIRVHDSTADLRYMVLPQRPQGTEGWSEEHLRTIVTRDSLLGTAVP--
P21219         KRDFGFDIPDEVEVRVWDSSSEIRYIVIPERPAGTDGWSEEELTKLVSRDSMIGVSNA--
P29378         -AEFGYTPDPDVEIRIWDSSAELRYWVLPQRPAGTENFTEEQLADLVTRDSLIGVSVP--
P27764         -RELGTELPSDTVIKVWDTSAESRYLVLPQRPEGSEHMSEEQLQQLVTKDVLIGVALP--
P97051         -AEFGLVIPANKEIRVWDTTAELRYMVLPERP-GTEAYSEEQLAELVTRDSMIGTGLP--
Q7SID2         KEEFGFEVPPSKEIKVWDSSSEMRFVVLPQRPAGTDGWSEEELATLVTRESMIGVEPA--
P13448         -SEMGTEIASDIEIRVYDTTAETRYMVLPQRPAGTEGWSQEQLQEIVTKDCLIGVAIP--
Q53118         SEEFNYHLPESTEIRIWDTSSEMRYWVLPQRPEGTEGWSEEQLAELVTRDSMIGVGPV--
O66188         -AEFGLQLPSEVQIRVADSNQKTRYIVMPVRPEGTDGWTEDQLAEIVTRDCLIGVAVPKP
A0B043         -RELGTDLPDDVVVKVWDTTAESRYLVLPVRPAGSEHMTEEQLRALVTKDVLIGVALP--
A0GFB9         -KEFGFELPVDVEFRVWDSTAEVRYLVLPMQPPGTDGFSEEALAELVTRDSMIGTGLP--
A0GPD9         -KEFGVEVPPGKAVKVWDSSAQIRWFVVPERPANTDHLSEQELAALITPESMMGVALV--
A0NLT5         -AEFKVELPDDTEIRVWDSTAEIRYLVIPKRPAGTDGWSEERLADLVTRNSMIGTGLA--
A0QPF3         -AEVGVDLPDDTEIRVWDSSGHSRWFVIPERPAGTDDLTDEQLMDLVTTESMIGVALA--
A0R5P8         -AEFGLYLPDDVEVRVEDSNQKHRFMVMPMRPEGTEGWTEDQLAEIITRDCLIGVALPKP
A0T8S4         -RELGTDLPDDVVVKVWDTTAESRYLVLPVRPAGTEHMTEEQLRTLVTKDVLIGVALP--
A1RDJ2         KDEFDFEVSPEKEIRVWDSSSEMRFIVIPQRPAGTDGWNEEQLADLVTRNSMVGVGPA--
A1T2T7         -AEFGVSLPDDVKIDVWDSSAEIRYLVIPQRPEGTEGLTADELVPLISRDSMVGTALV--
A1T586         -AEFGLYLPDDIEVRVQDSNQKHRYMVMPLRPEGTDGWTEQQLAEIVTRDCLIGVALPKP
A3JPN8         -AEFGLDLPDGMTVRVHDSTADMRYVVLPARPEGTEGMSEAELAQLITRDSMIGTGVP--
A3Q8C3         -AEFGLYLPDDVEVRVQDSNQKHRFMVMPMRPEGTDGWTEDQLAEIVTRDCLIGVALPKP
A3SE25         -AEFGVTLDPATRVEVHDSTAEIRYLVIPQRPAGTEGYGMEQLADLVARNAMIGTGLA--
A3SZS4         -AEFGVTLDPATRVEVHDSTAEIRYLVIPQRPAGTEGYSMEQLADLVTRNAMIGTGLA--
A3U2F6         -EEFGVTLPGTTAIRVWDSTAEMRYLVIPMRPAGTDGWSAEALAPLVTRDAMIGTALI--
A3X4L4         -ADFGVTLPAETAVRVWDSTAEVRYLVLPMRPAGSEDLDEDALAALVSRDSMIGTALA--
A4ELE5         -AEFGVTLPDTTTVRVHDSTADMRYVVIPARPAGTEGWHADDLATLVTRDSMIGTGLP--
A4EXP2         -ADFGVTLPEGTAVRVWDSTAEVRYLVLPMRPEGTEAMTEEELAALVSRDSMIGTDLP--
A4T4A6         -AEVGVDLPDDTEIKVWDSSGHSRWFVIPERPAGTEEFTDEQLMDLVTTESMMGVALA--
A4TEP1         -SEFGLSLPEGVDVRVQDSNQKHRYMVMPMRPAGTDGWSEEQLAEIITRDCLIGVALPKP
A4YUN4         -RDFGFELPPTTKIRVWDSTAEIRYFVLPMRPEGTEGWSEDRLAELVTRDSMIGTGLP--
A5EJ07         -QDFGFALPATTKIRVWDSTAEIRYFVVPMRPDGTEGWSEDQLAELVTRDSMIGTGLA--
A5FXG0         -AEWGTELPAATAIRVVDSTADYRWMVLPMRPAGTEGWSEAELAAIVREGDMIGVTRP--
A5NUX6         -REFGVELPATTRIRVWDSTAELRYMVLPMRPAGSEHLDEAALADLVTRDAMIGTGLP--
A5W402         -RELGTELPDDMVVKVWDTSAESRYLVLPQRPAGSEHMSEEQLRQLVTKDVLIGVALP--
A6DVP1         -REFGLDLPEDVTVRVHDSTADMRYIVLPARPEGTDAMDEAQLASLVTRDSMIGTGLP--
A6FP14         -REFGLDLPDSTTIRVHDSTADMRYIVLPARPSGTDGLDEDALAALVTRDSMIGTGLP--
A6UB04         -AEFGLNLPAEKKIRVWDSTAELRYLVVPERPAATDDLGEDALAKLVTRDSMIGTGLA--
A8DCZ3         LVGRGLIFPGEVRVLVHDSNADMRYLVLPQCPAGTERFSEDQLAARVTHDCMIGVSVV--
A8DD08         -HEFGLDIPEAVRVRVHDSNADMRYLVLPMPPAETVGRHEIDLAGLVSRDMLIGTAVL--
A8DI70         -AEFGLLLPPEVELRVEDSNAKSRFMVLPVRPAGTDGWSEDQLAEIVTRDCMIGIAMPQP
A8INW4         -KEFGLAVPESTRVKVWDSSAQIRWFVVPERPAGTEGLSEAELEVLVTPEAMIGVAVA--
A8LN78         -AEFGTELPRGMTVRVHDSTADMRYIVIPQRPAGTETLSPEALAALVTRDGMIGVTRL--
A8TJ99         -ADFGTTLPQDVEIRVWDSTAEVRYLVLPQRPSGTEGLPEAELAALVTRNAMIGVEQV--
A9D3M2         -AEFGLKLPEATRIRVWDSTAELRYMVVPARPAETDGLGEDELARLVTRDSMIGTGLP--
A9E2B0         -AEFGVELSAETAVRVWDSTAEVRYLVVPQRPAGSEGLDVAALADLVTRDSMIGTGLA--
A9EK70         -AEFGVTLPEGTSVRVWDSTAELRYLVLPMRPKDTEGLSEDALAALVSRDSMIGTDIP--
A9H9B0         -ADFGVALPADRAVRVWDSTAEVRYLVIPQRPKGTDDWDEEALMDLVTRDSMIGTGLV--
A9IEH2         -AEFGLVIPTNKEIRVWDTTAELRYMVLPERPAGTEGYSEEQLAELVTRDSMIGTGLP--
B0FL82         KDEFGVDVPVEKEIKVWDSSSEIRFVVIPQRPAGTEGWSEDQLAKLVNRNSMIGCGEA--
Q0S8C2         -AEFGLHFPPDVEVRVHDSNQKSRFMVMPMRPEGTDGWSEEQLASIVTRDTMIGVAVPQV
Q1ATN4         -REFGHEPPEGVRVAVHDSTADVRYMVLPMRPEGTEGMSEEELAALVTRDSLIGVSVP--
Q1GF62         -AEFGVTLPADTSVRVWDSTAEVRYLVLPMRPEGTDGWSEEALMTLVNRDSMIGTALATP
Q1M6R2         -NEFGLPVPEAIEIKVWDSSAQIRWFVIPERPPGTEGLTETELEALVTPEAMMGVAIA--
Q1MEA0         -AEFGLRLPEDKKIRVWDSTAELRYLVIPERPEGTDGMDEQVLAGLVSRDAMIGTAVA--
Q1YKQ9         -REFGVALPDGVSVRVWDSTAELRYLVVPERPAGTEGLSEAALAALVTRNSMIGTERDLS
Q213Z0         -REFGVTLPAHSEIRVWDSTAEIRYLVLPMRPAGTEGWSEQQLADLVTRDSMIGTGLA--
Q2IWK4         -ADFGVTLPDDTAIRVWDSTAEIRYLVIPMRPDGTEGFTEDQLADLVTRDSMIGTGVA--
Q4W7S6         -RELGTELPNDMVVKVWDTSAESRYLVLPVRPEGTEHMSEEQLQALVTKDVLIGVALP--
Q70X88         -AEFGVSVPADKEVRVWDSSAELRYLVLPERPAGTEGWSEEQLVELVTRDSMIGTGFP--
Q84FS5         -KEFGLDLPDSVEIRVWDSSSEIRFMVLPQRPEGTEGMTEEELAKLVTRDSMIGVAKI--
Q9L541         -KEFGLDLPDSVEIRVWDSSSEIRFMVLPQRPEGTEGMTEEELAKLVTRDSMIGVAKI--
B0C3X1         -KEFGVTLDDSVEVRVWDSSAQIRWWVLPMRPAGTEGMNETQLADLLTPEAMMGVATV--
Q0SJU0         -SEMGTDIPENVEIRVYDTTAETRYIVLPQRPAGTEGWSREQLQQIVTKDCLIGVAVP--
Q136L5         -TDFGITLPDDTAVRVWDSTAEIRYLVIPMRPEGTDGFSEEHLADLVTRDSMIGTGLA--
Q5X5V1         -AEFGTIIPPDVEVRVHDSNQRTRFMILPMRPEGTEDWSEEKLATIVTRDTMIGVAIPRI
Q5YY20         -AEFGLHFPPEVEVRVHDSNQKSRFMVLPMRPAGTEGWTEEQLAAIVTRDTMIGVALPQV
Q6FBU6         -KELGTELPENMTVKVWDTSAETRYLVLPMRPAGTENMTVEELQKLITKDVLIGVALP--
Q6N613         -AEFGVTLPQDTAIRVWDSTAEIRYLVLPMRPEGSDDFSEGQLADLVTRDSMIGTGLA--
Q89LP5         -ADFGVALPKDIEVRVWDSTAETRFLVLPMRPGGTEGWSEEQLAELVTRDSMIGTGFP--
Q98KL1         -EEFGLTLAATTKIRVWDSTAELRYLVVPMRPAGTEGWSEEQLAELVSRDAMIGTALA--
UPI000014E7A9  -QEFGLDLPDSVEIRVWDSSSEVRFMVLPQRPEGTEGMTEEELAQIVTRDSMIGVAKV--


A9V2C1         --RVD
P21219         --LTP
P29378         --TTP
P27764         --RVG
P97051         --TQP
Q7SID2         --KAV
P13448         --QVP
Q53118         --KTP
O66188         GITVN
A0B043         --RAH
A0GFB9         --KTP
A0GPD9         --APP
A0NLT5         --LDP
A0QPF3         --GRP
A0R5P8         GVTTN
A0T8S4         --RAS
A1RDJ2         --KAA
A1T2T7         --TAE
A1T586         GVTSN
A3JPN8         --KTP
A3Q8C3         GVTTN
A3SE25         --RAP
A3SZS4         --RAP
A3U2F6         --GAQ
A3X4L4         --SAP
A4ELE5         --KSP
A4EXP2         --KVP
A4T4A6         --GRT
A4TEP1         GVTTN
A4YUN4         --RRA
A5EJ07         --KRP
A5FXG0         --RA-
A5NUX6         --LAP
A5W402         --RVG
A6DVP1         --RQP
A6FP14         --RTP
A6UB04         --LSP
A8DCZ3         ---AP
A8DD08         --QR-
A8DI70         GRTSD
A8INW4         --RAA
A8LN78         -----
A8TJ99         --VYP
A9D3M2         --LRP
A9E2B0         --KAP
A9EK70         --EAP
A9H9B0         --HSP
A9IEH2         --TQP
B0FL82         --TAV
Q0S8C2         DWTAT
Q1ATN4         --RAP
Q1GF62         ASEAP
Q1M6R2         --KAA
Q1MEA0         --RRP
Q1YKQ9         PHAAP
Q213Z0         --KSP
Q2IWK4         --QPP
Q4W7S6         --RVD
Q70X88         --KNP
Q84FS5         --EPP
Q9L541         --EPL
B0C3X1         --QV-
Q0SJU0         --QVS
Q136L5         --RSP
Q5X5V1         DWTVD
Q5YY20         DWTAQ
Q6FBU6         --KLP
Q6N613         --RTP
Q89LP5         --KTP
Q98KL1         --REP
UPI000014E7A9  --QPP
