# Supplementary material for: A Nitrile Hydratase in the Eukaryote Monosiga brevicollis
Source: PLoS One. 2008 Dec 19;3(12):e3976. doi: 10.1371/journal.pone.0003976 (PMC2603476; doi:10.1371/journal.pone.0003976)
Supplement: Methods S2 — Protein alignments of the the Monosiga NHase and other NHase domains (0.01 MB ZIP) [file pone.0003976.s003.zip › Monosiga_hit_alignments/M.b._NHases_beta.aln]

CLUSTAL W (1.7) multiple sequence alignment


A9V2C1  YDL----HHDVGGAENM------LRLPLDRHERDYLPWERHIHALVVLLVK--QGR----
Q7SID3  MNG----VYDVGGTDGL-GPI--NRPA-DE-PVFRAEWEKVAFAMFPATFR--AGF----
P13449  MDG----VHDLAGVQGF-GKVPHTVNA-DIGPTFHAEWEHLPYSLMFAGVAE-LGA----
Q53117  MNG----VFDLGGTDGI-GPVDPPAEE----PVFRADWEKAAFTMFSALFR--AG-----
P21220  MDG----IHDTGGMTGY-GPVPYQKDE----PFFHYEWEGRTLSILTWMHL--KGI----
P29379  MDG----IHDLGGRAGL-GPIKPESDE----PVFHSDWERSVLTMFPAMAL--AGA----
A0B042  MDG----FHDLGGFQGF-GPVPHTINSLGYKPVFKEDWEHLAYSLMF-VGVDQLKK----
A0GFC0  MNG----AQDLGGMQSF-GPI--NPDN-DV-SPFHADWERRVHATTIAMGA--TGK----
A0GPE0  MKL----QHHLGGIENL-GPV--STET----RVFVEPWEKRIFGIHTVMMAESAHLSDAI
A0NLT4  MNG----AQDLGGQMGF-GPI--ELEE-NE-PNFHAKWEERAFAVTLAMGA--TGS----
A0QPF2  MRL----QHFIGGLEGLTGPL--DFEK----RVFVEDWEKRIFGIHVAMMALSTHLGEAL
A0R5P7  FLAYMKTVHDVGGEPD--APMKYENKE-------YEYWEHMTYVICEVLAW--RGI----
A0T8S3  MDG----FHDLGGFQGF-GQVPHTINSLGYKPVFKEDWEHLAYSLMF-VGVDQLKK----
A1RDJ3  MNG----LYDLGGADGL-GPV--NPPA-DE-PVFRAEWEKSAFTMFAALFR--AGY----
A1T2T6  MHG----PHDLGGRDGI-GPVDPEFLK-PGIPEWRYPFEGRMHAVTAMAIA--KGA----
A1T587  ITAYLKPVHDVGGEPD--APMKYENKQ-------YEQWEELTYVICEVLAW--RGI----
A3SE24  MNG----GADLGGMMGF-GPV--VQEE-DE-PLFHAPWEARALGIVVALGA--CGQ----
A3U2F7  MNG----PQDIGGRHGF-GPV--RPDP-DE-PLFHAPWERRAMALTVAAGG--TGQ----
A4EXP3  MSR----LHDMGGRFGD-GPV--VPEA-ADAAVFEQDWHARALAVTLACGA--LGK----
A4T4A5  MKL----QHYLGGLEGLPEPL--NLEK----KVFVEDWEKRIFGIHVAMMGLSNHLGSAL
A4TEP0  ITAYLKPVHDVGGEPD--APMKYENKQ-------YEQWEEMTYVICEVLAW--RGI----
A4YUN5  MDG----AHDMGGVADF-GPV--RPEP-DE-PVFHAEWERRAFALTLAMAT--PGG----
A5W403  MDG----FHDLGGFQGF-GKVPHRINSLSYKQVFKQDWEHLAYSLMF-IGVDHLNK----
A6UB03  MNG----PHDLGGQHGM-GPI--APEW-NE-PTFHAEWEKRALGITLSCGA--FGA----
Q08G29  YEAYIWPTHDVGGQPCA-PQIFEEKED--------EEWENNVYITCEVLGF--RGL----
A8INW5  MKL----QHYLGGLEGL-GPV--STET----RVFVEPWEKRIFGIHTAMMALSTQL----
A8TJA1  MNG----AHDMGGMHGF-GAV--RDEP-ED-DRFHGEWERRAFALTLACGG--LGR----
A9D3M4  MNG----PHDLGGQMGF-GPI--APDP-AE-PKFHADWERRALGITLAAGT--MGA----
A9E2B3  MTR----VHDMGGRFGD-GAV--TPEA-ED-VVFHADWHPRALALTLATGA--LGK----
A9FPW1  MNG----GQDLGGMQGF-GPI--GFEA-DE-PWFHAPWERRVFALALAMGF--TGA----
A9G309  MSR----VHDMGGRFGD-GPV--TPEP-QDAPVFAEEWHARALAITLACGA--LGQ----
A9H9B3  MTR----PHDMGGRYGD-GAVIPENES----VKFKEDWHARALAVTLASGV--LGQ----
A9IEH0  MNG----IHDTGGAHGY-GPVYREPNE----PILHGEWEGRVLALFPALFA--NGN----
Q168S4  MTR----PHDMGGRYGD-GPVIPENEN----LRFKEDWHARALAVTLASGS--LGQ----
Q1GF63  MSR----IHDMGGRYGD-GPI--TPEPLDA-PVFPEDWHGRALAVTLACGA--LGQ----
Q1M6R1  MKL----QHYLGGLEGL-GPV--STET----RVFVETWETRIFGIHTAMMALSSQL----
Q1MEA1  MNG----PHDLGGQMGL-GPV--APEQ-NE-PYFHAEWEKRALGITLSCGA--FGA----
Q1YKR0  MNG----PHDLGGRHGF-GPI--APKA-DE-PLFHAPWERRALALTLAAGA--MGH----
Q213Y9  MDG----AHDMGGLKGF-GAV--KPEP-NE-PLFHAAWERRAFALTLAMAR--PGG----
Q2IWK3  MDG----AHDMGGMDGF-GPV--VPEA-NE-PLFHAAWERRAFALTLAMAR--PGG----
Q4W7S5  MDG-----STISRFPRL-WQVPHTINSLDYKKVFKQDWEHLAYSLMF-IGVDQLKK----
Q6XMP9  MDG----VHDLAGVQGF-GKVPHTVNA-DIGPTFHAEWEHLPYSLMFAGVAE-LGA----
Q70X87  MNG----VHDLGGMHGL-GPI--APPA-DE-PVFAHQWERRIFALFVPLFG--GGH----
Q84FS6  MNG----IHDVGGMDGF-GKVMYVKEE-ED-IYFTHDWERLAFGLVAGCMAQGLGM----
B0C3X2  MKL----QHNLGGLEGL-DPI--NVEK----QVFVEPWEKRIFGIHTAMMALSNHLDTSL
Q136L4  MNG----AHDMGGVDGF-GPV--VPET-DE-PMFHAEWERRAFALTLAMAR--PGG----
Q2K6I5  MNG----PHDLGGQMGF-GPV--APEK-DE-PCFHADWEKRALGITLSCGA--FGA----
Q5LTU7  MTR----VHDMGGRFGD-GVI--TPEP-DGIPQL-ADWQARALALTLAAGS--LGQ----
Q6FBU7  MDG----FHDLGGVQGF-GAIDHKINSKSYKPVFKKDWEHLAYTLMF-LGAGHLNK----
Q6N612  MNG----AHDMGGMDGF-GPI--VIEP-HE-PLFHAAWERRAFALTLAMGR--PGG----
Q89LP6  MNG----VHDMGGMDGF-GKV--EPEP-NE-PMFHEEWESRVLAMVRAMGA--AGA----
Q92NS2  MNG----PHDLGGQHGM-GPI--APER-NE-PIFHAEWEKRALGITLSCGA--FGA----
Q98KL2  MNG----PQDLGGQMGF-GPV--APEE-DE-PYFHAEWEKRALGVTLCAGA--MGA----


A9V2C1  ---------------M-SVDELRRGVEGLPSSLA---EQASYYEKWGLSVSRILTEKGTV
Q7SID3  ---------------M-GLDEFRFGIEQMNPAEY---LESPYYWHWIRTYIHHGVRTGKI
P13449  ---------------F-SVDEVRYVVERMEPRHY---MMTPYYERYVIGVATLMVEKGIL
Q53117  ---------------WFGIDEFRHGVEKMDPALY---LKSPYYKHWIASFEYHGKRTGKL
P21220  --------------SW--WDKSRFFRESMGNENYVNEIRNSYYTHWLSAAERILVADKII
P29379  ---------------F-NLDQFRGAMEQIPPHDY---LTSQYYEHWMHAMIHHGIEAGIF
A0B042  ---------------F-SVDEVRHAVERIDVRQH---VGTRYYERYVIATATLLVETGVL
A0GFC0  ---------------W-NIDMSRAARESLPPAQY---LSSSYYRIWFEGLKTLILSTGLA
A0GPE0  HAYPVKELPTSFKNDW-TWASLRTGAEDMQPFEY---FKYRYYEKWLGGISQFFIDQGYI
A0NLT4  ---------------W-TLDASRFARESLPPVTY---LSSSYYEIWTRGLEKLLLSNGLV
A0QPF2  PGYRVADVPTTFREKW-TWAHLRTGAEGMNPFDY---FKFRYYEKWLGGISQFFVDKGYL
A0R5P7  ---------------WLSEERRRIGNVDVGRAIY---QGIPYYGRWLWAVARVLIEKHHI
A0T8S3  ---------------F-SVDEVRHAVERIEVRQH---VGTRYYERYVIATATLLVETGVL
A1RDJ3  ---------------M-GLDEFRLGIEKMNPAEY---LESPYYWHWVQTFVYHGKRTGRI
A1T2T6  ---------------F-NLDEQRHGIELMKWSDY---LDSTYYAHWLFSVEKLLNDKGYI
A1T587  ---------------WLSEERRRIGNVDVGRAEY---LGLPYYGRWLLAVARVLVEKHHI
A3SE24  ---------------W-NIDAARSAREDMHPGDY---TRTPYYAIWLKAAKRLMVEKGML
A3U2F7  ---------------W-TIDESRFAREDRDPAEY---YALSYYQLWIRGLERLLRDKGLV
A4EXP3  ---------------W-NIDISRHARERLSPKDY---SRFSYYEKWISALADLLVETGVL
A4T4A5  PGYPIAEVPTTFRDEW-TWASLRTGAEGMNPFDY---FKFRYYEKWLGGISQFFVDNGYV
A4TEP0  ---------------WLSEERRRIGNVDVGRAEY---LGLPYYGRWLLSVARVLVEKHHI
A4YUN5  ---------------W-NIDMSRFARENRAPADY---LSKSYYQIWLAGIERLTAERHLV
A5W403  ---------------F-SVDEIRHAVERIDVRQH---VGTEYYERYVIATATLLVETGVI
A6UB03  ---------------W-TLDESRHARESLPPATY---LSASYYEIWTRALETLLKRHGFL
Q08G29  ---------------WNAEERRRRYANDIGMTLY---YGFSYNARWIWGAAKMLVDKNYV
A8INW5  ---SLPATPSSFRTVW-TWADLRKGAESLNPLDY---FRFRYYEKWIGGISSYFISHGYI
A8TJA1  ---------------W-NIDRARSAREQQPPAQY---LENTYYEQWLHGLEVLLVEEGLV
A9D3M4  ---------------W-NIDESRHTRESLHPALY---YNASYYEIWIRALEKLLERHGFV
A9E2B3  ---------------W-NIDVSRHTRECLAPTDY---ARFSYYEKWIAGVADMLVARGVV
A9FPW1  ---------------W-NLDASRAARESLPPGEY---LTSSYYAIWFKALEKQVLRHGLA
A9G309  ---------------W-NIDTSRHARERLAPLDY---TRFSYYEKWLAGLASLLVEKQVL
A9H9B3  ---------------W-NIDISRHAREKLSPTDY---ARFSYYEKWMAGLADLLVETGVV
A9IEH0  ---------------F-NIDEFRHGIERMNPIDY---LKGTYYEHWIHSIETLLVEKGVL
Q168S4  ---------------W-NIDISRHAREKLSPTDY---ARFSYYEKWIAGLADLLVHSGVV
Q1GF63  ---------------W-NIDISRHARECLSPSDY---MNFSYYEKWLAALADLLVAQGVL
Q1M6R1  ---PLPATPSAFSTIW-TWADLRKGAESLNPFDY---FKYRYYEKWLGGISGYFIDNGYI
Q1MEA1  ---------------W-TIDESRHARENIPPADY---LAASYYEIWIRGIDMLLERHGFA
Q1YKR0  ---------------W-SIDESRAAREDRHPADY---YGSSYYEIWTKGLETLLLRHGLI
Q213Y9  ---------------W-TIDMARYARENRSPRDY---LSKSYYEIWLAGLEQLMSERGLV
Q2IWK3  ---------------W-NLDMTRFARENRSPLDY---LSKSYYQIWLAGLERLMAERGLV
Q4W7S5  ---------------F-SVDEVRHAVERLDVRQH---VGTQYYERYVIATATLLVETGVL
Q6XMP9  ---------------F-SVDEVRYVVERMEPRHY---MMTPYYERYVIGVAALMVEKGIL
Q70X87  ---------------F-NVDQFRHAIERMDPAHY---LQGTYYEHWLHAFETLLIEGGAI
Q84FS6  ---------------K-AFDEFRIGIELMRPVDY---LTSSYYGHWIATVAYNLVDTGVL
B0C3X2  PNYEIAKVPTQFKSFW-TWGHLRKGAEAMHPFEY---FRLRYYEKWLGGISGFFVEEGYF
Q136L4  ---------------W-NIDMSRYARENRAPPDY---LSKSYYQIWLAGLERLMAERDLV
Q2K6I5  ---------------W-TIDESRHARENIPPADY---LAASYYEIWIRGVETLLARHGFA
Q5LTU7  ---------------W-NIDISRHARERLSPADY---GRFSYFEKWIAALADLLVEAGVL
Q6FBU7  ---------------F-NIDQVRHAVERIGLRQH---VGTEYYERYVIATATLLTEAGVI
Q6N612  ---------------W-NIDMSRFARENRAPIDY---LSKSYYQLWLAGLEVLMAERGLV
Q89LP6  ---------------F-NIDTSRFYRETLPPDVY---LSSSYYKKWFLGLEEMLIEKGYL
Q92NS2  ---------------W-TLDESRHARESLAPATY---LSASYYEIWTRALETLLKRHGFV
Q98KL2  ---------------W-NIDESRHARESLHPADY---YSSSYYQIWIKALETLLKRHGFV


A9V2C1  SGHELE------------QGFLGVPTTDLP------------------------------
Q7SID3  DLEELERRTQYY------RENPDAPLPEHEQKPEL--IEFVNQAVY---GGLPASR-EVD
P13449  TQDELESL----------AGGPFPLSRPSES------------------EGRPAPV----
Q53117  DLAELDRRTQYY------LANPDAPLPEHGPNQEL--IDFANAVVP---SGAPAIR-PTD
P21220  TEEERKHRVQEIL-----EGRYTDRKPSRKFDPAQ--IEKAIERLH-----EPHSLALPG
P29379  DSDELDRRT---------QYYMDHPDDTTPTRQDPQLVETISQLIT---HGADYRR-PTD
A0B042  TQDELDRA----------LGSPFRLANPPRSAG----------------RAAPAG-----
A0GFC0  TADEIE------------SGESRTQAAPIPR-VLM--AKDVSAALF---RGSPVDR-PAG
A0GPE0  SAEELGEKT---------AFFRANPDAALPEKPNEAIGAQIGAYLQ---KGDSGAH-ALD
A0NLT4  TEEELK------------EGRKLKEAKPIKR-VLS--ADAVAGVLA---KGSSVDR-EEH
A0QPF2  SEDEIR------------AAPVGSPPKAPAPGVKAAIDDQVLDYLR---RGDSPRR-GSA
A0R5P7  SHGELTDRMVEVQERYRDGLAGRMLEATPKSEGDGADVRRNEHHIRAVGIGDPQIYAGKA
A0T8S3  TQDELDRA----------LGSHFRLANPSHSVG----------------RAAPAG-----
A1RDJ3  DMDELDRRTQLY------LDNPEAPLPEHEVSQEL--LEFVDAAVW---GGIPAQR-QVD
A1T2T6  THEEIDERMRE-------LGTPSMTPHPTRPETLSPFAEKMIEVLW---AGTPHDR-PTD
A1T587  ALGELSERMAEVQARYADGLNGRKLEAQPKSAGDGSDVKRNAHHKRAVGKGDPQIYAGQA
A3SE24  TEAEIA------------QSVPLTPAAPIKR-KLA--AEDVDAMLA---AGGPADR-PAA
A3U2F7  TAAELA------------EGRARDPLPEGVA-ALP--ADRVRSALM---RGTPYDRDPGD
A4EXP3  TSEDL-------------TGESGSSPHDLASKALK--ADQVAGVLA---KGGPADR-PSD
A4T4A5  SEEEI-------------ADLLGVTDPPVAGPGSPAIDEQVIDYLR---RGDSPRR-DV-
A4TEP0  GLTELSERMAEVAARYPDGLAGRKLEAQPKSVGDGADVRRNAHHLHAVGKGDPQVYAGRA
A4YUN5  EADEIA------------AGRMLHPARPVAK-ILK--ADDVPVTLG---RGGPTER-AAT
A5W403  TQAELD-------------------------ETLGSHFKLANPAHA---QGRAAIT----
A6UB03  TEAELD------------AGRMLDKWREPKR-VLA--ADMVAGVLA---KGAACDR-PVE
Q08G29  SLLELQGKIAEVRQRLGVNAERAGHATSSIGARPHVKVTTNTGNTNKTRTGKRPDYGPKA
A8INW5  TEAELDALT---------KEYYADFSKPRPSAGCAVVDARIVQYLV---EGDSPKR-GAA
A8TJA1  TAEELR------------TGKAVVPKPADVV-PIH--ADRVVKALQ---QGSPYTR-DVS
A9D3M4  SADEIE------------AGHKVWKGVVPKR-VLK--AGDVAETLA---RGGPCDR-AVL
A9E2B3  SREEL-------------AGTADPTPSPLAEKTLK--APQVAGVLA---RGGPADR-TSN
A9FPW1  SEEELA------------AGAALTPPAPVAR-VLR--AEQVAPLFA---QGFPSDR-PSP
A9G309  SRADLVAAEAGGGRQKEGTGAEVAAPHPLAARALQ--AQEVAAALA---KGGPADR-PSP
A9H9B3  DARE--------------YAAADPAPSPLAERALR--AEHVDSVLA---RGGPADR-PSQ
A9IEH0  TATELA------------TGKASGKTATPVLTPVM-----VDGLLS---NGASAAR-KEG
Q168S4  DPRE--------------YAGADPVPSPLADRALR--AQDVDKVLA---TGGPADR-PSQ
Q1GF63  RREDLSDVDEAAN-----DSDAAEPAHPLAERCLS--ADRVAAVLA---AGGPADR-KSP
Q1M6R1  TAEELDALT---------EEYYADPSMPVPTAGDQAIDDRVVQYLV---EGDSPKR-EAD
Q1MEA1  TRAELL------------SGHAQQAGAVPKR-VLK--ADMVPGVLA---KGGPCDR-PVE
Q1YKR0  SHRELR------------AGRPLDLTVPPNR-ILK--ADAVAPALA---KGSPANRDPEG
Q213Y9  TADEIA------------AGRPLHPAKAVP--VLR--ADEVAAMLQ---RGAPTLR-DAP
Q2IWK3  TSDEIA------------AARPLHPRRDVA--ALS--ADDAAPMLA---RGAPTER-PAP
Q4W7S5  TQAELD-------------------------QALGSHFKLANPAHA---EGRAAIT----
Q6XMP9  TQEELESL----------AGGPFPLSRPSES------------------EGRPARV----
Q70X87  SRAELD------------ARIKQIGGAQIMA-VVT--RDMIEPIVR---TGASARV-AAD
Q84FS6  DEKELDERTEVF------LKKPDTKIPRRED-PAL--VKLVEKALY---DGLSPLR-EIS
B0C3X2  TQEELDTRTAEF------LEDSTKAAAPLPKGGKAGIDTQVDKYLR---EGDSPMR-PAP
Q136L4  APDEIA------------AARPLHPRRNVA--TLS--ANDVAPMLA---RGAPTDR-PAT
Q2K6I5  TREELL------------SGHKLQDGAAPKR-VLK--AEMVADVLA---KGGPCVR-PVE
Q5LTU7  TEDDL-------------RGRGDTGTHPLAERALK--AEAVAAVLA---RGGPADR-PSN
Q6FBU7  TQQELD-------------------------EALGSHFQLATPNHS---TGRSAIA----
Q6N612  TADEIA------------AGRPLHPRRDVQ--VLT--AADVTPMLA---RGAPTER-DAA
Q89LP6  TREEVA------------AGHAIQPAKALKHGKFD--LANVERVMV---RG-KFAR-PAP
Q92NS2  TQAELD------------AGHMLDKGREPKR-VLT--ADMVAGVLA---KGGPCDR-PVE
Q98KL2  SERDLE------------AGEAIDKASTPKR-VLK--AENVPAVLA---KGGPCNR-PMA


A9V2C1  --------QVPRFQVGQRVMVRPFGTTFAYRQ----PHLRVPGYVHGAVGTIV-ELPGLF
Q7SID3  --------RPPKFKEGDVVRFS-----TASPK----GHARRARYVRGKTGTVV-KHHGAY
P13449  --------ETTTFEVGQRVRVR-----DEYVP----GHIRMPAYCRGRVGTISHRTTEKW
Q53117  --------KEPRFKIGDVVRMS-----SDVPF----GHTRIAGYVRGKVGRVI-SHHGSF
P21220  --------AEPSFSLGDKIKVK-----SMNPL----GHTRCPKYVRNKIGEIV-AYHGCQ
P29379  --------TEAAFAVGDKVIVR----SDASPN----THTRRAGYVRGRVGEVV-ATHGAY
A0B042  ---------STRFEVGDRVVVR-----DEYVS----GHIRAPGYVRGKTGVVLHRTTESW
A0GFC0  --------AEAKFAIGDWVRAR-----EMNPS----SHTRLPRYCRGKRGHIV-AVHGAH
A0GPE0  --------GATRFKAGDTVRIA-----DPDAV----DHTRLPGYLRNKTGLVDLVYPGAF
A0NLT4  --------QPARFRTGDRVKTR-----RMNPE----HHTRLPRYARDAVGTIE-AIHGVH
A0QPF2  ---------IPRFAPGDKVRIA-----DVPAG----EHTRLPGYLRNRTGTVERCFEGEY
A0R5P7  --------GTPKFSVGEAVVVR-----DLPAL----LYTRTPEYVRGAKGVIA-EVTYES
A0T8S3  ---------ATRFEVGDRVVVR-----DEYVS----GHVRAPGYVRGKAGVVLHRTTESW
A1RDJ3  --------ARPMFKPGDIVRFS-----NDSPT----GHARRARYVRGKVGEVV-QHYGAY
A1T2T6  --------QPAAYAVGDAVMVR-----NLNEA----THNRLPGYLNKTPGVIA-KHYGAH
A1T587  --------GEAKFKVGDRVLVR-----DLPVL----FYTRTPEYVRGATGEID-VVAYES
A3SE24  --------GTPAFAVGDQIRTI-----NNHPT----THTRMARYARDKIGTIT-KVHGFH
A3U2F7  --------STPAFAFGQRVRAR-----NLQPR----GHVRLPGYVRGAAGRIT-AVHGYH
A4EXP3  --------VPVLFAPGTKVMTRAIAENTAVDG----GHTRLPSYVAGAQGEIL-RLHGTH
A4T4A5  --------AHPKFEVGDTVLIT-----NAPAG----AHTRLPGYLRAKTGTVQRIFEGDY
A4TEP0  --------GEPRFAVGDAVVVR-----ELPVL----FYTRTPEYVRGAVGEID-TVAYES
A4YUN5  --------TSALFAVGDCVRAK-----DMHPP----THTRLPRYVRGHVGRIE-AVRGVH
A5W403  --------GRAPFEVGDRVIVR-----DEYVA----GHVRMPAYVRGKQGVVLHRTTEQW
A6UB03  --------APPRFAAGESVRTK-----NFNPE----SHTRLPRYARARRGVVE-AVQGSF
Q08G29  PWDGTGAIQPARFKVGDRVRVK-----DLPAI----FYTRTQMYVRNMTGTIA-ALTYPD
A8INW5  --------VNHAFAVGDAVAVC-----DVPTV----EHTRLPGYLRNRTGTVETVYEGTY
A8TJA1  --------QAPRFAIGDTVRVR-----VDHPT----GHTRAPRYVRGRTGTVV-LHHGAH
A9D3M4  --------TAPKFKPGDRVRTI-----NEHPT----GHTRLPRYARGKTGVVE-AWREGY
A9E2B3  --------IAAIFAPGDAVVTRKQPENTIVPG----GHTRLPAYAAGARGRVL-RLHGTH
A9FPW1  --------HPARFAVGDEVTAK-----TINPV----GHTRLPRYVRGRTGTVE-RVHGTF
A9G309  --------IVPSFAPGDAVRCRRPGGNRLVEG----GHTRLPTYAVGATGHIL-RLHGSH
A9H9B3  --------VPQLFSVGDTVKTRKIAANCLVDG----GHTRLPRYAAGMRGRIV-RFHGTH
A9IEH0  --------VQARFAVGDKVRVL-----NKHPV----GHTRMPRYTRGKVGTVV-IDHGVF
Q168S4  --------VPQLFSVGDAVKTRKVAANCLVDG----GHTRLPRYAAGMRGRIV-RFHGTH
Q1GF63  --------VAAQYQPGDFVRTR-LSGNRLVAG----GHTRLPTYASHAQGQIL-RLHGTH
Q1M6R1  --------VSFDFTVGDLVSIR-----NVPSV----EHTRLPGFLRGKTGTVETVYDGAY
Q1MEA1  --------TAPLFVVGETVKTK-----NFNPV----THTRLPRYARARTGMVE-AVQGSF
Q1YKR0  --------STPVFAPGDRVRTL-----NLQPR----HHIRLPAYAREKTGTIE-TVQGFH
Q213Y9  --------RPARFAIGARVRAK-----TIATA----GHTRLPRYVRGHLGVIW-CVHGCH
Q2IWK3  --------APAHFAIGDRVRAR-----NIHPH----THTRLPRYVRGHVGVVE-LVHGAH
Q4W7S5  --------GRAPFEVGDRVVVR-----DEYVA----GHIRMPAYVRGKQGVVLHRTSVKW
Q6XMP9  --------DTTTFEVGQRVRVR-----DEYVP----GHIRMPAYCRGRVGTIAHRTTEKW
Q70X87  --------VAARFKVGDTVRAK-----NINPT----THTRLPRYVRGRVGTIE-IDHGVF
Q84FS6  --------ASPRFKVGERIKTK-----NIHPT----GHTRFPRYARDKYGVID-EVYGAH
B0C3X2  --------APPKFKVGDRVKVK-----NVHPG----AHSRLPGQLRDREAVVVLVYEGAF
Q136L4  --------APPRFAIGDRVRAR-----NIHPP----THTRLPRYVRGHVGVVE-LLHGVH
Q2K6I5  --------TAPRFSVGEAVRTR-----NLNPP----THTRLPRYARAKTGVVE-AVQGSF
Q5LTU7  --------VAARFEVGQMVRTLRPAANRLVDG----GHTRLPAYAAGARGRIV-LKHGSH
Q6FBU7  --------DRPPFEVGDQVTVR-----DEYVS----GHIRVPAYVRGKTGVVVHRTTEKW
Q6N612  --------APARFGVGDHVRAK-----DLHPR----THIRLPRYVRGRIGTIE-LVHGAH
Q89LP6  --------APAKFNIGDRVRAK-----NIHPA----THTRLPRYVRGHVGVVE-LNHGCH
Q92NS2  --------APPRFAAGDSVRTK-----NFNPE----SHTRLPRYARARTGMVE-AVQGSF
Q98KL2  --------EPARFKAGDAVRTK-----NFNRT----GHTRLPRYARGRQGKIE-AVREGF


A9V2C1  QDPMTGAYGE--RGTAQ-PLYRVAFSHRALW-PEG--AAHAEPGELEDGVVVDVSQPWL-
Q7SID3  IYPDTAGNGL--GECPE-HLYTVRFTAQELW-GPE--GDP------NSSVYYDCWEPYI-
P13449  PFPDAIGHGR-NDAGEE-PTYHVKFAAEELF-GSD--TD-------GGSVVVDLFEGYL-
Q53117  VYPDSAGNGR--GDDPQ-HLYTLQFDATELW-GEQ-YAEP------NVTTTFDAWDPYL-
P21220  IYPESSSAGL--GDDPR-PLYTVAFSAQELW-GDD--GNG------KDVVCVDLWEPYL-
P29379  VFPDTNALGA--GESPE-HLYTVRFSATELW-GEP--AAP------NVVNHIDVFEPYL-
A0B042  PFPDAIGHGD-TGAAHQ-PTYHVEFRVKDLW-GDA--AD-------DGYVVVDLFEGYL-
A0GFC0  VFPDANALGL--GEQPQ-WLYTVRFDGAELW-GGD--TT-------AASVCVDCWEPYL-
A0GPE0  SYFVSTGPDG--IGEPM-PVYRIAFDAAHIW-GSG-KSEE------HTTIYADLYEAYV-
A0NLT4  VFPDTNAHGE--GEQPA-WLYGVLFKGTDIW-GPD--SDP------KLTLRIDLWEPYL-
A0QPF2  SYFVHTGDGI---GDPM-PIYIVEFTPRELW-GAR--AEPG-----ASALYAELFEAYL-
A0R5P7  PAPEDETWDR-TDATPE-WFYIVRFNLSELFYGYT--GTS------TDTLQTEIPERWL-
A0T8S3  PFPDAIGHGD-TGAAHQ-PTYHVEFRVRDLW-GDA--AD-------DGYVVADLFEGYL-
A1RDJ3  VYPDTAGIGE--GECPE-HLYLVRFTAEELW-GKQ--ADP------NSSVYYDCWEPYI-
A1T2T6  HDPADSAHRQ--VETPH-HLYMVRFTSTDLW-GDE--APE------AFDLYADLFENYL-
A1T587  PAAEDETWDR-PDAKPE-WFYIVKFAMSDLWHGYT--GTS------TDTLRTEIPERWL-
A3SE24  VFPDSNAQGQ--GEDPQ-WLYQVAFSARTLW-GDQ--ARA------DDSVTLDLWEPYL-
A3U2F7  VFPDTSAQGD--RETAH-WLYNVTFAARDLF-GAR--AGA------RDEVSVDLWEPYL-
A4EXP3  VLPDSNAHGL--GEAPE-PLYAVVFKASELW-QHP--EHP------DDEVVLDLWQSYL-
A4T4A5  GYFVHTGDGI---GDPM-PIYIVEFTPEELW-GPR--AEPG-----ANALYAELFEAYL-
A4TEP0  PAAEDETWDR-PDATPE-WFYIVKFMMADLW-HGY--TGPS-----TDILRTEIPQRWL-
A4YUN5  VFPDSNAHGQ--GENPQ-WLYTVSFSGAELW-ADA--PDP------LLEVTVDAFEPYL-
A5W403  PFPDAIGHGD-QSAAHQ-PTYHVEFRVRDLW-GDA--AD-------DGLVVVDLFESYL-
A6UB03  VFPDDNAHGR--GENPQ-WLYTVVFGAREIW-GEG--ADP------THTISIDAWESYL-
Q08G29  LVPADEAWDR--YDAPQEQYYIVRFKQKDLW-AEY--PFE------NDTLQSEYPDMWL-
A8INW5  TYLCNTGPDG--IGAAM-PVYCVRFDPVTIW-PGN--AEP------NFAIYADLYAHYIA
A8TJA1  VYADASARGE--HGVAH-HLYNVAFDAAELW-GAE--AQ-------DGAVHLDLWEPYL-
A9D3M4  VFPDTNAHGN--GENPQ-HVYTVTFEGRELW-GKK--SDP------ALTVSIDAWESYL-
A9E2B3  VLPDSNAHDL--GEAPE-PLYAVAFPASELW-AHP--EHP------RDEVVLDLWQSYL-
A9FPW1  VFPDSNAHFA--GEAPQ-WLYTVRFPGVELW-GED--ADP------GLAVSVNAFESYL-
A9G309  VLPDSAAHGL--GEAPE-PLYAVVFPADALW-AHT--EHP------GDEVVLDLWQSYL-
A9H9B3  VLPDSAAHHL--GEAPE-PLYAVAFRAAELW-AHP--EHP------DDEVVLDLWQSYL-
A9IEH0  VTPDTAAHGK--GEHPQ-HVYTVSFTSVELW-GQD-ASSP------KDTIRVDLWDDYL-
Q168S4  VLPDSAAHRL--GDAPE-PLYAVAFRAAELW-AHP--EHP------EDEVVLDLWQSYL-
Q1GF63  VFPDSNAHGQ--GEAPE-PLYAVAFAARDLW-PQA--EHP------NDEVVLDLWQSYL-
Q1M6R1  VYLCDTGTDG--IGAAM-PVYCIRFEPEELW-PTN--AET------NFSLYADLYAHYV-
Q1MEA1  VFPDDNAHGK--GENPQ-WLYTVVFDGAEIW-GGD--ADP------TLTVSIDAWESYL-
Q1YKR0  VFADASAKGD--DHVAH-WLYTVVFDAFTLW-GGD--ASP------NDTVSIDAWEPYL-
Q213Y9  VFADANARGI---EDPQ-WLYTVSFDGSELW-GAE--AEP------DTKISVEAWESYL-
Q2IWK3  IFPDSHALGA--GEQPQ-WLYTVTFDGRELW-GDD--CDP------SLRISVDAWESYL-
Q4W7S5  PFPDAIGHGD-TSAAHQ-PTYHVEFHSKDLW-GDA--AD-------EGFVVVDLFESYL-
Q6XMP9  PFPDAIGHGR-NDAGEE-PTYHVTFAAEELF-GSD--TD-------GGSVVVDLFEGYL-
Q70X87  VTPDTVAHGK--GEHPQ-HVYCVRFAAVELW-GSD--VSG------TDNVRIDLWDDYL-
Q84FS6  VFPDDAAHRK--GENPQ-YLYRVRFEAEELW-GYK--Q--------KDSVYIDLWESYM-
B0C3X2  TYFFPTEDGI---GTPM-PVYSLLFQPQDIW-TES-LTEP------NSVYYNDIFEVYL-
Q136L4  VYPDSHALGA--SEQPQ-WLYTVTFDGRELW-GDD--CDA------SVRISVDAWDCYL-
Q2K6I5  VFPDDNAHGR--GENPQ-WLYTVVFDGGEIW-GEG--ADP------SLTVSIDAWESYL-
Q5LTU7  VLPDSSAHRL--GEAPE-PLYAVAFPASELW-ADP--EAP------GDEVVLDLWQSYL-
Q6FBU7  PFPDAAGHGH-TDALPQ-PTYHVEFNTQELW-GDA--AD-------AGYVVVDLFESYL-
Q6N612  VFPDSHAHGG--GEQPQ-WLYTVAFEARELW-GDD--ADP------TSRVSVDAWDSYL-
Q89LP6  VFPDSAAMEL--GENPQ-WLYTVVFEGSDLW-GAD--GDP------TSKVSIDAFEPYL-
Q92NS2  VFPDDNAHGK--GENPQ-WLYMVVFDAGEIW-GEG--ADP------TLTVSIDAWESYL-
Q98KL2  VFPDSNAHGQ--GENPQ-WVYTVVFDGTEIW-GEG--ADP------TLVISIDAWESYL-


A9V2C1  --EALSEADYAQRLATLHRVAFTPDSNPPQAHKHHHHRHHHDHHHHHHHHH
Q7SID3  --ELVDTKAAAA---------------------------------------
P13449  --EPAA---------------------------------------------
Q53117  --TLVTAPEGAAA--------------------------------------
P21220  --ISA----------------------------------------------
P29379  --LPA----------------------------------------------
A0B042  --DRASGQSA-----------------------------------------
A0GFC0  --EPPSAHDD-----------------------------------------
A0GPE0  --LPAH---------------------------------------------
A0NLT4  --DLAR---------------------------------------------
A0QPF2  --SPVEEDQ------------------------------------------
A0R5P7  --EKSL---------------------------------------------
A0T8S3  --DRAPETRA-----------------------------------------
A1RDJ3  --KQVKQEGALA---------------------------------------
A1T2T6  --EPA----------------------------------------------
A1T587  --AAAT---------------------------------------------
A3SE24  --RTVS---------------------------------------------
A3U2F7  --DAL----------------------------------------------
A4EXP3  --APAPAGREQGV--------------------------------------
A4T4A5  --EPIEEDK------------------------------------------
A4TEP0  --EAAH---------------------------------------------
A4YUN5  --ERA----------------------------------------------
A5W403  --DRVESPRVVRA--------------------------------------
A6UB03  --EPL----------------------------------------------
Q08G29  --EAVD---------------------------------------------
A8INW5  APAAAQQAA------------------------------------------
A8TJA1  --ERP----------------------------------------------
A9D3M4  --EHV----------------------------------------------
A9E2B3  --EIP----------------------------------------------
A9FPW1  --EPARRAEVRRPEADA----------------------------------
A9G309  --EPV----------------------------------------------
A9H9B3  --VADT---------------------------------------------
A9IEH0  --EPA----------------------------------------------
Q168S4  --VADA---------------------------------------------
Q1GF63  --EPVSS--------------------------------------------
Q1M6R1  --ESPRAVAAEAA--------------------------------------
Q1MEA1  --APA----------------------------------------------
Q1YKR0  --AHA----------------------------------------------
Q213Y9  --EPAS---------------------------------------------
Q2IWK3  --EPVR---------------------------------------------
Q4W7S5  --DPAEGRPAVNV--------------------------------------
Q6XMP9  --EPA----------------------------------------------
Q70X87  --EKA----------------------------------------------
Q84FS6  --EPVSH--------------------------------------------
B0C3X2  --EAA----------------------------------------------
Q136L4  --EPA----------------------------------------------
Q2K6I5  --ERL----------------------------------------------
Q5LTU7  --EPA----------------------------------------------
Q6FBU7  --DKATA--------------------------------------------
Q6N612  --ERA----------------------------------------------
Q89LP6  --DLA----------------------------------------------
Q92NS2  --EHA----------------------------------------------
Q98KL2  --EPA----------------------------------------------
