# Supplementary material for: A Nitrile Hydratase in the Eukaryote Monosiga brevicollis
Source: PLoS One. 2008 Dec 19;3(12):e3976. doi: 10.1371/journal.pone.0003976 (PMC2603476; doi:10.1371/journal.pone.0003976)
Supplement: Methods S3 — HMM files (0.03 MB ZIP) [file pone.0003976.s004.zip]

Archive with 3 entries (2 files):
- HMMs/
- HMMs/NHase_alpha.hmm
- HMMs/NHase_beta.hmm
