# Supplementary material for: A Nitrile Hydratase in the Eukaryote Monosiga brevicollis
Source: PLoS One. 2008 Dec 19;3(12):e3976. doi: 10.1371/journal.pone.0003976 (PMC2603476; doi:10.1371/journal.pone.0003976)
Supplement: Methods S3 — HMM files (0.03 MB ZIP) [file pone.0003976.s004.zip › HMMs/NHase_alpha.hmm]

HMMER2.0  [2.3.2]
NAME  NHase_alpha
LENG  197
ALPH  Amino
RF    no
CS    no
MAP   yes
COM   hmmbuild NHase_alpha.hmm NHase_alpha.aln
COM   hmmcalibrate NHase_alpha.hmm
NSEQ  42
DATE  Thu May  1 23:24:07 2008
CKSUM 9823
XT      -8455     -4  -1000  -1000  -8455     -4  -8455     -4 
NULT      -4  -8455
NULE     595  -1558     85    338   -294    453  -1158    197    249    902  -1085   -142    -21   -313     45    531    201    384  -1998   -644 
EVD   -170.907211   0.181612
HMM        A      C      D      E      F      G      H      I      K      L      M      N      P      Q      R      S      T      V      W      Y    
         m->m   m->i   m->d   i->m   i->i   d->m   d->d   b->m   m->e
         -113      *  -3733
     1    853  -2743    980    195  -3063   -651    228  -2812   -108   -673    291    627    223     71    597    606     10  -2364    916  -2245    21
     -   -149   -500    233     43   -381    399    106   -626    210   -466   -720    275    394     45     96    359    117   -369   -294   -249 
     -     -5  -8770  -9812   -894  -1115   -701  -1378   -113      * 
     2   -267  -2725  -1131   1329  -3036   -977    860  -2780    -10   -595  -1816   -891   1020   -455   1581    647    478  -1348  -2914  -2237    22
     -   -149   -500    233     43   -381    399    106   -626    210   -466   -720    275    394     45     96    359    117   -369   -294   -249 
     -     -5  -8770  -9812   -894  -1115   -701  -1378      *      * 
     3   -202  -2689   -217    987  -2984  -2260   -922     70   -512   1051  -1784    433     40   1414   -110   -572    349  -2297  -2887   -430    23
     -   -149   -500    233     43   -381    399    106   -626    210   -466   -720    275    394     45     96    359    117   -369   -294   -249 
     -     -5  -8770  -9812   -894  -1115   -701  -1378      *      * 
     4    699  -2713    -91    682    264   -755   -916  -1189    232  -2723  -1807   -896  -2348    166  -1007   1663   1397  -2327  -2906  -2232    24
     -   -149   -500    233     43   -381    399    106   -626    210   -466   -720    275    394     45     96    359    117   -369   -294   -249 
     -     -5  -8770  -9812   -894  -1115   -701  -1378      *      * 
     5  -1282  -2624   1402   1983   -798  -2276    128   -466   -544  -1583  -1727   -934    922   -500   -122   -635      6  -2218  -2839   1332    25
     -   -149   -500    233     43   -381    399    106   -626    210   -466   -720    275    394     45     96    359    117   -369   -294   -249 
     -     -5  -8770  -9812   -894  -1115   -701  -1378      *      * 
     6    276  -1279  -3719  -1487   1370  -2983  -1850    978  -2698   -708    907  -2606   1108  -2334  -2523    596    178    334   2485   1213    26
     -   -149   -500    233     43   -381    399    106   -626    210   -466   -720    275    394     45     96    359    117   -369   -294   -249 
     -     -5  -8770  -9812   -894  -1115   -701  -1378      *      * 
     7   1657  -2765   -534   1955  -3083     28   -930  -2833   -516  -2781  -1857   -141  -2361   1435  -1024   -488   -171  -1346  -2952  -2269    27
     -   -149   -500    233     43   -381    399    106   -626    210   -466   -720    275    394     45     96    359    117   -369   -294   -249 
     -    -75  -8770  -4370   -894  -1115   -701  -1378      *      * 
     8   1663  -2262    622    175  -2422  -2320  -1004   -211   -685    807  -1396  -1052   -617     32    208  -1248    133   -256  -2551  -1983    28
     -   -149   -500    233     43   -381    399    106   -626    210   -466   -720    275    394     45     96    359    117   -369   -294   -249 
     -     -5  -8700  -9742   -894  -1115  -1178   -842      *      * 
     9  -1535  -1523  -3120  -2460  -1489  -2948  -1695   -145   -167    605   1438  -2278  -2995  -1838   3136  -2012   -579   -946   1186  -1588    29
     -   -149   -500    233     43   -381    399    106   -626    210   -466   -720    275    394     45     96    359    117   -369   -294   -249 
     -     -5  -8700  -9742   -894  -1115  -1178   -842      *      * 
    10    497    864  -3237   1254  -1329  -2918  -1762    233  -2340   -520   -558  -2373  -2973  -2064   -915  -1978    153   2482  -1817  -1459    30
     -   -149   -500    233     43   -381    399    106   -626    210   -466   -720    275    394     45     96    359    117   -369   -294   -249 
     -     -5  -8734  -9776   -894  -1115  -1178   -842      *      * 
    11   -104  -2507  -1215    -25  -2739  -2279   -948    611   1900   -896   -115    -93  -2370    337   1398  -1196    479  -2081   2151  -2121    31
     -   -149   -500    233     43   -381    399    106   -626    210   -466   -720    275    394     45     96    359    117   -369   -294   -249 
     -     -5  -8734  -9776   -894  -1115  -1178   -842      *      * 
    12   3361  -2203  -4617  -4499  -3571   -735  -3634   -585  -4191  -3382  -2720  -3311  -3454  -3806  -4026  -2093   -725   -532  -4034  -3771    32
     -   -149   -500    233     43   -381    399    106   -626    210   -466   -720    275    394     45     96    359    117   -369   -294   -249 
     -     -5  -8734  -9776   -894  -1115  -1178   -842      *      * 
    13  -4053  -3484  -6499  -5949  -1925  -6252  -5077   1304  -5760   2871   1249  -5957  -5435  -4676  -5332  -5595  -3929    375  -3719  -3882    33
     -   -149   -500    233     43   -381    399    106   -626    210   -466   -720    275    394     45     96    359    117   -369   -294   -249 
     -     -5  -8734  -9776   -894  -1115  -1178   -842      *      * 
    14   -493  -2564  -1224   2686     79  -1202    347  -2506   -577  -2548  -1680   -977  -2397   -544   1787  -1227  -1243   -810  -2795  -2168    34
     -   -149   -500    233     43   -381    399    106   -626    210   -466   -720    275    394     45     96    359    117   -369   -294   -249 
     -    -55  -8734  -4842   -894  -1115  -1178   -842      *      * 
    15     88  -2692  -1069   1468  -3013   -919   -854  -2762    345  -2707  -1782   -832  -2289    805    627   1750    909  -2314  -2875  -2194    35
     -   -149   -500    233     43   -381    399    106   -626    210   -466   -720    275    394     45     96    359    117   -369   -294   -249 
     -     -5  -8685  -9727   -894  -1115  -1436   -666      *      * 
    16   -916  -2068  -4756  -4172  -1810  -4095  -3049   1861  -3831   2468    979  -3745  -4022  -3403  -3645  -3226   -528    413  -2735  -2458    36
     -   -149   -500    233     43   -381    399    106   -626    210   -466   -720    275    394     45     96    359    117   -369   -294   -249 
     -     -5  -8685  -9727   -894  -1115  -1436   -666      *      * 
    17    218    698  -4147  -3605  -1648  -1315  -2412  -1108  -3216   2833    664  -2997  -3321  -2824  -3028  -2273  -1756  -1100  -2287  -1980    37
     -   -149   -500    233     43   -381    399    106   -626    210   -466   -720    275    394     45     96    359    117   -369   -294   -249 
     -     -5  -8685  -9727   -894  -1115   -725  -1340      *      * 
    18   -524  -1409   -908  -2338  -1383  -2843  -1664   2460   -893  -1267   -605  -2188  -1079  -1857  -2172  -1004   1542   1414  -1849    -96    38
     -   -149   -500    233     43   -381    399    106   -626    210   -466   -720    275    394     45     96    359    117   -369   -294   -249 
     -     -5  -8755  -9797   -894  -1115  -1049   -953      *      * 
    19   -138  -2746    358   2640  -3067  -1007   -904  -2818    247  -2762  -1836   -135  -2338     48    241    422   -340  -2368  -2930  -2246    39
     -   -149   -500    233     43   -381    399    106   -626    210   -466   -720    275    394     45     96    359    117   -369   -294   -249 
     -     -5  -8755  -9797   -894  -1115  -1049   -953      *      * 
    20  -3774  -4314  -4867  -3070  -5310  -4194  -1942  -4505   3587  -4087  -3450  -2858  -4086    780   1575  -3637  -3371  -4314  -3878  -3862    40
     -   -149   -500    233     43   -381    399    106   -626    210   -466   -720    275    394     45     96    359    117   -369   -294   -249 
     -     -5  -8755  -9797   -894  -1115  -1049   -953      *      * 
    21  -2025    497  -2381   -246  -4761   3451  -3170  -4551  -3318  -4694  -3842   -625  -3437  -2936  -3686   -114  -2390  -3622  -4901  -4446    41
     -   -149   -500    233     43   -381    399    106   -626    210   -466   -720    275    394     45     96    359    117   -369   -294   -249 
     -     -5  -8755  -9797   -894  -1115  -1049   -953      *      * 
    22  -1478  -1307  -3792  -3159  -1250  -3024    877    939   -436   1793    985  -2660  -3072  -2388  -2571  -2108  -1418   1690  -1764   1361    42
     -   -149   -500    233     43   -381    399    106   -626    210   -466   -720    275    394     45     96    359    117   -369   -294   -249 
     -     -5  -8781  -9823   -894  -1115   -519  -1726      *      * 
    23   -113  -1358  -3877  -3244   1344  -3091  -1966   2088  -2843    895    340  -2734  -3138  -2467   -273  -2177   -167   1586  -1829  -1488    43
     -   -149   -500    233     43   -381    399    106   -626    210   -466   -720    275    394     45     96    359    117   -369   -294   -249 
     -     -5  -8827  -9869   -894  -1115   -701  -1378      *      * 
    24   -590  -2780   1622    448  -3097   -452   -953  -1404   -536  -2795  -1871   -929    295   -495    584    889   1831  -2400  -2967  -2287    44
     -   -149   -500    233     43   -381    399    106   -626    210   -466   -720    275    394     45     96    359    117   -369   -294   -249 
     -     -5  -8827  -9869   -894  -1115   -701  -1378      *      * 
    25    350  -2785   -315    240  -3106   -601    410  -2857    478  -2801  -1874   -243   2076    599    760    456    475  -2407  -2969  -2286    45
     -   -149   -500    233     43   -381    399    106   -626    210   -466   -720    275    394     45     96    359    117   -369   -294   -249 
     -     -5  -8827  -9869   -894  -1115   -701  -1378      *      * 
    26   1838  -2799   1110    994  -3119    313   -957  -2870   -104  -1842  -1889   -197  -1018    795  -1048    276  -1265  -2420  -2982  -2299    46
     -   -149   -500    233     43   -381    399    106   -626    210   -466   -720    275    394     45     96    359    117   -369   -294   -249 
     -     -5  -8827  -9869   -894  -1115   -701  -1378      *      * 
    27   1728  -2713    453   1507   -948    -37   -965  -2731   -559  -2715    980   -951  -1021     56  -1061   -665    277  -2318  -2915    383    47
     -   -149   -500    233     43   -381    399    106   -626    210   -466   -720    275    394     45     96    359    117   -369   -294   -249 
     -     -5  -8827  -9869   -894  -1115   -701  -1378      *      * 
    28   -804  -1692  -4276  -3665  -1647  -3542   2249   1911  -3289   1203    361  -3185  -3557  -2915  -3107  -2644  -1855   2164  -2283  -1948    48
     -   -149   -500    233     43   -381    399    106   -626    210   -466   -720    275    394     45     96    359    117   -369   -294   -249 
     -     -5  -8827  -9869   -894  -1115   -701  -1378      *      * 
    29    549  -2771   2703    793  -3084  -2292    545  -2829   -535  -2784  -1862   -930  -2386    189    825  -1200   -130   -935    399  -2281    49
     -   -149   -500    233     43   -381    399    106   -626    210   -466   -720    275    394     45     96    359    117   -369   -294   -249 
     -     -5  -8827  -9869   -894  -1115   -701  -1378      *      * 
    30   1524  -2754   -378    249  -3061   -485    991  -1546    -76  -1731  -1847   -934  -2386    993   1808  -1201    176   -639    400  -2271    50
     -   -149   -500    233     43   -381    399    106   -626    210   -466   -720    275    394     45     96    359    117   -369   -294   -249 
     -     -5  -8827  -9869   -894  -1115   -701  -1378      *      * 
    31  -1486  -1320  -3780  -1126   1346  -3028  -1897   1826  -2754    683   1720  -2657  -3079    864   -128  -2111   -367   1151    965  -1434    51
     -   -149   -500    233     43   -381    399    106   -626    210   -466   -720    275    394     45     96    359    117   -369   -294   -249 
     -     -5  -8827  -9869   -894  -1115   -701  -1378      *      * 
    32   -481  -1354  -3616  -2996  -1315  -3016  -1879   2172   -971    626   -557  -2588   -733  -2305  -2519    750    692   1325  -1814  -1466    52
     -   -149   -500    233     43   -381    399    106   -626    210   -466   -720    275    394     45     96    359    117   -369   -294   -249 
     -     -5  -8827  -9869   -894  -1115   -701  -1378      *      * 
    33    162  -2788   1153   2181  -3109   -172    570  -2860    384  -2804  -1877   -923  -2381   1091   -147    138   -564  -2410  -2971  -2288    53
     -   -149   -500    233     43   -381    399    106   -626    210   -466   -720    275    394     45     96    359    117   -369   -294   -249 
     -    -76  -8827  -4338   -894  -1115   -701  -1378      *      * 
    34   -834  -1621  -2267   -311   -489  -2679    949    896   -483   -448   -805  -1763  -2749   -343    -70   -133   1793    -29   1662   1726    54
     -   -149   -500    233     43   -381    399    106   -626    210   -466   -720    275    394     45     96    359    117   -369   -294   -249 
     -     -5  -8755  -9798   -894  -1115   -457  -1881      *      * 
    35  -1569  -1392  -3888  -3262   2455  -3109  -1916    435  -2860   -196   2291   -821  -3156  -2475  -2660  -2194   -382   -807    803   3089    55
     -   -149   -500    233     43   -381    399    106   -626    210   -466   -720    275    394     45     96    359    117   -369   -294   -249 
     -    -37  -8827  -5455   -894  -1115   -701  -1378      *      * 
    36    333  -3877   2007   2880  -4154  -2746  -1737  -3955  -1546  -3872  -3024  -1355  -3064   -334    591  -2054  -2245  -3484  -4045  -3256    56
     -   -149   -500    233     43   -381    399    106   -626    210   -466   -720    275    394     45     96    359    117   -369   -294   -249 
     -     -5  -8795  -9837   -894  -1115   -949  -1053      *      * 
    37    574  -2764  -1140    562  -3083   -929   1908  -2833   -510  -2779  -1854   2077  -2362    179    251   -147   1641  -2385  -2949  -2267    57
     -   -149   -500    233     43   -381    399    106   -626    210   -466   -720    275    394     45     96    359    117   -369   -294   -249 
     -    -40  -8795  -5304   -894  -1115   -949  -1053      *      * 
    38   -651  -2740    838   1518  -3061   -367   -900  -2811   1754  -1392   -136   -877   -703    227   1609  -1148  -1207  -2362  -2923  -2241    58
     -   -149   -500    233     43   -381    399    106   -626    210   -466   -720    275    394     45     96    359    117   -369   -294   -249 
     -   -419  -8760  -2001   -894  -1115   -764  -1282      *      * 
    39    124  -1024  -3535  -2900    754  -2747  -1618   1754  -2498     75   2191  -2390  -2795    -75  -2301  -1832  -1139   1929   1080  -1142    59
     -   -149   -500    233     43   -381    399    106   -626    210   -466   -720    275    394     45     96    359    117   -369   -294   -249 
     -     -6  -8394  -9436   -894  -1115   -510  -1747      *      * 
    40  -2302  -3275   -364  -1838  -4926   3162  -2754  -4776  -2955  -4810  -4004    448  -3431  -2459  -3574   1284   -847  -3918  -4997  -4303    60
     -   -149   -500    233     43   -381    399    106   -626    210   -466   -720    275    394     45     96    359    117   -369   -294   -249 
     -     -5  -8727  -9769   -894  -1115  -1360   -712      *      * 
    41  -2112  -2754  -1725   -389  -2716  -2892  -2007  -2709  -1928  -1257  -2225  -1900   3817  -1840  -2264   -714  -2167  -2475  -3080   -209    61
     -   -149   -500    233     43   -381    399    106   -626    210   -466   -720    275    394     45     96    359    117   -369   -294   -249 
     -     -5  -8727  -9769   -894  -1115  -1360   -712      *      * 
    42   1022  -2159  -1455   -308    462   -933   1757   -572   -243  -1274    963  -1150  -2466    771   1791   -715   -427   -706  -2473   -309    62
     -   -149   -500    233     43   -381    399    106   -626    210   -466   -720    275    394     45     96    359    117   -369   -294   -249 
     -     -5  -8727  -9769   -894  -1115   -649  -1465      *      * 
    43   -122  -2717   -496   -612  -3018   -533    207  -2754   -525    -38  -1812   2965   -883    329    561   -581  -1234   -899  -2913  -2243    63
     -   -149   -500    233     43   -381    399    106   -626    210   -466   -720    275    394     45     96    359    117   -369   -294   -249 
     -     -5  -8795  -9837   -894  -1115   -949  -1053      *      * 
    44   -741  -2488  -4588  -4942  -5172   3629  -4385  -5005  -4992  -5258  -4295  -3469  -3556  -4438  -4711   -227  -2347  -3693  -5382  -5326    64
     -   -149   -500    233     43   -381    399    106   -626    210   -466   -720    275    394     45     96    359    117   -369   -294   -249 
     -    -52  -8795  -4904   -894  -1115   -565  -1626      *      * 
    45   3263  -2365  -3712  -3474  -3980  -2703  -3245  -3626  -1096  -3895  -3088  -2912   -518  -3114  -3426    273  -2116   -330  -4248  -3934    65
     -   -149   -500    233     43   -381    399    106   -626    210   -466   -720    275    394     45     96    359    117   -369   -294   -249 
     -     -5  -8781  -9823   -894  -1115  -1049   -953      *      * 
    46    422  -2835  -1250    538  -3171  -2351   1224  -2907   2053  -1704  -1926   -988  -2439   1011   2094  -1269   -521  -2466  -2996  -2339    66
     -   -149   -500    233     43   -381    399    106   -626    210   -466   -720    275    394     45     96    359    117   -369   -294   -249 
     -     -5  -8781  -9823   -894  -1115  -1049   -953      *      * 
    47  -2651  -2326  -5083  -4522  -2058  -4483  -3482   1032  -4201   1129   1366  -4131  -4364  -3774   -262  -3636  -2596   2960  -3106  -2844    67
     -   -149   -500    233     43   -381    399    106   -626    210   -466   -720    275    394     45     96    359    117   -369   -294   -249 
     -     -5  -8781  -9823   -894  -1115   -519  -1726      *      * 
    48  -3166  -2697  -5744  -5411  -2865  -5444  -4753    525  -5271  -2032  -1958  -5089  -5268  -5087  -5312  -4766  -3158   3651  -4175    -57    68
     -   -149   -500    233     43   -381    399    106   -626    210   -466   -720    275    394     45     96    359    117   -369   -294   -249 
     -     -5  -8827  -9869   -894  -1115   -701  -1378      *      * 
    49   3455    991  -5150  -5381  -4816  -2769  -4372  -4351  -5006  -4800  -3946  -3565    -34  -4491  -4663  -2129  -2322  -1217  -5119  -5022    69
     -   -149   -500    233     43   -381    399    106   -626    210   -466   -720    275    394     45     96    359    117   -369   -294   -249 
     -     -5  -8827  -9869   -894  -1115   -701  -1378      *      * 
    50  -3812  -4357  -4801  -3143  -5381  -1076  -2047  -4598   2789  -4187  -3549  -2938  -4158  -1629   3239  -3688  -3441  -4392  -3976  -3959    70
     -   -149   -500    233     43   -381    399    106   -626    210   -466   -720    275    394     45     96    359    117   -369   -294   -249 
     -     -5  -8827  -9869   -894  -1115   -701  -1378      *      * 
    51   3414  -2453  -4867  -4992  -4628  -2791  -4190  -4259  -4700   -995  -3772  -3495  -3568  -4273  -4471   -284   -472  -3364  -4940  -4786    71
     -   -149   -500    233     43   -381    399    106   -626    210   -466   -720    275    394     45     96    359    117   -369   -294   -249 
     -     -5  -8851  -9893   -894  -1115   -701  -1378      *      * 
    52  -4690  -4181  -5597  -5802   -716  -5211  -2145  -4262  -5177  -3705  -3711  -4314  -5330  -4419  -4775  -4561   -346  -4323   6056    829    72
     -   -149   -500    233     43   -381    399    106   -626    210   -466   -720    275    394     45     96    359    117   -369   -294   -249 
     -     -5  -8851  -9893   -894  -1115   -701  -1378      *      * 
    53   -901    182  -3754  -3124  -1301  -3041    825    895  -2740    472   -548  -2656  -3092  -2382  -1266   -473   2145   1877  -1802  -1458    73
     -   -149   -500    233     43   -381    399    106   -626    210   -466   -720    275    394     45     96    359    117   -369   -294   -249 
     -     -5  -8851  -9893   -894  -1115   -701  -1378      *      * 
    54  -3445  -5553   3855    447  -5658   -473  -2619  -5671  -3082  -5491  -4955    -88  -3751  -2317  -4137  -3037  -3555  -5096  -5698  -4528    74
     -   -149   -500    233     43   -381    399    106   -626    210   -466   -720    275    394     45     96    359    117   -369   -294   -249 
     -     -5  -8851  -9893   -894  -1115   -701  -1378      *      * 
    55   -618  -2555  -4577  -4919  -5204  -2809  -4406  -5039  -4960  -5292  -4340  -3511   4094  -4450  -4706   -304  -2412  -3748  -5412  -5338    75
     -   -149   -500    233     43   -381    399    106   -626    210   -466   -720    275    394     45     96    359    117   -369   -294   -249 
     -     -5  -8851  -9893   -894  -1115   -701  -1378      *      * 
    56   2269  -4256   2098   1927  -4506  -2888  -1989  -4335   -377  -4242  -3430  -1489  -3274   -275  -2572  -2323  -2570  -3852  -4422  -3576    76
     -   -149   -500    233     43   -381    399    106   -626    210   -466   -720    275    394     45     96    359    117   -369   -294   -249 
     -     -5  -8851  -9893   -894  -1115   -701  -1378      *      * 
    57  -5488  -4429  -5914  -6254   3851  -5790  -1995  -4263  -5812   -877  -3659  -4413  -5638  -4540  -5179  -5040  -5339  -4473  -1240   3348    77
     -   -149   -500    233     43   -381    399    106   -626    210   -466   -720    275    394     45     96    359    117   -369   -294   -249 
     -     -5  -8851  -9893   -894  -1115   -701  -1378      *      * 
    58    827  -3972  -3247  -1016  -4664  -3691   1021  -4109   2914  -3833  -3092  -2342  -3676  -1357   2335  -2877  -2779  -3811  -3748  -3505    78
     -   -149   -500    233     43   -381    399    106   -626    210   -466   -720    275    394     45     96    359    117   -369   -294   -249 
     -     -5  -8851  -9893   -894  -1115   -701  -1378      *      * 
    59   1769  -2824   1123    596  -3145  -2316   -979  -2896    777  -2840  -1914    -68  -2413   1721    870   -601  -1289  -2446  -3007  -2323    79
     -   -149   -500    233     43   -381    399    106   -626    210   -466   -720    275    394     45     96    359    117   -369   -294   -249 
     -     -5  -8851  -9893   -894  -1115   -701  -1378      *      * 
    60     84  -2338   -742  -1049  -2478  -2530     91  -2104   -374    256  -1482  -1292  -2612   -845   2662  -1474    -88  -1861   3593  -2102    80
     -   -149   -500    233     43   -381    399    106   -626    210   -466   -720    275    394     45     96    359    117   -369   -294   -249 
     -     -5  -8851  -9893   -894  -1115   -701  -1378      *      * 
    61  -1512  -3548  -6453  -5883  -1955  -6026  -4883  -1243  -5632   3128    828  -5782  -5374  -4605  -5210  -5319  -3933   -122  -3673  -3805    81
     -   -149   -500    233     43   -381    399    106   -626    210   -466   -720    275    394     45     96    359    117   -369   -294   -249 
     -     -5  -8851  -9893   -894  -1115   -701  -1378      *      * 
    62  -1729  -1727  -3262  -1135   -363  -3127  -1853  -1200   -376   2567   -858  -2432  -3169  -1964   1031  -2196  -1657    278  -2134  -1782    82
     -   -149   -500    233     43   -381    399    106   -626    210   -466   -720    275    394     45     96    359    117   -369   -294   -249 
     -     -5  -8851  -9893   -894  -1115   -701  -1378      *      * 
    63   1620  -2801    865    674  -3122  -2303   -961  -2872    658  -2817  -1890   -938   -298    409   1203   -133    464  -1249  -2984  -2302    83
     -   -149   -500    233     43   -381    399    106   -626    210   -466   -720    275    394     45     96    359    117   -369   -294   -249 
     -     -5  -8851  -9893   -894  -1115   -701  -1378      *      * 
    64  -3412  -5458   3940   -404  -5560  -3146  -2601  -5567  -3024  -1095  -4855   -465  -3740  -2297  -4027  -3016  -3517  -5012  -5605  -4470    84
     -   -149   -500    233     43   -381    399    106   -626    210   -466   -720    275    394     45     96    359    117   -369   -294   -249 
     -     -5  -8851  -9893   -894  -1115   -701  -1378      *      * 
    65   2288    547  -4936  -5013  -4943   2242  -4261  -4718  -4719  -4976  -4049  -3492    612  -4282  -4525    150    753  -3574  -5180  -5070    85
     -   -149   -500    233     43   -381    399    106   -626    210   -466   -720    275    394     45     96    359    117   -369   -294   -249 
     -     -5  -8851  -9893   -894  -1115   -701  -1378      *      * 
    66    200  -2712  -1220   -150  -2994   -621   -986  -2718    365  -1591    615   -232    106   -540   -171    615   2405  -1160  -2919  -2260    86
     -   -149   -500    233     43   -381    399    106   -626    210   -466   -720    275    394     45     96    359    117   -369   -294   -249 
     -     -5  -8851  -9893   -894  -1115   -701  -1378      *      * 
    67   2710  -2718  -1257    605  -3003  -2352  -1017  -2720    103  -1455  -1827  -1010  -1177   -574   -177   -649      4  -2323  -2932  -2283    87
     -   -149   -500    233     43   -381    399    106   -626    210   -466   -720    275    394     45     96    359    117   -369   -294   -249 
     -     -5  -8851  -9893   -894  -1115   -701  -1378      *      * 
    68   3343  -2369  -4779  -4747  -4049     69  -3908  -3399  -4443  -1992  -3205  -3434  -3547  -4041  -4258  -2155   -751   -377  -4445  -4220    88
     -   -149   -500    233     43   -381    399    106   -626    210   -466   -720    275    394     45     96    359    117   -369   -294   -249 
     -     -5  -8851  -9893   -894  -1115   -701  -1378      *      * 
    69    578   3463  -3929  -3301  -1387  -3156  -2041   2410  -2906   -365    502  -2798  -3203  -2536  -2716    -98   -709    610  -1908  -1564    89
     -   -149   -500    233     43   -381    399    106   -626    210   -466   -720    275    394     45     96    359    117   -369   -294   -249 
     -     -5  -8851  -9893   -894  -1115   -701  -1378      *      * 
    70   1628  -2803  -1183   1189  -3124  -1416    807  -2873   1532  -1622  -1893   -944  -2401    698   1122   -724   -660  -2425  -2986  -2305    90
     -   -149   -500    233     43   -381    399    106   -626    210   -466   -720    275    394     45     96    359    117   -369   -294   -249 
     -     -5  -8851  -9893   -894  -1115   -701  -1378      *      * 
    71   -803  -2815     22   2682  -3134  -1339   -976  -2883   -560  -1441  -1905   -948  -2409    642    105   1113   -696  -2436  -2999  -2317    91
     -   -149   -500    233     43   -381    399    106   -626    210   -466   -720    275    394     45     96    359    117   -369   -294   -249 
     -     -5  -8851  -9893   -894  -1115   -701  -1378      *      * 
    72  -2018  -1813  -4353  -3722    718  -3591    847   -277  -3329   2470   2528  -3233  -3578  -2887  -3109  -2686  -1951     89  -2173    -53    92
     -   -149   -500    233     43   -381    399    106   -626    210   -466   -720    275    394     45     96    359    117   -369   -294   -249 
     -     -5  -8851  -9893   -894  -1115   -701  -1378      *      * 
    73   -882  -3557   1258  -2230  -5486   3480  -3288  -5420  -3766  -5467  -4721  -2413  -3777  -3056  -4445  -2691  -3021  -4411  -5555  -4919    93
     -   -149   -500    233     43   -381    399    106   -626    210   -466   -720    275    394     45     96    359    117   -369   -294   -249 
     -     -5  -8851  -9893   -894  -1115   -701  -1378      *      * 
    74  -1539  -1366   -496  -3227   2093  -3083   -245   1589  -2827    -69    677  -2718  -3131  -2450  -2633  -2167  -1479    505  -1793   2986    94
     -   -149   -500    233     43   -381    398    105   -626    210   -466   -721    276    394     45     97    359    119   -369   -295   -249 
     -  -2671  -4945   -303  -1761   -504   -701  -1378      *      * 
    75   -920  -1976   2844    200   -898  -1378   -300  -1893   -440  -1912  -1291   -105  -1728   -166   -976   -788   -931  -1621  -1357   1965    99
     -   -149   -500    233     43   -381    399    106   -626    210   -466   -720    275    394     45     96    359    117   -369   -294   -249 
     -    -25  -6459  -7501   -894  -1115  -3719   -114      *      * 
    76  -1223  -1726   1638   -631   -590  -1775   -635  -1698   -904  -1729  -1205   -819  -2076   -744  -1246  -1244  -1238  -1522   5063   -187   100
     -   -147   -500    233     43   -381    398    105   -626    210   -465   -717    275    394     45     97    359    117   -369   -295   -249 
     -  -1623   -578  -7501   -105  -3834  -2565   -267      *      * 
    77   -863  -2432   1725   1503  -2710  -1421   -369  -2494    778  -2430  -1572    -36   1972     42   -726   -674   -840  -2038  -2611  -1846   102
     -   -149   -500    233     43   -381    399    106   -626    210   -466   -720    275    394     45     96    359    117   -369   -294   -249 
     -    -17  -6996  -8038   -894  -1115  -3578   -126      *      * 
    78    241  -2362   1033   1414  -2683  -1423   -442  -2450   -271  -2427  -1593    -75   2531    -46   -862   -716   -885  -2011  -2640  -1886   103
     -   -149   -500    233     43   -381    399    106   -626    210   -466   -720    275    394     45     96    359    117   -369   -294   -249 
     -    -17  -6996  -8038   -894  -1115  -2736   -235      *      * 
    79    452  -1632    534    -98  -2276   1275   -418  -1993    -73  -2032  -1151   -339    416     -1   -557    353   1437  -1533  -2263  -1644   104
     -   -149   -500    233     43   -381    399    106   -626    210   -466   -720    275    394     45     96    359    117   -369   -294   -249 
     -    -14  -7260  -8303   -894  -1115  -2001   -415      *      * 
    80      3   1754    952    288  -1907    941   -455  -1558   -138  -1691   2659   -484  -1841    -75   -604    155   -642  -1272  -2028  -1455   105
     -   -149   -500    233     43   -381    399    106   -626    210   -466   -720    275    394     45     96    359    117   -369   -294   -249 
     -    -10  -7722  -8764   -894  -1115   -247  -2666      *      * 
    81    653  -1666  -2183   -271    288   -273    125    301  -1456   -105   -848  -1705  -1137  -1322   -410    903   1468   -594  -2070    838   106
     -   -149   -500    233     43   -381    399    106   -626    210   -466   -720    275    394     45     96    359    117   -369   -294   -249 
     -     -5  -8762  -9804   -894  -1115   -778  -1262      *      * 
    82  -2715  -3894  -1292   -356  -5200   3430  -2711  -5089  -2981  -5059  -4333    270   -542  -2412  -3717   -578  -2953  -4320  -5249  -4404   107
     -   -149   -500    233     43   -381    399    106   -626    210   -466   -720    275    394     45     96    359    117   -369   -294   -249 
     -     -5  -8809  -9851   -894  -1115   -531  -1700      *      * 
    83    247  -2392  -1424   -308  -2559  -2417  -1099  -2210   -116    309     48    194   1093   -715   2008  -1344    868     41  -2675  -2101   108
     -   -149   -500    233     43   -381    399    106   -626    210   -466   -720    275    394     45     96    359    117   -369   -294   -249 
     -     -5  -8851  -9893   -894  -1115   -701  -1378      *      * 
    84  -1359  -2422  -1401    591  -2600  -1434  -1088  -2256   -752   -631    -97  -1124    696   3072  -1223   -269    112    419  -2700  -2118   109
     -   -149   -500    233     43   -381    399    106   -626    210   -466   -720    275    394     45     96    359    117   -369   -294   -249 
     -     -5  -8851  -9893   -894  -1115   -701  -1378      *      * 
    85   -759  -2859  -1256    292  -3258   2765  -1139  -3003   -743  -2966  -2052    173   -676   -691    -32    431   -508  -2549  -3145  -2471   110
     -   -149   -500    233     43   -381    399    106   -626    210   -466   -720    275    394     45     96    359    117   -369   -294   -249 
     -   -216  -8851  -2866   -894  -1115   -701  -1378      *      * 
    86   -824  -4722   1872   3265  -4917   -744    394  -4823  -2348  -4698  -3993  -1444  -3361  -1819  -3168  -2533  -2911  -4301  -4891  -3903   111
     -   -149   -500    233     43   -381    399    106   -626    210   -466   -720    275    394     45     96    359    117   -369   -294   -249 
     -     -5  -8640  -9682   -894  -1115  -1834   -475      *      * 
    87   -467  -2607    676    -37   -764  -2183   3834  -2630   -440  -2610  -1704   -829  -2277    272    241   -328  -1142  -2213  -2806   1875   112
     -   -149   -500    233     43   -379    398    110   -627    210   -465   -721    276    393     45     97    359    117   -370   -295   -250 
     -  -2099  -4734   -456  -2468   -288  -1834   -475      *      * 
    88   -371  -1159   -460   1197  -1333  -1401   -214   -848     67  -1082   1425   -253  -1551    108   -336   -428   2021   -640  -1566  -1047   120
     -   -149   -500    233     43   -381    399    106   -626    210   -466   -720    275    394     45     96    359    117   -369   -294   -249 
     -    -20  -6763  -7805   -894  -1115  -3155   -172      *      * 
    89   1099  -1620   -227    948  -1845  -1343   2056  -1555    364  -1598   -735    -16  -1447   1251   -115   -284   -303  -1200  -1841    606   121
     -   -149   -500    233     43   -381    399    106   -626    210   -466   -720    275    394     45     96    359    117   -369   -294   -249 
     -    -18  -6928  -7970   -894  -1115    -76  -4277      *      * 
    90   -706  -3111  -5864  -5250    893  -5303  -4092   1753  -4934   1727   3791  -4975  -4901  -4137  -4594  -4483  -3395  -1790  -3280  -3258   122
     -   -149   -500    233     43   -381    399    106   -626    210   -466   -720    275    394     45     96    359    117   -369   -294   -249 
     -     -5  -8851  -9893   -894  -1115   -701  -1378      *      * 
    91   -809  -1813  -2089   -206  -1841  -1050  -1416   1618   -732  -1697    677  -1656  -2746    160    944   -849    -93   2020  -2204   -282   123
     -   -149   -500    233     43   -381    399    106   -626    210   -466   -720    275    394     45     96    359    117   -369   -294   -249 
     -     -5  -8851  -9893   -894  -1115   -701  -1378      *      * 
    92   2171  -1377  -3848  -3220   -459   -703  -1974    554  -2828  -1223   -586  -2726  -3143  -2461  -2647  -2175   -737   2250    446  -1509   124
     -   -149   -500    233     43   -381    399    106   -626    210   -466   -720    275    394     45     96    359    117   -369   -294   -249 
     -     -5  -8851  -9893   -894  -1115   -701  -1378      *      * 
    93  -2639    462   -406  -4577  -2527  -4466  -3744   -379  -4333   1335  -1501  -4181  -4472  -4026  -4248  -3667  -2628   3175  -3502  -3140   125
     -   -149   -500    233     43   -381    399    106   -626    210   -466   -720    275    394     45     96    359    117   -369   -294   -249 
     -     -5  -8851  -9893   -894  -1115   -701  -1378      *      * 
    94    800  -3357  -1485   3169   1406  -2981    985  -3345  -1875  -3394  -2692  -1746  -3290  -1690  -2363  -2259  -2348  -3046  -3089  -2198   126
     -   -149   -500    233     43   -381    399    106   -626    210   -466   -720    275    394     45     96    359    117   -369   -294   -249 
     -     -5  -8851  -9893   -894  -1115   -701  -1378      *      * 
    95  -3041   -104   1339  -1422  -4891  -3089   1008  -5050  -2739  -4960  -4289   3967  -3638  -2208  -3508  -2787  -3160  -4489  -5000  -4038   127
     -   -149   -500    233     43   -381    399    106   -626    210   -466   -720    275    394     45     96    359    117   -369   -294   -249 
     -     -5  -8851  -9893   -894  -1115   -701  -1378      *      * 
    96  -1254  -3741    234   -413  -4131  -2809    979  -3905  -1761  -3886  -3062  -1491  -3161  -1509  -2362   -476   3528  -3452  -4104  -3347   128
     -   -149   -500    233     43   -381    399    106   -626    210   -466   -720    275    394     45     96    359    117   -369   -294   -249 
     -     -5  -8851  -9893   -894  -1115   -701  -1378      *      * 
    97    660  -3492   1634   -490  -3894    -50  -1627  -3672  -1383  -3620  -2745   -463   3047  -1210  -1952   -885   -797  -3196  -3804  -3063   129
     -   -149   -500    233     43   -381    399    106   -626    210   -466   -720    275    394     45     96    359    117   -369   -294   -249 
     -     -5  -8851  -9893   -894  -1115   -701  -1378      *      * 
    98     54  -2817   1740   1585  -3137    -28    916  -2888    302  -2832  -1906   -945  -2407   1077  -1065   -462   1098  -2438  -3000  -2316   130
     -   -149   -500    233     43   -381    399    106   -626    210   -466   -720    275    394     45     96    359    117   -369   -294   -249 
     -     -5  -8851  -9893   -894  -1115   -701  -1378      *      * 
    99   -901  -1459  -3479    405  -1438  -3074  -1928    325  -2556    725   -663  -2567  -3125  -2267   -300  -2141   1030   2516  -1940  -1585   131
     -   -149   -500    233     43   -381    399    106   -626    210   -466   -720    275    394     45     96    359    117   -369   -294   -249 
     -     -5  -8851  -9893   -894  -1115   -701  -1378      *      * 
   100  -4460  -4804  -3837  -3593  -4687  -4495   5255  -5569    555  -5164  -4642  -3603  -4746  -2854  -2006  -4369  -4332  -5286  -4372  -3964   132
     -   -149   -500    233     43   -381    399    106   -626    210   -466   -720    275    394     45     96    359    117   -369   -294   -249 
     -     -5  -8851  -9893   -894  -1115   -701  -1378      *      * 
   101  -3424  -5327    359  -1402  -5271  -3187   2786  -5591  -3032  -5411  -4863   3936  -3779  -2351  -3960  -3050  -3538  -5024  -5391  -4296   133
     -   -149   -500    233     43   -381    399    106   -626    210   -466   -720    275    394     45     96    359    117   -369   -294   -249 
     -     -5  -8851  -9893   -894  -1115   -701  -1378      *      * 
   102    -84  -1918  -4523  -3925  -1782  -3798  -2747   -672  -3560   1695   2670  -3458  -3796  -3166  -3377  -2913   -283   2299  -2529  -2217   134
     -   -149   -500    233     43   -381    399    106   -626    210   -466   -720    275    394     45     96    359    117   -369   -294   -249 
     -     -5  -8851  -9893   -894  -1115   -701  -1378      *      * 
   103  -2869  -2467  -5406  -4950  -2790  -4967    830   2808  -4716  -1882    219  -4614  -4846  -4482  -4677  -4189  -2842   2805  -3928  -3517   135
     -   -149   -500    233     43   -381    399    106   -626    210   -466   -720    275    394     45     96    359    117   -369   -294   -249 
     -     -5  -8851  -9893   -894  -1115   -701  -1378      *      * 
   104  -3094    789  -5780  -5446  -3343  -5395  -5340    919  -5357  -2201  -2082  -5155  -5277  -5265  -5460  -4730   -756   3568  -4887  -4388   136
     -   -149   -500    233     43   -381    399    106   -626    210   -466   -720    275    394     45     96    359    117   -369   -294   -249 
     -     -5  -8851  -9893   -894  -1115   -701  -1378      *      * 
   105  -3871   5769  -5991  -6340  -6143  -4320  -5515  -6433  -6230  -6441  -5865  -5261    -39  -5935  -5804  -4150  -4319  -5463  -5589  -6177   137
     -   -149   -500    233     43   -381    399    106   -626    210   -466   -720    275    394     45     96    359    117   -369   -294   -249 
     -     -5  -8851  -9893   -894  -1115   -701  -1378      *      * 
   106   -784  -2446  -4816  -4931    138  -2796  -4116  -4199  -4683  -4512  -3692  -3480  -3566  -4237  -4459    263   3751  -3335  -4775  -4519   138
     -   -149   -500    233     43   -381    399    106   -626    210   -466   -720    275    394     45     96    359    117   -369   -294   -249 
     -     -5  -8851  -9893   -894  -1115   -701  -1378      *      * 
   107  -4362  -3820  -6702  -6233  -2029  -6284  -5257  -1358  -6001   3232   -822  -6209  -5587  -4849  -5514  -5756  -4263   -201  -3831  -3967   139
     -   -149   -500    233     43   -381    399    106   -626    210   -466   -720    275    394     45     96    359    117   -369   -294   -249 
     -     -5  -8851  -9893   -894  -1115   -701  -1378      *      * 
   108  -2841   5714  -5676  -5923  -4707  -3666  -4953  -3271  -5600  -4336  -4056  -4470  -4387  -5234  -5261  -3175  -3266   -307  -5144  -4992   140
     -   -149   -500    233     43   -381    399    106   -626    210   -466   -720    275    394     45     96    359    117   -369   -294   -249 
     -     -5  -8851  -9893   -894  -1115   -701  -1378      *      * 
   109  -2845  -3635  -2251   -232  -5437  -3286  -3515  -5501  -3781  -5529  -4809  -2751  -3972  -3313  -4222   3603  -3203  -4536  -5403  -4943   141
     -   -149   -500    233     43   -381    399    106   -626    210   -466   -720    275    394     45     96    359    117   -369   -294   -249 
     -     -5  -8851  -9893   -894  -1115   -701  -1378      *      * 
   110   -361   5714  -5455  -5787  -5370  -3232  -4830  -5094  -5476  -5465  -4667  -4074  -4018  -5011  -5094  -2674  -2882  -4041  -5426  -5519   142
     -   -149   -500    233     43   -381    399    106   -626    210   -466   -720    275    394     45     96    359    117   -369   -294   -249 
     -     -5  -8851  -9893   -894  -1115   -701  -1378      *      * 
   111  -4048  -3773  -4277   -486    170  -4787  -2025  -3579  -4364  -3328  -3123  -3730  -4890  -3778  -4257  -4061    334  -3579  -1414   4599   143
     -   -149   -500    233     43   -381    399    106   -626    210   -466   -720    275    394     45     96    359    117   -369   -294   -249 
     -     -5  -8851  -9893   -894  -1115   -701  -1378      *      * 
   112    210  -2743  -3444  -3793  -5202  -2888  -4032  -5073  -4414  -5281  -4383    129   4014  -3957  -4455  -2307  -2544  -3868  -5369  -5146   144
     -   -149   -500    233     43   -381    399    106   -626    210   -466   -720    275    394     45     96    359    117   -369   -294   -249 
     -     -5  -8851  -9893   -894  -1115   -701  -1378      *      * 
   113  -2718  -3262  -4230  -3427  -4135   -521  -2583  -4157  -1450  -4113  -3426  -3071  -3889  -2297   2491  -2863   -670  -3697   5407  -3580   145
     -   -149   -500    233     43   -381    399    106   -626    210   -466   -720    275    394     45     96    359    117   -369   -294   -249 
     -     -5  -8851  -9893   -894  -1115   -701  -1378      *      * 
   114    336  -2854  -1904   -882  -4011  -2670  -2133  -3760  -1896  -3806  -2925   1414   3283  -1751  -2372    740   -165  -3143  -4016  -3418   146
     -   -149   -500    233     43   -381    399    106   -626    210   -466   -720    275    394     45     96    359    117   -369   -294   -249 
     -     -5  -8851  -9893   -894  -1115   -701  -1378      *      * 
   115  -3064  -2619  -5651  -5223  -2856  -5288  -4697   2148  -5053   1061    -75  -4940  -5087  -4781  -5028  -4548   -362   2777  -4215  -3864   147
     -   -149   -500    233     43   -381    399    106   -626    210   -466   -720    275    394     45     96    359    117   -369   -294   -249 
     -     -5  -8851  -9893   -894  -1115   -701  -1378      *      * 
   116  -4660  -4400  -4381   -442  -3043  -5142  -4630  -2627  -4815   3272  -1984  -4758  -5315  -4552  -4792  -5195  -4677  -3311  -4356  -4319   148
     -   -149   -500    233     43   -381    399    106   -626    210   -466   -720    275    394     45     96    359    117   -369   -294   -249 
     -     -5  -8851  -9893   -894  -1115   -701  -1378      *      * 
   117  -5667  -5171  -6154  -6534  -6835   3852  -5959  -7702  -6791  -7246  -7011  -6264  -5721  -6594  -6320  -5998  -6022  -7013  -5722  -6820   149
     -   -149   -500    233     43   -381    399    106   -626    210   -466   -720    275    394     45     96    359    117   -369   -294   -249 
     -    -71  -8851  -4451   -894  -1115   -701  -1378      *      * 
   118  -1450  -1336  -3444  -2829  -1295  -2956    176    790  -2489   2445    546   -746  -3009    459   -829  -2025  -1391   -336  -1787    161   150
     -   -149   -500    233     43   -381    399    106   -626    210   -466   -720    275    394     45     96    359    117   -369   -294   -249 
     -     -5  -8785  -9827   -894  -1115  -1178   -842      *      * 
   119   -767  -2486  -4508  -4843  -5133  -2741  -4333  -4966  -4881  -5218  -4266  -3441   3988  -4374  -4633    738  -2343  -3677  -5342  -5266   151
     -   -149   -500    233     43   -381    399    106   -626    210   -466   -720    275    394     45     96    359    117   -369   -294   -249 
     -     -5  -8785  -9827   -894  -1115  -1178   -842      *      * 
   120  -5975  -5246  -6156  -6531  -6743  -5246  -5923  -7705  -6740  -7188  -7037  -6362   4326  -6600  -6267  -6335  -6289  -7156  -5638  -6705   152
     -   -149   -500    233     43   -381    399    106   -626    210   -466   -720    275    394     45     96    359    117   -369   -294   -249 
     -     -5  -8785  -9827   -894  -1115  -1178   -842      *      * 
   121    370  -2642   1116    521   -577  -1337   -949  -2631   -551  -2637  -1744    833   -664   -507  -1049    347    732    835  -2856   1419   153
     -   -149   -500    233     43   -381    399    106   -626    210   -466   -720    275    394     45     96    359    117   -369   -294   -249 
     -     -5  -8785  -9827   -894  -1115  -1178   -842      *      * 
   122  -6865  -5459  -6408  -6778  -5022  -5483  -5469  -7468  -6850  -6779  -6817  -6618  -5906  -6677  -6310  -7273  -7010  -7328   6302  -4667   154
     -   -149   -500    233     43   -381    399    106   -626    210   -466   -720    275    394     45     96    359    117   -369   -294   -249 
     -     -5  -8785  -9827   -894  -1115  -1178   -842      *      * 
   123  -5471  -4399  -5846  -6203   1642  -5715  -1939  -4362  -5766  -3665  -3764  -4358  -5584  -4498  -5132  -4990  -5329  -4524  -1186   4697   155
     -   -149   -500    233     43   -381    399    106   -626    210   -466   -720    275    394     45     96    359    117   -369   -294   -249 
     -     -5  -8785  -9827   -894  -1115  -1178   -842      *      * 
   124  -3549  -4209  -4239  -1043  -5079  -4058  -1916     38   3625  -4005  -3343  -2722  -3984  -1496   1010  -3423  -3210  -4139  -3846  -3764   156
     -   -149   -500    233     43   -381    399    106   -626    210   -466   -720    275    394     45     96    359    117   -369   -294   -249 
     -     -5  -8785  -9827   -894  -1115  -1178   -842      *      * 
   125    109  -2759    691    665  -3072  -1161   -943  -2816   -532  -2773  -1854   -915  -2374   -487   -304   2346    587  -2377  -2950    386   157
     -   -149   -500    233     43   -381    399    106   -626    210   -466   -720    275    394     45     96    359    117   -369   -294   -249 
     -     -5  -8785  -9827   -894  -1115  -1178   -842      *      * 
   126    592  -2535   -132   -713    907  -2323   -993  -2452    800  -2511     53  -1003   2680   -570    668  -1241   -597  -2108  -2776  -2156   158
     -   -149   -500    233     43   -381    399    106   -626    210   -466   -720    275    394     45     96    359    117   -369   -294   -249 
     -     -5  -8785  -9827   -894  -1115  -1178   -842      *      * 
   127   1534  -2715  -1165   1170  -3015  -2289   -964  -2746   -560  -2727  -1822   1022   1533    850  -1063  -1209    395      7  -2925  -2259   159
     -   -149   -500    233     43   -381    399    106   -626    210   -466   -720    275    394     45     96    359    117   -369   -294   -249 
     -     -5  -8785  -9827   -894  -1115  -1178   -842      *      * 
   128  -5475  -4398  -5848  -6206   2611  -5721  -1933  -4361  -5767  -3664  -3763  -4354  -5586  -4495  -5131  -4989  -5330  -4523  -1180   4467   160
     -   -149   -500    233     43   -381    399    106   -626    210   -466   -720    275    394     45     96    359    117   -369   -294   -249 
     -     -5  -8785  -9827   -894  -1115  -1178   -842      *      * 
   129  -5988  -5284  -6072  -5831  -6484  -5248  -4939  -7123  -4129  -6602  -6292  -5692  -5622  -4950   4251  -6203  -6006  -6806  -5393  -6087   161
     -   -149   -500    233     43   -381    399    106   -626    210   -466   -720    275    394     45     96    359    117   -369   -294   -249 
     -     -5  -8785  -9827   -894  -1115  -1178   -842      *      * 
   130   2354  -2515  -4269  -4211  -4902  -2761  -3775  -4674  -3571  -4862  -3957  -3242  -3509  -3637    953   2635  -2311  -3573  -4999  -4832   162
     -   -149   -500    233     43   -381    399    106   -626    210   -466   -720    275    394     45     96    359    117   -369   -294   -249 
     -     -5  -8785  -9827   -894  -1115   -467  -1855      *      * 
   131  -4087  -4528  -4708  -3442  -5462  -4392  -2422  -4945   -990  -4529  -3919  -3258  -4409    755   4047  -3989  -3775  -4723  -4231  -4217   163
     -   -149   -500    233     43   -381    399    106   -626    210   -466   -720    275    394     45     96    359    117   -369   -294   -249 
     -     -5  -8851  -9893   -894  -1115   -701  -1378      *      * 
   132   2236  -1360  -3816  -3186  -1321  -1524  -1945    818  -2796    467    423  -2699  -3121  -2431  -2617   -859   -143   1426  -1827  -1484   164
     -   -149   -500    233     43   -381    399    106   -626    210   -466   -720    275    394     45     96    359    117   -369   -294   -249 
     -     -5  -8851  -9893   -894  -1115   -701  -1378      *      * 
   133   -673  -2690  -5711  -5438  -3256  -4967  -5182   -298  -5293   -603  -2030  -4978  -5071  -5121  -5321  -4315  -3086   3629  -4767  -4338   165
     -   -149   -500    233     43   -381    399    106   -626    210   -466   -720    275    394     45     96    359    117   -369   -294   -249 
     -     -5  -8851  -9893   -894  -1115   -701  -1378      *      * 
   134  -1010  -2696  -2439  -1747  -2910  -3054  -1567    992   1456  -2616  -1883  -1881  -3114  -1234   3142   -561  -1928   -391  -2950  -2538   166
     -   -149   -500    233     43   -381    399    106   -626    210   -466   -720    275    394     45     96    359    117   -369   -294   -249 
     -     -5  -8851  -9893   -894  -1115   -701  -1378      *      * 
   135  -3150  -5034   2755   2812  -5169  -3087  -2410  -5122  -1051  -4986  -4313  -1676  -3611  -2077  -3392  -2812  -3209  -4607   2803  -4153   167
     -   -149   -500    233     43   -381    399    106   -626    210   -466   -720    275    394     45     96    359    117   -369   -294   -249 
     -     -5  -8851  -9893   -894  -1115   -701  -1378      *      * 
   136   -286  -2663  -4540  -4892  -5299   -337  -4465  -5149  -5034  -5387  -4448  -3588   4075  -4513  -4794  -2302  -2528  -3863  -5446  -5425   168
     -   -149   -500    233     43   -381    399    106   -626    210   -466   -720    275    394     45     96    359    117   -369   -294   -249 
     -     -5  -8851  -9893   -894  -1115   -701  -1378      *      * 
   137  -4465  -4619  -5418  -4259  -4748  -4690  -3151  -4821  -1855   -935  -4059  -4009  -4843  -2856   4117  -4508  -4308  -4821  -4412  -4243   169
     -   -149   -500    233     43   -381    399    106   -626    210   -466   -720    275    394     45     96    359    117   -369   -294   -249 
     -     -5  -8851  -9893   -894  -1115   -701  -1378      *      * 
   138    588  -2791  -1189   -159  -3107   1764   -969  -2852    913  -2805  -1883   -949  -2404   1871   -173   -560    872  -1232  -2978  -2301   170
     -   -149   -500    233     43   -381    399    106   -626    210   -466   -720    275    394     45     96    359    117   -369   -294   -249 
     -     -5  -8851  -9893   -894  -1115   -701  -1378      *      * 
   139   -634  -2697  -5716  -5404  -3107  -5046  -5062   -309  -5249    236  -1893  -4988  -5081  -5028  -5253  -4378  -3097   3535  -4594  -4212   171
     -   -149   -500    233     43   -381    399    106   -626    210   -466   -720    275    394     45     96    359    117   -369   -294   -249 
     -     -5  -8851  -9893   -894  -1115   -701  -1378      *      * 
   140  -4594  -3942  -6966  -6367  -1916  -6815  -5382   -200  -6174   3220    664  -6558  -5695  -4819  -5592  -6237  -4414  -2237  -3782  -4044   172
     -   -149   -500    233     43   -381    398    105   -626    212   -465   -721    275    394     45     97    359    117   -369   -295   -250 
     -   -249  -2664  -9893    -87  -4102   -701  -1378      *      * 
   141   2197  -2803   -144    503  -3123  -2307    474  -2872   1201  -2818  -1893   -262  -2401   -507    952   -535  -1273   -604  -2987  -2305   174
     -   -149   -500    233     43   -381    399    106   -626    210   -466   -720    275    394     45     96    359    117   -369   -294   -249 
     -     -5  -8851  -9893   -894  -1115   -701  -1378      *      * 
   142  -3459  -5498   1295   3575  -5663   -473  -2650  -5680  -3104  -5502  -4961  -1768  -3775  -2349  -4141  -3060  -3571  -5102  -5681  -4549   175
     -   -149   -500    233     43   -381    399    106   -626    210   -466   -720    275    394     45     96    359    117   -369   -294   -249 
     -     -5  -8851  -9893   -894  -1115   -701  -1378      *      * 
   143  -2505  -2263  -4705  -4138   4035  -4034  -2461  -1363  -3727   -177    600  -3575  -3986  -3234   -275  -3142  -2433   -657   1226  -1343   176
     -   -149   -500    233     43   -381    399    106   -626    210   -466   -720    275    394     45     96    359    117   -369   -294   -249 
     -     -5  -8851  -9893   -894  -1115   -701  -1378      *      * 
   144  -3108  -4204   -594  -1961  -5611   3664  -3127  -5671  -3583  -5606  -4964   -598  -3906  -2872  -4395  -2999  -3389  -4818  -5592  -4838   177
     -   -149   -500    233     43   -381    399    106   -626    210   -466   -720    275    394     45     96    359    117   -369   -294   -249 
     -     -5  -8851  -9893   -894  -1115   -701  -1378      *      * 
   145  -1597  -1422  -3907  -3281    600  -3139    149   -888  -2881   1709   -600  -2767  -3184  -2500  -2686  -2224   1364   2014  -1794    535   178
     -   -149   -500    233     43   -381    399    106   -626    210   -466   -720    275    394     45     96    359    117   -369   -294   -249 
     -     -5  -8851  -9893   -894  -1115   -701  -1378      *      * 
   146   -196  -2693   1632   1520  -2968  -2328    909    -37   -222  -1580  -1795   -983  -1071   -548  -1091   -238   1354   -427  -2905   -446   179
     -   -149   -500    233     43   -381    399    106   -626    210   -466   -720    275    394     45     96    359    117   -369   -294   -249 
     -     -5  -8851  -9893   -894  -1115   -701  -1378      *      * 
   147  -3235  -2873  -5622  -5026    795  -5038  -3895   1248  -4708   2688   -768  -4701   -165  -4033  -4424  -4205  -3148    498  -3224  -3121   180
     -   -149   -500    233     43   -381    399    106   -626    210   -466   -720    275    394     45     96    359    117   -369   -294   -249 
     -     -5  -8851  -9893   -894  -1115   -701  -1378      *      * 
   148   -345  -3154    520  -2445  -5278  -2921  -3355  -5147  -3782  -5258  -4441  -2501   3966  -3138  -4312  -1253  -2731  -4085  -5426  -4864   181
     -   -149   -500    233     43   -381    399    106   -626    210   -466   -720    275    394     45     96    359    117   -369   -294   -249 
     -     -5  -8851  -9893   -894  -1115   -701  -1378      *      * 
   149    245  -2800   1600   1792  -3120   -244   -962  -2870   -176  -2816    235   -199   1222     28   -384   -533  -1268   -854  -2984  -2302   182
     -   -149   -500    233     43   -381    399    106   -626    210   -466   -720    275    394     45     96    359    117   -369   -294   -249 
     -    -35  -8851  -5524   -894  -1115   -701  -1378      *      * 
   150    841  -2921   2068   1446  -3238    384  -1055  -2994   -162  -2937  -2017   -196  -2476   -601  -1178    543    142  -2542  -3106  -2413   183
     -   -149   -500    233     43   -381    399    106   -626    210   -466   -720    275    394     45     96    359    117   -369   -294   -249 
     -     -5  -8821  -9863   -894  -1115   -569  -1618      *      * 
   151  -1606  -1536  -3375  -2754  -1522  -3083  -1905     53    492  -1372   1773  -2509  -3134  -2159   -119  -2148   1830   2476  -2010  -1652   184
     -   -149   -500    233     43   -381    399    106   -626    210   -466   -720    275    394     45     96    359    117   -369   -294   -249 
     -     -5  -8851  -9893   -894  -1115   -701  -1378      *      * 
   152    753  -2800  -1183   2289  -3119   -980   -966  -2867    515  -2814  -1890   -944  -2401    306   1341   -724    505  -1219  -2984  -2304   185
     -   -149   -500    233     43   -381    399    106   -626    210   -466   -720    275    394     45     96    359    117   -369   -294   -249 
     -     -5  -8851  -9893   -894  -1115   -701  -1378      *      * 
   153  -3286  -2778  -5946  -5596  -1051  -5758  -5532   2828  -5531   -317  -1838  -5412  -5452  -5327  -5609  -5113  -3267   2824  -4801  -4420   186
     -   -149   -500    233     43   -381    399    106   -626    210   -466   -720    275    394     45     96    359    117   -369   -294   -249 
     -     -5  -8851  -9893   -894  -1115   -701  -1378      *      * 
   154   -801  -3004    227   -335  -3348  -2519  -1138  -3069   1158  -1071  -2101  -1158  -2615   -687   3260   -789  -1517  -2642  -3148  -2514   187
     -   -149   -500    233     43   -381    399    106   -626    210   -466   -720    275    394     45     96    359    117   -369   -294   -249 
     -     -5  -8851  -9893   -894  -1115   -701  -1378      *      * 
   155  -3249  -2760  -5930  -5644  -3406  -5665  -5815    668  -5604  -2160  -2114  -5422  -5481  -5553  -5761  -5071  -3257   3702  -5166  -4640   188
     -   -149   -500    233     43   -381    399    106   -626    210   -466   -720    275    394     45     96    359    117   -369   -294   -249 
     -     -5  -8851  -9893   -894  -1115   -701  -1378      *      * 
   156  -2686  -2851  -3246  -1065  -1099  -3773   3614  -2509  -2274  -2606  -2064  -2710  -3827   -465  -2415  -2862  -2607   -740   5192    433   189
     -   -149   -500    233     43   -381    399    106   -626    210   -466   -720    275    394     45     96    359    117   -369   -294   -249 
     -     -5  -8851  -9893   -894  -1115   -701  -1378      *      * 
   157  -5830  -5527   4210  -4366  -6693  -4994  -5082  -7525  -5731  -7052  -6851  -4688  -5503  -5169  -5980  -5768  -5996  -7070  -5713  -6341   190
     -   -149   -500    233     43   -381    399    106   -626    210   -466   -720    275    394     45     96    359    117   -369   -294   -249 
     -     -5  -8851  -9893   -894  -1115   -701  -1378      *      * 
   158  -1963  -2575  -4734  -5058  -5178  -2836  -4437  -5030  -4972  -5289  -4350  -3565  -3642  -4496  -4703   3495   1096  -3760  -5384  -5303   191
     -   -149   -500    233     43   -381    399    106   -626    210   -466   -720    275    394     45     96    359    117   -369   -294   -249 
     -     -5  -8851  -9893   -894  -1115   -701  -1378      *      * 
   159  -1980  -2638  -3555  -3795  -5067  -2811  -3914  -4896  -4203  -5102  -4186   2121  -3578  -3805  -4274   2014   2945  -3728  -5248  -5005   192
     -   -149   -500    233     43   -381    399    106   -626    210   -466   -720    275    394     45     96    359    117   -369   -294   -249 
     -     -5  -8851  -9893   -894  -1115   -701  -1378      *      * 
   160   3267  -2584  -3809  -3950  -4994  -1132  -3901  -4790  -4117  -4998  -4077  -3194  -3551    819  -4169    704  -2369  -3654  -5170  -4954   193
     -   -149   -500    233     43   -381    399    106   -626    210   -466   -720    275    394     45     96    359    117   -369   -294   -249 
     -     -5  -8851  -9893   -894  -1115   -701  -1378      *      * 
   161  -1873  -3392   2157   2708  -3706  -2615    207  -3468    521  -3393  -2503  -1236  -2813    809   -519  -1715  -1826  -3014  -3551  -2842   194
     -   -149   -500    233     43   -381    399    106   -626    210   -466   -720    275    394     45     96    359    117   -369   -294   -249 
     -     -5  -8851  -9893   -894  -1115   -701  -1378      *      * 
   162  -1507  -1337  -3828  -3193  -1291  -3052    114   1865  -2794    665   3085  -2690  -3102  -2422  -2603    261    640    589  -1795    127   195
     -   -149   -500    233     43   -381    399    106   -626    210   -466   -720    275    394     45     96    359    117   -369   -294   -249 
     -     -5  -8851  -9893   -894  -1115   -701  -1378      *      * 
   163  -6102  -5367  -6164  -5943  -6579  -5330  -5053  -7238  -4268  -6709  -6408  -5808  -5707  -5080   4253  -6325  -6123  -6920  -5477  -6195   196
     -   -149   -500    233     43   -381    399    106   -626    210   -466   -720    275    394     45     96    359    117   -369   -294   -249 
     -     -5  -8851  -9893   -894  -1115   -701  -1378      *      * 
   164  -5547  -4457  -5913  -6274   2259  -5796  -1975  -4429  -5829  -3732  -3829  -4403  -5650  -4545  -5188  -5046  -5395  -4586   3231   4348   197
     -   -149   -500    233     43   -381    399    106   -626    210   -466   -720    275    394     45     96    359    117   -369   -294   -249 
     -     -5  -8851  -9893   -894  -1115   -701  -1378      *      * 
   165  -3368  -3007  -5720  -5096    737  -5116  -3894    463  -4762   2088   3605  -4784  -4768  -4004  -4432  -4278  -3264     78   2272  -3099   198
     -   -149   -500    233     43   -381    399    106   -626    210   -466   -720    275    394     45     96    359    117   -369   -294   -249 
     -     -5  -8851  -9893   -894  -1115   -701  -1378      *      * 
   166  -3244  -2776  -5913  -5642  -3391  -5566  -5743    309  -5586  -2160  -2120  -5383  -5440  -5520  -5720  -4980  -3263   3735  -5116  -4593   199
     -   -149   -500    233     43   -381    399    106   -626    210   -466   -720    275    394     45     96    359    117   -369   -294   -249 
     -     -5  -8851  -9893   -894  -1115   -701  -1378      *      * 
   167  -4141  -3565  -6609  -6078  -2075  -6392  -5271   2376  -5906   2634    574  -6097  -5572  -4839  -5497  -5753  -4023   -209  -3887  -4047   200
     -   -149   -500    233     43   -381    399    106   -626    210   -466   -720    275    394     45     96    359    117   -369   -294   -249 
     -     -5  -8851  -9893   -894  -1115   -701  -1378      *      * 
   168  -6086  -5329  -6246  -6621  -6829  -5328  -6005  -7801  -6830  -7274  -7129  -6458   4327  -6691  -6350  -6451  -6396  -7258  -5711  -6793   201
     -   -149   -500    233     43   -381    399    106   -626    210   -466   -720    275    394     45     96    359    117   -369   -294   -249 
     -     -5  -8851  -9893   -894  -1115   -701  -1378      *      * 
   169    478  -2097  -1799    885  -2168  -2604  -1325  -1729  -1121  -1381   3394  -1460  -2690   2612  -1514  -1568  -1397   -207  -2457  -1972   202
     -   -149   -500    233     43   -381    399    106   -626    210   -466   -720    275    394     45     96    359    117   -369   -294   -249 
     -     -5  -8851  -9893   -894  -1115   -701  -1378      *      * 
   170   -861   1332  -3932  -3085  -4533  -3333  -2415  -4061  -1264  -4018  -3280  -2825   -722   -677   3891  -2643  -2654  -3569  -4070  -3878   203
     -   -149   -500    233     43   -381    399    106   -626    210   -466   -720    275    394     45     96    359    117   -369   -294   -249 
     -     -5  -8851  -9893   -894  -1115   -701  -1378      *      * 
   171  -6086  -5329  -6246  -6621  -6829  -5328  -6005  -7801  -6830  -7274  -7129  -6458   4327  -6691  -6350  -6451  -6396  -7258  -5711  -6793   204
     -   -149   -500    233     43   -381    399    106   -626    210   -466   -720    275    394     45     96    359    117   -369   -294   -249 
     -     -5  -8851  -9893   -894  -1115   -701  -1378      *      * 
   172   2536  -3110   -535   1782  -3422  -1441  -1215  -3181   -354  -3125  -2216  -1093   -452    198  -1383   -866  -1565  -2730  -3298  -2593   205
     -   -149   -500    233     43   -381    399    106   -626    210   -466   -720    275    394     45     96    359    117   -369   -294   -249 
     -     -5  -8851  -9893   -894  -1115   -701  -1378      *      * 
   173  -3216  -4581  -1271    -11  -5595   3565  -2866  -5606  -3229  -5493  -4888    170  -3828  -2582  -4048  -2998  -3427  -4878  -5575  -4667   206
     -   -149   -500    233     43   -381    399    106   -626    210   -466   -720    275    394     45     96    359    117   -369   -294   -249 
     -     -5  -8851  -9893   -894  -1115   -701  -1378      *      * 
   174  -1905  -2501  -4939  -5199  -4948  -2803  -4387  -4475  -4922  -4949  -4091  -3560  -3603  -4466  -4633   -111   3863   -858  -5235  -5122   207
     -   -149   -500    233     43   -381    399    106   -626    210   -466   -720    275    394     45     96    359    117   -369   -294   -249 
     -     -5  -8851  -9893   -894  -1115   -701  -1378      *      * 
   175  -3373  -5342   1996   3435  -5523  -3147  -2598  -5470  -2997  -5354  -4785  -1745  -3734  -2291  -3975  -2995  -3477  -1185  -5554  -4452   208
     -   -149   -500    233     43   -381    399    106   -626    210   -466   -720    275    394     45     96    359    117   -369   -294   -249 
     -     -5  -8851  -9893   -894  -1115   -701  -1378      *      * 
   176   -934  -3151    358   -247  -3459   2826   1311  -3219   -890  -3163  -2257    294  -2650   -804    564  -1513   -721  -2769  -3336  -2630   209
     -   -149   -500    233     43   -381    399    106   -626    210   -466   -720    275    394     45     96    359    117   -369   -294   -249 
     -     -5  -8851  -9893   -894  -1115   -701  -1378      *      * 
   177  -2713  -2440  -4784  -4315   1943  -4142  -2137  -1780  -3909   1226   2614  -3570  -4123  -3353   -826  -3256  -2643  -1848   4584    814   210
     -   -149   -500    233     43   -381    399    106   -626    210   -466   -720    275    394     45     96    359    117   -369   -294   -249 
     -     -5  -8851  -9893   -894  -1115   -701  -1378      *      * 
   178  -1669  -3119    935   -845  -3489   -746   1038  -3247   -962  -3201  -2298    169  -1186   -866  -1492   2445   1597  -2790  -3380  -2678   211
     -   -149   -500    233     43   -381    399    106   -626    210   -466   -720    275    394     45     96    359    117   -369   -294   -249 
     -     -5  -8851  -9893   -894  -1115   -701  -1378      *      * 
   179    -13  -2715   -477   3065  -2988  -2342  -1012  -2706   -616  -1380   -145   -996  -1046    568  -1116  -1260  -1298  -1163  -2927  -2273   212
     -   -149   -500    233     43   -381    399    106   -626    210   -466   -720    275    394     45     96    359    117   -369   -294   -249 
     -     -5  -8820  -9862   -894  -1115   -701  -1378      *      * 
   180    635  -3113   1923   2560  -3412  -2468  -1239  -1020   -894  -3123  -2225  -1101  -2636    -48  -1425  -1501    402  -2726  -3308  -2605   213
     -   -149   -500    233     43   -381    399    106   -626    210   -466   -720    275    394     45     96    359    117   -369   -294   -249 
     -     -5  -8820  -9862   -894  -1115   -701  -1378      *      * 
   181    704  -3258    252   1947  -3563  -2516    547  -3330   -293  -3266  -2366  -1139  -2703   3114  -1508  -1585  -1691  -2874  -3435  -2716   214
     -   -149   -500    233     43   -381    399    106   -626    210   -466   -720    275    394     45     96    359    117   -369   -294   -249 
     -     -5  -8820  -9862   -894  -1115   -701  -1378      *      * 
   182  -5436  -4694  -6452  -6514  -3268  -5688  -5533  -2903  -6419   3368  -2204  -6446  -5768  -5703  -5924  -6428  -5418  -3696  -4561  -4721   215
     -   -149   -500    233     43   -381    399    106   -626    210   -466   -720    275    394     45     96    359    117   -369   -294   -249 
     -     -5  -8820  -9862   -894  -1115   -701  -1378      *      * 
   183   2830  -2445  -1541    144  -2629  -2504  -1181  -2264   -795  -2398    676  -1249  -2598    935   -207  -1455  -1402   -874  -2733  -2183   216
     -   -149   -500    233     43   -381    399    106   -626    210   -466   -720    275    394     45     96    359    117   -369   -294   -249 
     -     -5  -8820  -9862   -894  -1115   -701  -1378      *      * 
   184   1640  -2784   1348   1223  -3105   -584   -943  -2856    805  -2800  -1874   -919   -261     78   -485   -672    396  -2406  -2968  -2285   217
     -   -149   -500    233     43   -381    399    106   -626    210   -466   -720    275    394     45     96    359    117   -369   -294   -249 
     -     -5  -8820  -9862   -894  -1115   -701  -1378      *      * 
   185  -3982  -3491  -6332  -5714  -1864  -5928  -4642   1744  -5344   2840    881  -5601  -5267  -4433   -274  -5183  -3849  -1961  -3530  -3638   218
     -   -149   -500    233     43   -381    399    106   -626    210   -466   -720    275    394     45     96    359    117   -369   -294   -249 
     -     -5  -8820  -9862   -894  -1115   -701  -1378      *      * 
   186  -3239  -2722  -5931  -5617  -3327  -5786  -5827   1501  -5591  -1130  -2019  -5446  -5501  -5523  -5756  -5174  -3230   3534  -5121  -4627   219
     -   -149   -500    233     43   -381    399    106   -626    210   -466   -720    275    394     45     96    359    117   -369   -294   -249 
     -     -5  -8820  -9862   -894  -1115   -701  -1378      *      * 
   187   -885  -2543  -3515  -3341  -4528  -2751  -3286  -4258  -3112  -4432  -3557   -963  -3421  -3058   -568    935   3608  -3379  -4649  -4333   220
     -   -149   -500    233     43   -381    399    106   -626    210   -466   -720    275    394     45     96    359    117   -369   -294   -249 
     -     -5  -8820  -9862   -894  -1115   -701  -1378      *      * 
   188  -2824  -3858  -2959   -597  -4498  -3543   1042  -3983    825  -3734  -2974  -2192    292  -1277   3612  -2698   -993  -3668  -3676  -3387   221
     -   -149   -500    233     43   -381    399    106   -626    210   -466   -720    275    394     45     96    359    117   -369   -294   -249 
     -     -5  -8820  -9862   -894  -1115   -701  -1378      *      * 
   189  -3408  -5514   3751    766  -5615   -884  -2583  -5625  -3038  -5446  -4905    912  -3717  -2279  -4086  -3000  -3515  -5052  -5653  -4488   222
     -   -149   -500    233     43   -381    399    106   -626    210   -466   -720    275    394     45     96    359    117   -369   -294   -249 
     -     -5  -8820  -9862   -894  -1115   -701  -1378      *      * 
   190    620   2459   -522  -1343  -2021  -1336    504  -1609  -1214  -1864    433  -1514  -2677  -1117  -1589   2365    -12   -167  -2336  -1870   223
     -   -149   -500    233     43   -381    399    106   -626    210   -466   -720    275    394     45     96    359    117   -369   -294   -249 
     -     -5  -8820  -9862   -894  -1115   -701  -1378      *      * 
   191  -4534  -3924  -6812  -6279  -1919  -6528  -5218  -1432  -6008   1623   4780  -6362  -5621  -4782  -5474  -6010  -4382  -2286  -3733  -3896   224
     -   -149   -500    233     43   -381    399    106   -626    210   -466   -720    275    394     45     96    359    117   -369   -294   -249 
     -     -5  -8820  -9862   -894  -1115   -701  -1378      *      * 
   192  -3457  -2940  -6072  -5674  -2667  -5862  -5367   3663  -5573   -520   1878  -5529  -5436  -5098  -5506  -5210  -3418    426  -4399  -4243   225
     -   -149   -500    233     43   -381    399    106   -626    210   -466   -720    275    394     45     96    359    117   -369   -294   -249 
     -     -5  -8820  -9862   -894  -1115   -701  -1378      *      * 
   193  -5614  -5130  -6110  -6490  -6796   3852  -5920  -7658  -6749  -7206  -6967  -6218  -5682  -6551  -6282  -5943  -5970  -6964  -5688  -6779   226
     -   -149   -500    233     43   -381    399    106   -626    210   -466   -720    275    394     45     96    359    117   -369   -294   -249 
     -     -5  -8820  -9862   -894  -1115   -701  -1378      *      * 
   194  -2381    185  -1716  -4309  -2513  -4091  -3448    196  -4036  -1919  -1540  -3863  -4194  -3758  -3964  -3282   2427   2931  -3325  -2945   227
     -   -149   -500    233     43   -381    399    106   -626    210   -466   -720    275    394     45     96    359    117   -369   -294   -249 
     -     -5  -8820  -9862   -894  -1115   -701  -1378      *      * 
   195   2403  -2677  -2053   -851  -3796   1899  -2055  -3521   -910  -3594  -2719  -1866  -3013  -1676  -2224    764     86  -2940  -3825  -3261   228
     -   -149   -500    233     43   -381    399    106   -626    210   -466   -720    275    394     45     96    359    117   -369   -294   -249 
     -    -71  -8674  -4460   -894  -1115   -701  -1378      *      * 
   196  -1323  -1179  -3477  -1399   -296  -2849  -1710    357  -2489   1886    719   -668  -2901   -702   -507  -1925   -414   1882  -1634  -1287   229
     -   -149   -500    233     43   -381    399    106   -626    210   -466   -720    275    394     45     96    359    117   -369   -294   -249 
     -     -5  -8609  -9651   -894  -1115   -487  -1804      *      * 
   197   1123  -1929  -4404  -3895  -2140  -3666  -2970     76  -3586   -702  -1215  -3441   3155  -3286  -3502  -2840  -2102   1551  -2880  -2527   230
     -      *      *      *      *      *      *      *      *      *      *      *      *      *      *      *      *      *      *      *      * 
     -      *      *      *      *      *      *      *      *      0 
//
