# Supplementary material for: A Nitrile Hydratase in the Eukaryote Monosiga brevicollis
Source: PLoS One. 2008 Dec 19;3(12):e3976. doi: 10.1371/journal.pone.0003976 (PMC2603476; doi:10.1371/journal.pone.0003976)
Supplement: Methods S3 — HMM files (0.03 MB ZIP) [file pone.0003976.s004.zip › HMMs/NHase_beta.hmm]

HMMER2.0  [2.3.2]
NAME  NHase_beta
LENG  188
ALPH  Amino
RF    no
CS    no
MAP   yes
COM   hmmbuild NHase_beta.hmm NHase_beta.aln
COM   hmmcalibrate NHase_beta.hmm
NSEQ  48
DATE  Thu May  1 23:24:22 2008
CKSUM 2265
XT      -8455     -4  -1000  -1000  -8455     -4  -8455     -4 
NULT      -4  -8455
NULE     595  -1558     85    338   -294    453  -1158    197    249    902  -1085   -142    -21   -313     45    531    201    384  -1998   -644 
EVD   -164.899139   0.166350
HMM        A      C      D      E      F      G      H      I      K      L      M      N      P      Q      R      S      T      V      W      Y    
         m->m   m->i   m->d   i->m   i->i   d->m   d->d   b->m   m->e
          -50      *  -4865
     1  -6273  -5390  -6945  -7109   2540  -6756  -3142  -4975  -1062  -4266   1758  -5477  -6618  -5485  -5854  -6017  -6143  -5255   5635  -1227    16
     -   -149   -500    233     43   -381    399    106   -626    210   -466   -720    275    394     45     96    359    117   -369   -294   -249 
     -     -2  -9974 -11016   -894  -1115   -701  -1378    -50      * 
     2  -1013  -3589  -5280  -5257  -5843    121  -4967  -5597  -5210  -1005  -4933   3438  -4604  -4875  -5241    538   1989  -4579  -6062  -5847    17
     -   -149   -500    233     43   -381    399    106   -626    210   -466   -720    275    394     45     96    359    117   -369   -294   -249 
     -     -2  -9974 -11016   -894  -1115   -701  -1378      *      * 
     3   -926  -2427  -4966  -4336   -344  -4182  -3062   2777  -3938    990  -1591  -3828  -4221  -3559  -3740   -628  -2554    702   3509  -2573    18
     -   -149   -500    233     43   -381    399    106   -626    210   -466   -720    275    394     45     96    359    117   -369   -294   -249 
     -     -2 -10019 -11061   -894  -1115   -701  -1378      *      * 
     4    453  -6501   3833    419  -6787  -1275  -3766  -6801  -4243  -6630  -6092  -2869  -4870  -3467  -5302  -4140  -4654  -6193  -6834  -5675    19
     -   -149   -500    233     43   -381    399    106   -626    210   -466   -720    275    394     45     96    359    117   -369   -294   -249 
     -     -2 -10019 -11061   -894  -1115   -701  -1378      *      * 
     5     61  -3688   -184   2557  -4006  -3197    939    262   -327  -3703   1727  -1833  -3290    834   -601   -442   -338  -1678  -3873  -3192    20
     -   -149   -500    233     43   -381    399    106   -626    210   -466   -720    275    394     45     96    359    117   -369   -294   -249 
     -     -2 -10019 -11061   -894  -1115   -701  -1378      *      * 
     6    -57  -2366  -4411  -3800   2031  -3958  -2816  -1871  -3456    775  -1568  -3471  -4018   -405    457   2293  -2409    166  -2820  -2467    21
     -   -149   -500    233     43   -381    399    106   -626    210   -466   -720    275    394     45     96    359    117   -369   -294   -249 
     -     -2 -10019 -11061   -894  -1115   -701  -1378      *      * 
     7  -7973  -6750  -7644  -7746  -8122  -6707  -6908  -9059  -6677  -8421  -8274  -7690  -7119  -7255   4270  -8354  -8046  -8746  -6871  -7944    22
     -   -149   -500    233     43   -381    399    106   -626    210   -466   -720    275    394     45     96    359    117   -369   -294   -249 
     -     -2 -10019 -11061   -894  -1115   -701  -1378      *      * 
     8     61  -2809  -2900  -2339   1813  -1285   3646   -752    230  -1771  -1981  -2497  -3635  -2097    950   -414    179  -2274  -3189    784    23
     -   -149   -500    233     43   -381    398    105   -622    210   -466   -721    275    394     45     98    359    117   -370   -295   -250 
     -   -115  -3710 -11061    -80  -4210   -701  -1378      *      * 
     9   2557  -2956  -5324  -4918   -325   2278  -3841  -3010  -4571  -3357  -2684  -4121  -4405  -4201  -4416  -1537   -516  -1017  -3903    744    25
     -   -149   -500    233     43   -381    399    106   -626    210   -466   -720    275    394     45     96    359    117   -369   -294   -249 
     -     -2 -10019 -11061   -894  -1115   -701  -1378      *      * 
    10   1029  -2663  -4953  -4335  -2714  -4370  -3291   1515  -3835  -2477    334    -83  -4428  -3645   3021  -3472  -2770    934  -3265  -2914    26
     -   -149   -500    233     43   -381    399    106   -626    210   -466   -720    275    394     45     96    359    117   -369   -294   -249 
     -     -2 -10019 -11061   -894  -1115   -701  -1378      *      * 
    11  -4421  -5916  -2303   3802  -6601  -4328  -3916  -6495  -4279  -6536  -5987   -348  -4944  -3632  -5117  -4154  -4602   -558  -6650  -5670    27
     -   -149   -500    233     43   -381    399    106   -626    210   -466   -720    275    394     45     96    359    117   -369   -294   -249 
     -     -2 -10019 -11061   -894  -1115   -701  -1378      *      * 
    12  -1014    808   1531  -1521  -4014    -89  -1854  -3764    422   -774  -2783    841  -3289    823   1665   1307   -843  -3315  -3877  -3195    28
     -   -149   -500    233     43   -381    399    106   -626    210   -466   -720    275    394     45     96    359    117   -369   -294   -249 
     -     -2 -10019 -11061   -894  -1115   -701  -1378      *      * 
    13  -4037  -3733  -6379  -5745  -2805  -5726  -4544    765  -5318   1923   3836  -5373  -5510   -706   1044  -4863  -3949   -325  -4008  -3877    29
     -   -149   -500    233     43   -381    399    106   -626    210   -466   -720    275    394     45     96    359    117   -369   -294   -249 
     -     -2 -10019 -11061   -894  -1115   -701  -1378      *      * 
    14    351  -3700    678   -581  -4021    885   2075  -3772   -350  -3716  -2789   1541   1751   -157   -511    422  -2165  -3322  -3883  -3200    30
     -   -149   -500    233     43   -381    399    106   -626    210   -466   -720    275    394     45     96    359    117   -369   -294   -249 
     -     -2 -10019 -11061   -894  -1115   -701  -1378      *      * 
    15  -2522  -2535  -4060  -3451  -2523  -3927  -2751  -2076  -3015  -1450    539   -525   3778  -2915   -194   -991  -2468   -977   1143  -2608    31
     -   -149   -500    233     43   -381    399    106   -626    210   -466   -720    275    394     45     96    359    117   -369   -294   -249 
     -     -2 -10019 -11061   -894  -1115   -701  -1378      *      * 
    16   2000  -3513   -773   -456   1198   -767    308   -770   -432  -1265  -2623  -1917  -1438  -1485    635    384    208   -458  -3744  -3112    32
     -   -149   -500    233     43   -381    399    106   -626    210   -466   -720    275    394     45     96    359    117   -369   -294   -249 
     -     -2 -10019 -11061   -894  -1115   -701  -1378      *      * 
    17  -2255  -3675   2824   1394  -3973  -3228   1434  -1320  -1490     -7  -2771   -256  -3325   1091  -1995  -2145   -454  -1329  -3872  -3202    33
     -   -149   -500    233     43   -381    399    106   -626    210   -466   -720    275    394     45     96    359    117   -369   -294   -249 
     -     -2 -10019 -11061   -894  -1115   -701  -1378      *      * 
    18  -1250  -5419  -6503  -6828  -1813  -6367    818  -5656  -6526  -4997  -5052  -5412  -6508  -5596  -6088  -5728  -6027  -5707  -2530   4815    34
     -   -149   -500    233     45   -381    398    105   -627    210   -466   -721    277    393     45     96    359    117   -367   -295   -250 
     -    -47  -4987 -11061  -1500   -629   -701  -1378      *      * 
    19   -820  -2292  -4780  -1043   1572  -1967  -2876   -402  -3746   2154    933  -3643  -4056   -789  -3556  -1128   -319   -300  -2749   1678    38
     -   -149   -500    233     43   -381    399    106   -626    210   -466   -720    275    394     45     96    359    117   -369   -294   -249 
     -     -2 -10019 -11061   -894  -1115   -701  -1378      *      * 
    20   -323  -3695   -507    611  -4016    806  -1854  -3767   1066  -3711      7    -92  -3289    579   1756   1088    289  -3317  -3878  -3195    39
     -   -149   -500    233     43   -381    399    106   -626    210   -466   -720    275    394     45     96    359    117   -369   -294   -249 
     -     -2 -10019 -11061   -894  -1115   -701  -1378      *      * 
    21    343  -2538  -3518  -2942   2134   -291  -2543   -810    174   -250  -1728    245  -3821  -2573  -2952   1762    579  -1974  -2962    482    40
     -   -149   -500    233     43   -381    399    106   -626    210   -466   -720    275    394     45     96    359    117   -369   -294   -249 
     -     -2 -10019 -11061   -894  -1115   -701  -1378      *      * 
    22  -2950  -4259  -2655  -1054  -4785  -3776  -2483  -4484  -1855  -4394  -3525  -2494   1596    321   1305   2681    934  -4040  -4507  -3925    41
     -   -149   -500    233     43   -381    399    106   -626    210   -466   -720    275    394     45     96    359    117   -369   -294   -249 
     -     -2 -10019 -11061   -894  -1115   -701  -1378      *      * 
    23  -7766  -6476  -7537  -7912  -3967  -6785  -5213  -7561  -7894  -6865  -6939  -7137  -7110  -7252  -7314  -7779  -7806  -7591  -4518   4953    42
     -   -149   -500    233     43   -381    399    106   -626    210   -466   -720    275    394     45     96    359    117   -369   -294   -249 
     -     -2 -10019 -11061   -894  -1115   -701  -1378      *      * 
    24  -6640  -5591  -6984  -7345   -549  -6891  -3127  -5582  -6942  -4886  -4983   -526  -6771  -5681  -6318  -6160  -6508  -5734  -2375   4850    43
     -   -149   -500    233     43   -381    399    106   -626    210   -466   -720    275    394     45     96    359    117   -369   -294   -249 
     -     -2 -10019 -11061   -894  -1115   -701  -1378      *      * 
    25    398  -3741  -2126   2971  -4067    -23  -1898  -3811      5  -3754  -2832  -1885  -3341   1139   -683  -2162   -598  -3366   1677  -3245    44
     -   -149   -500    233     43   -381    399    106   -626    210   -466   -720    275    394     45     96    359    117   -369   -294   -249 
     -     -2 -10019 -11061   -894  -1115   -701  -1378      *      * 
    26  -4823  -5374  -5906  -4174  -6250  -5311   3381   1979   2333  -1236  -4506  -3983  -5207   -425   1522  -4710  -4448  -5314  -4991  -4944    45
     -   -149   -500    233     43   -381    399    106   -626    210   -466   -720    275    394     45     96    359    117   -369   -294   -249 
     -     -2 -10019 -11061   -894  -1115   -701  -1378      *      * 
    27  -6981  -5857  -7208  -7569  -2140  -6870  -3590  -6028  -7211  -5328  -5424  -5944  -6893  -6078  -6595  -6581  -6873  -6169   6178   1168    46
     -   -149   -500    233     43   -381    399    106   -626    210   -466   -720    275    394     45     96    359    117   -369   -294   -249 
     -     -2 -10019 -11061   -894  -1115   -701  -1378      *      * 
    28  -3003  -2788  -5367  -4745    599  -1151  -3499   2408  -4360   2103    387  -4261  -4609  -3947  -4155  -3712     35    123  -3282  -2977    47
     -   -149   -500    233     43   -381    399    106   -626    210   -466   -720    275    394     45     96    359    117   -369   -294   -249 
     -     -2 -10019 -11061   -894  -1115   -701  -1378      *      * 
    29   1272  -3470  -2200   -705   -545    747   2124      3    519   -368  -2585  -1941  -3351    -24   1159   -151  -2184  -3041   1861  -3092    48
     -   -149   -500    233     43   -381    399    106   -626    210   -466   -720    275    394     45     96    359    117   -369   -294   -249 
     -     -2 -10019 -11061   -894  -1115   -701  -1378      *      * 
    30   2039  -3634  -6399  -6725  -6339   2716  -5687  -6154  -6357  -6420  -5449  -4760  -4737  -5787  -5963    837    447  -1700  -6565  -6548    49
     -   -149   -500    233     43   -381    399    106   -626    210   -466   -720    275    394     45     96    359    117   -369   -294   -249 
     -     -2 -10019 -11061   -894  -1115   -701  -1378      *      * 
    31    224  -2380  -4910  -4276   1151  -4119  -2994   1603  -3875   1854    398  -3765  -4161  -3494  -3675  -3206   -405   1403  -2848   -678    50
     -   -149   -500    233     43   -381    399    106   -626    210   -466   -720    275    394     45     96    359    117   -369   -294   -249 
     -     -2 -10019 -11061   -894  -1115   -701  -1378      *      * 
    32   1712  -3723  -1096   2509  -4022  -3274  -1964   -115     -5  -3735  -2833  -1925  -3385  -1518  -2076   1060  -2264  -1756  -3934  -3265    51
     -   -149   -500    233     43   -381    399    106   -626    210   -466   -720    275    394     45     96    359    117   -369   -294   -249 
     -     -2 -10019 -11061   -894  -1115   -701  -1378      *      * 
    33  -2222  -3694    778   -617  -4015   -582    889  -3766   1132  -3710   -579   -708  -3289   1039   1703   -611   1488   -692  -3878   1131    52
     -   -149   -500    233     43   -381    399    106   -626    210   -466   -720    275    394     45     96    359    117   -369   -294   -249 
     -     -2 -10019 -11061   -894  -1115   -701  -1378      *      * 
    34  -2478  -2304  -4817  -4181   1069  -4025   1944    299  -3778   2329   1574   -718  -4074   -385  -3579  -3109  -2418   -152  -2756    388    53
     -   -149   -500    233     43   -381    399    106   -626    210   -466   -720    275    394     45     96    359    117   -369   -294   -249 
     -     -2 -10019 -11061   -894  -1115   -701  -1378      *      * 
    35  -3698  -3434  -6050  -5421   1626    393  -4180   -779  -5050   2633   2073  -4996  -5207  -4494  -4793  -4458  -1496  -1336  -3748  -3558    54
     -   -149   -500    233     43   -381    399    106   -626    210   -466   -720    275    394     45     96    359    117   -369   -294   -249 
     -     -2 -10019 -11061   -894  -1115   -701  -1378      *      * 
    36   -420  -2538  -3524   -782  -2529  -3758  -2545   1406    199     93  -1727   -523  -3823  -2577   -968  -1440    238   2568  -2962  -2569    55
     -   -149   -500    233     43   -381    399    106   -626    210   -466   -720    275    394     45     96    359    117   -369   -294   -249 
     -     -2 -10019 -11061   -894  -1115   -701  -1378      *      * 
    37   -161  -4733   1837   2744  -5024  -3733    550  -4814  -2426  -4738  -3869  -2347  -4010  -2246   1651   -112  -3124  -4346  -4909  -4144    56
     -   -149   -500    233     43   -381    399    106   -626    210   -466   -720    275    394     45     96    359    117   -369   -294   -249 
     -     -2 -10019 -11061   -894  -1115   -701  -1378      *      * 
    38   -190  -3696   -478     15  -4017  -1370   2427  -3767   2199  -3712  -2785    458  -3289    334    691  -1235   1391  -3318  -3879  -3196    57
     -   -149   -500    233     43   -381    399    106   -626    210   -466   -720    275    394     45     96    359    117   -369   -294   -249 
     -     -2 -10019 -11061   -894  -1115   -701  -1378      *      * 
    39  -4489  -6459   -930  -2460  -6640   3532   1445  -6581   -818  -6394  -5809   -323  -4837  -1038  -4576  -4107  -4569  -6045  -6555  -5522    58
     -   -149   -500    233     43   -381    399    106   -626    210   -466   -720    275    394     45     96    359    117   -369   -294   -249 
     -     -2 -10019 -11061   -894  -1115   -701  -1378      *      * 
    40  -1165  -2290  -4800  -4164    671  -4009    902    611   -210   1133    321  -3652  -4059  -3385  -1546  -3093   -597   1651  -2747   2584    59
     -   -149   -500    233     43   -381    399    106   -626    210   -466   -720    275    394     45     96    359    117   -369   -294   -249 
     -     -2 -10019 -11061   -894  -1115   -701  -1378      *      * 
    41   -499  -3793  -6860  -6443    334  -6541  -5986   2411  -6296   1436  -2676  -6197  -6279  -5975  -6265  -5825  -4230   2301  -5371  -5070    60
     -   -149   -500    233     43   -381    399    106   -626    210   -466   -720    275    394     45     96    359    117   -369   -294   -249 
     -     -2 -10019 -11061   -894  -1115   -701  -1378      *      * 
    42  -1664  -4483   1232   -107  -4924  -1422  -2643  -4706  -2390  -4648  -3767  -2362  -3955  -2223  -1189   1843   2918  -4217  -4824  -4085    61
     -   -149   -500    233     43   -381    399    106   -626    210   -466   -720    275    394     45     96    359    117   -369   -294   -249 
     -     -2 -10019 -11061   -894  -1115   -701  -1378      *      * 
    43   1406  -3681  -2077   1799  -3995  -1041   1589  -3741  -1442   -161   -549  -1838   -616   1321   1188   -525  -2163  -3299  -3868  -3189    62
     -   -149   -500    233     43   -381    399    106   -626    210   -466   -720    275    394     45     96    359    117   -369   -294   -249 
     -     -2 -10019 -11061   -894  -1115   -701  -1378      *      * 
    44   1324  -3698   1804   2156  -4019  -1400    514  -3769   -409  -1504  -2787  -1833  -3292   -377    195  -2105     94  -3320  -3881  -3198    63
     -   -149   -500    233     43   -381    399    106   -626    210   -466   -720    275    394     45     96    359    117   -369   -294   -249 
     -     -2 -10019 -11061   -894  -1115   -701  -1378      *      * 
    45  -4953  -6729    939   3785  -7044  -4594  -4117  -7158  -4606  -6942  -6452  -3244  -5192  -3838  -5620  -4556  -5069  -6589  -6874  -5994    64
     -   -149   -500    233     43   -381    399    106   -626    210   -466   -720    275    394     45     96    359    117   -369   -294   -249 
     -     -2 -10019 -11061   -894  -1115   -701  -1378      *      * 
    46  -4498  -4099  -6896  -6309  -3004  -6363  -5200   1813  -5975   2851  -1873  -6023  -5995  -5275   -786  -5555  -4407   -372  -4431   -884    65
     -   -149   -500    233     43   -381    399    106   -626    210   -466   -720    275    394     45     96    359    117   -369   -294   -249 
     -    -70 -10019  -4433   -894  -1115   -701  -1378      *      * 
    47   1480  -3638   2256   1086  -3959  -1220  -1798  -3710    170  -2204  -2728  -1775  -3233     87    697   -477   -362  -1651  -3822  -3139    66
     -   -149   -500    233     43   -381    399    106   -626    210   -466   -720    275    394     45     96    359    117   -369   -294   -249 
     -   -802  -9951  -1233   -894  -1115  -1629   -563      *      * 
    48   1059  -3023    889   1658  -3343     74   1177  -3094   -763  -3039  -2112  -1156  -2615    302   1523   -284    -76  -2645  -3206  -2523    67
     -   -149   -500    233     43   -381    399    106   -626    210   -466   -720    275    394     45     96    359    117   -369   -294   -249 
     -     -4  -9153 -10195   -894  -1115  -4007    -93      *      * 
    49    730  -3293  -2596   -715  -3582  -3335  -1759  -3156    977    568  -2432  -2059  -3379  -1370   3108  -2365  -2272   -876  -3415  -2991    68
     -   -149   -500    233     43   -381    399    106   -626    210   -466   -720    275    394     45     96    359    117   -369   -294   -249 
     -   -278  -9153  -2525   -894  -1115  -4007    -93      *      * 
    50  -1514  -1594   -528   -645  -1584  -2903  -1710   1017  -1994  -1453   2527  -2145   -408  -1799  -2156  -1932   2702    356  -2036  -1653    69
     -   -149   -500    233     43   -381    399    106   -626    210   -466   -720    275    394     45     96    359    117   -369   -294   -249 
     -    -65  -8879  -4567   -894  -1115  -4257    -78      *      * 
    51   1562  -2878  -1307   1190  -3213  -2406  -1031  -2943    910  -2882  -1971  -1044  -2494   2525    532  -1329  -1378   -454  -3037  -2388    70
     -   -149   -500    233     43   -381    399    106   -626    210   -466   -720    275    394     45     96    359    117   -369   -294   -249 
     -     -5  -8818  -9860   -894  -1115  -4301    -75      *      * 
    52   -389  -1829  -2008   2500    933   -858  -1371  -1441  -1308   -800  -1003  -1592  -2708    460  -1652  -1608  -1341    143  -2210   1863    71
     -   -149   -500    233     43   -381    399    106   -626    210   -466   -720    275    394     45     96    359    117   -369   -294   -249 
     -   -107  -8818  -3852   -894  -1115  -4301    -75      *      * 
    53   -349  -1319  -3821  -3195   1989   -842  -1900   1225  -2799  -1151   -525  -2685  -3097  -2424  -2607  -2137  -1439   1477  -1750   3047    72
     -   -145   -504    233     44   -385    401    107   -630    207   -463   -724    275    391     48    105    355    113   -371   -298   -243 
     -   -734  -1331  -9758  -2558   -269    -44  -5046      *      * 
    54   1863  -3364  -1046    357   -982   -772  -1973  -3218  -1627    864    146  -2002  -3385    570    464   -305    424  -1424  -3632   -603    86
     -   -149   -500    233     43   -381    399    106   -626    210   -466   -720    275    394     45     96    359    117   -369   -294   -249 
     -     -2 -10019 -11061   -894  -1115   -701  -1378      *      * 
    55    412  -4831    283   -250  -5246   3151  -2871  -5049   -785  -4980  -4127  -2480  -4153  -2468  -3312   -134   -736  -4552  -5158  -4376    87
     -   -149   -500    233     43   -381    399    106   -626    210   -466   -720    275    394     45     96    359    117   -369   -294   -249 
     -     -2 -10019 -11061   -894  -1115   -701  -1378      *      * 
    56    -24  -3695    582   -220   -525  -1304   1957  -3766    920  -3711  -2784   1005  -3288   -575   1943    488   -163   -631  -3878  -3195    88
     -   -149   -500    233     43   -381    399    106   -626    210   -466   -720    275    394     45     96    359    117   -369   -294   -249 
     -     -2 -10019 -11061   -894  -1115   -701  -1378      *      * 
    57   1294  -3673  -1129   -840  -3984  -1771    747  -3728    285  -1497   1038  -1840   2683   -234  -1951    381  -1018  -3290  -3862   -144    89
     -   -149   -500    233     43   -381    399    106   -626    210   -466   -720    275    394     45     96    359    117   -369   -294   -249 
     -  -2991 -10019   -196   -894  -1115   -701  -1378      *      * 
    58  -2127  -1684  -4457  -3964   -718  -4140  -3142   2751  -3687   2050    445  -3786  -3734  -3063  -3483  -3409  -2058    359  -2282  -2178    90
     -   -149   -500    233     46   -381    400    105   -627    210   -466   -714    275    393     45     96    359    117   -370   -295   -250 
     -  -2208   -359  -8086    -63  -4552  -4887    -50      *      * 
    59   3417  -1398  -2743  -2925  -3186  -1655  -2636  -2719  -2911  -3145  -2554  -2145  -2373  -2689  -2840  -1140  -1308  -2081  -3319  -3216    92
     -   -149   -500    233     43   -381    399    106   -626    210   -466   -720    275    394     45     96    359    117   -369   -294   -249 
     -    -16  -7044  -8086   -894  -1115   -412  -2009      *      * 
    60  -1034  -2908   1805   -788  -3043  -3083  -1774   -212  -1483   1072  -2050  -1842  -3169    397    826    -62    727    794  -3215  -2669    93
     -   -149   -500    233     43   -381    399    106   -626    210   -466   -720    275    394     45     96    359    117   -369   -294   -249 
     -     -3  -9679 -10721   -894  -1115  -1753   -508      *      * 
    61    874  -3451   1669   -585  -3757  -2993   1685  -3497    223  -3461   1152  -1634   1573    427  -1744  -1900    855   -282    570  -2969    94
     -   -149   -500    233     43   -381    399    106   -626    210   -466   -720    275    394     45     96    359    117   -369   -294   -249 
     -    -48  -9761  -4976   -894  -1115  -2781   -227      *      * 
    62    402  -3444  -1825   -453  -3764  -1522    762  -3513   1210  -1642  -2534  -1586   2703     -2   -161   -522    945  -3066  -3628  -2947    95
     -   -149   -500    233     43   -381    398    105   -626    212   -466   -721    275    394     45     96    359    117   -367   -295   -250 
     -  -4879  -4663   -110   -985  -1015  -2288   -330      *      * 
    63   1393   -479  -2122  -1807  -1109  -1493  -1426    704  -1595   -537   -158  -1429  -1925  -1433  -1699   -754   -463   2417  -1822  -1436    98
     -   -149   -500    233     43   -381    399    106   -626    210   -466   -720    275    394     45     96    359    117   -369   -294   -249 
     -    -27  -6338  -7381   -894  -1115   -245  -2676      *      * 
    64   1489  -2764  -2534  -1977  -1007   -374  -2030  -2431    687    261  -1928  -2177   1125  -1767    241    350    849    -12  -3123  -2639    99
     -   -149   -500    233     43   -381    399    106   -626    210   -466   -720    275    394     45     96    359    117   -369   -294   -249 
     -     -2  -9813 -10855   -894  -1115  -2555   -269      *      * 
    65    949  -3463  -1934   -490  -3755   -702   2252   -896    469  -3466  -2559  -1691   2176  -1255    529   -542    240     15  -3663  -2998   100
     -   -149   -500    233     43   -381    399    106   -626    210   -466   -720    275    394     45     96    359    117   -369   -294   -249 
     -     -2  -9813 -10855   -894  -1115  -1937   -436      *      * 
    66    532  -3557   -349   1205  -3877    -44  -1717  -3628    -49  -3573  -2647    340   2640  -1258  -1807   -139   -254   -791  -3741  -3058   101
     -   -149   -500    233     43   -381    399    106   -626    210   -466   -720    275    394     45     96    359    117   -369   -294   -249 
     -     -2  -9841 -10883   -894  -1115  -2417   -299      *      * 
    67   -447  -2781    484  -2006  -2849  -1275   1651    618   -582    814  -1944  -2204   1296  -1795    340  -2293   1168    490  -3139  -2657   102
     -   -149   -500    233     43   -381    399    106   -626    210   -466   -720    275    394     45     96    359    117   -369   -294   -249 
     -     -2  -9841 -10883   -894  -1115  -2417   -299      *      * 
    68   1384  -3549  -1928     92  -3870   1315  -1712  -3619   1550  -3565  -2639   -413    866   -350    827  -1961  -1017   -353  -3733  -3052   103
     -   -149   -500    233     43   -381    399    106   -626    210   -466   -720    275    394     45     96    359    117   -369   -294   -249 
     -   -168  -9841  -3197   -894  -1115  -2417   -299      *      * 
    69    460    392   -721    722   -265  -2916    460  -3484    227  -3429  -2503     46    247    933   1968    -94   -143     42  -3597  -2915   104
     -   -149   -500    233     43   -381    399    106   -626    210   -466   -720    275    394     45     96    359    117   -369   -294   -249 
     -   -600  -9675  -1560   -894  -1115  -1776   -498      *      * 
    70   -541  -3053   2011    208  -3375    130  -1212  -3125   1217  -3069  -2143    844   -652   -752   1331   -133     72  -2675  -3237  -2554   105
     -   -149   -500    233     43   -381    399    106   -626    210   -466   -720    275    394     45     96    359    117   -369   -294   -249 
     -     -4  -9199 -10241   -894  -1115   -474  -1837      *      * 
    71    744     75  -2021   -461  -3620  -1116  -1765   -468    162  -3357  -2482   -109   1490    788   -873  -2012    317   2001  -3603  -2968   106
     -   -149   -500    233     43   -381    399    106   -626    210   -466   -720    275    394     45     96    359    117   -369   -294   -249 
     -     -2  -9841 -10883   -894  -1115  -2417   -299      *      * 
    72    996  -2503  -3084    284   -483  -3526  -2286   -622    147   2261  -1685  -2590  -3596   -258    -20  -2521  -2171   -840  -2909  -2494   107
     -   -149   -500    233     43   -381    399    106   -626    210   -466   -720    275    394     45     96    359    117   -369   -294   -249 
     -    -36  -9841  -5399   -894  -1115  -2417   -299      *      * 
    73   -220  -3463   -573  -1376  -3758  -3037    429    534   1338    403     82  -1682   -863    597   1355    428    889  -3071  -3662  -2995   108
     -   -149   -500    233     43   -377    399    105   -624    210   -466   -721    275    395     45     96    359    117   -370   -295   -250 
     -    -98  -3943 -10849   -991  -1009   -454  -1889      *      * 
    74   2371  -2463    866  -3019    620   -739  -2545    402  -2810   -497  -1654     -2   -470  -2621     77  -2771  -2307     -4  -2892  -2506   111
     -   -149   -500    233     43   -381    399    106   -626    210   -466   -720    275    394     45     96    359    117   -369   -294   -249 
     -     -2  -9973 -11015   -894  -1115  -1389   -694      *      * 
    75    706  -3671   2280   1951  -3992  -1560  -1828  -3743    448  -3687  -2761   -767   -295    572  -1919  -2077     96  -1563  -3855  -3171   112
     -   -149   -500    233     43   -381    399    106   -626    210   -466   -720    275    394     45     96    359    117   -369   -294   -249 
     -     -2  -9973 -11015   -894  -1115  -1389   -694      *      * 
    76     36  -3651   1226     49    593  -1003    983  -1536    316   -156   1437     48  -3252   1693   1017  -2066   -696  -3271  -3836  -3155   113
     -   -149   -500    233     43   -381    399    106   -626    210   -466   -720    275    394     45     96    359    117   -369   -294   -249 
     -     -2  -9973 -11015   -894  -1115  -1389   -694      *      * 
    77    335  -2318  -4725  -4099  -2288  -4021    943    840   -868  -2163    568  -3636  -4073  -3363  -3548  -1250  -2422   3165  -2797  -2452   114
     -   -149   -500    233     43   -381    399    106   -626    210   -466   -720    275    394     45     96    359    117   -369   -294   -249 
     -     -2  -9973 -11015   -894  -1115  -1389   -694      *      * 
    78   1520  -3594   1251    424  -3887  -1241  -1836    670  -1428  -1130  -2690    450    -88  -1386    640   -306   -421    -44  -3794  -3129   115
     -   -149   -500    233     43   -381    399    106   -626    210   -466   -720    275    394     45     96    359    117   -369   -294   -249 
     -     -2  -9973 -11015   -894  -1115  -1389   -694      *      * 
    79   1355  -3658    185    504  -3979    426    177  -3729    796  -3674  -2747  -1793   1839   1312     24   -974  -2123  -1625  -3841  -3158   116
     -   -149   -500    233     43   -381    399    106   -626    210   -466   -720    275    394     45     96    359    117   -369   -294   -249 
     -     -2  -9973 -11015   -894  -1115  -1389   -694      *      * 
    80   1632  -2285   -813  -3859  -2244  -3928  -2784   -626  -3514    -78   1675  -1109  -3981  -3189   -677   -619   -426   1825  -2738   1927   117
     -   -149   -500    233     43   -381    399    106   -626    210   -466   -720    275    394     45     96    359    117   -369   -294   -249 
     -     -2  -9973 -11015   -894  -1115  -1389   -694      *      * 
    81  -2431  -2258  -4772  -1310   -157  -3979    726   -499  -3732   2616    316  -3623  -4028  -3355  -3534  -1539  -2372   1132  -2714     91   118
     -   -149   -500    233     43   -381    399    106   -626    210   -466   -720    275    394     45     96    359    117   -369   -294   -249 
     -     -2  -9973 -11015   -894  -1115  -1389   -694      *      * 
    82   2058  -2692  -3001  -2438   -660    346    486  -2291  -2290  -2575    171  -2562  -1071    779    701   -125   -716    123   2118    446   119
     -   -149   -500    233     43   -381    399    106   -626    210   -466   -720    275    394     45     96    359    117   -369   -294   -249 
     -     -2  -9973 -11015   -894  -1115  -1389   -694      *      * 
    83     38  -3657   -544    998  -3978   -524    354  -1299   1567  -3673  -2746   -670    -66    314   2075   -996    463  -3279  -3840  -3157   120
     -   -149   -500    233     43   -381    399    106   -626    210   -466   -720    275    394     45     96    359    117   -369   -294   -249 
     -     -2  -9973 -11015   -894  -1115   -394  -2066      *      * 
    84  -4474  -4974  -5152  -5451  -7173   3745  -5635  -7247   -868  -7214  -6494  -5167   -634  -5564  -5519  -4664  -4879  -6180  -6690  -6945   121
     -   -149   -500    233     43   -381    399    106   -626    210   -466   -720    275    394     45     96    359    117   -369   -294   -249 
     -    -28 -10019  -5756   -894  -1115   -701  -1378      *      * 
    85   1097  -3265   1579  -1760   -438   1480    502   -807   -627   -979  -2398  -2029  -3390  -1603    329    339     -1   -865  -3551  -2978   122
     -   -149   -500    233     43   -381    399    106   -626    210   -466   -720    275    394     45     96    359    117   -369   -294   -249 
     -     -2  -9992 -11034   -894  -1115   -482  -1817      *      * 
    86  -3421  -4081   -834  -3936   -750  -4123  -4307  -5360  -4918  -2242  -4817  -3848   3661  -4378  -5251   1883  -3779  -4718  -5082  -4224   123
     -   -149   -500    233     43   -381    399    106   -626    210   -466   -720    275    394     45     96    359    117   -369   -294   -249 
     -    -95 -10019  -3998   -894  -1115   -701  -1378      *      * 
    87   1893   1885  -4113  -3512  -2261  -1299    460  -1805  -3225   -506  -1494  -3268   1332    195  -3230   -921    831   -144   1280   1208   124
     -   -149   -500    233     43   -381    399    106   -626    210   -466   -720    275    394     45     96    359    117   -369   -294   -249 
     -     -2  -9926 -10968   -894  -1115  -1854   -467      *      * 
    88    112  -3606   2559   -283  -3922  -1690  -1781   -399     -9   -962    142    386  -3215   -451   1287  -1173    121  -1302  -3793  -3113   125
     -   -149   -500    233     43   -381    399    106   -626    210   -466   -720    275    394     45     96    359    117   -369   -294   -249 
     -   -170  -9926  -3184   -894  -1115  -1854   -467      *      * 
    89  -4365  -4756  -5247  -4094  -3599   -867    490  -4907  -1821  -4678  -4125  -3855  -5014  -2767   3943  -4349  -4171  -1195  -3812    771   126
     -   -146   -500    235     43   -381    398    105   -627    210   -466   -721    275    393     45     95    359    119   -370   -295   -250 
     -   -304  -2788  -4464    -52  -4815   -137  -3465      *      * 
    90    908  -3716    964    593  -4034    404  -1869  -3785    144  -1478  -2808  -1828   2801   -507  -1971  -2119  -1088  -3337  -3900  -3214   128
     -   -149   -500    233     43   -381    399    106   -626    210   -466   -720    275    394     45     96    359    117   -369   -294   -249 
     -     -2  -9964 -11006   -894  -1115   -361  -2174      *      * 
    91   1694  -3342  -1000    133  -3524   -267  -1983     90   -658   -725   -383  -2016     43  -1588   -756    743    439    741  -3615  -3028   129
     -   -149   -500    233     43   -381    399    106   -626    210   -466   -720    275    394     45     96    359    117   -369   -294   -249 
     -     -2 -10019 -11061   -894  -1115   -701  -1378      *      * 
    92    948  -3686   1943   -437  -4002    540     43   -930  -1439  -2063  -2776   -212   1373   -466  -1040     69    -40   -622  -3871  -3191   130
     -   -149   -500    233     43   -381    399    106   -626    210   -466   -720    275    394     45     96    359    117   -369   -294   -249 
     -     -2 -10019 -11061   -894  -1115   -701  -1378      *      * 
    93   1448  -3685   -906   -177  -4002    761   -237   -407   -557  -3699  -2775  -1835  -3291   1817    100   -424    406    966  -3871  -3191   131
     -   -149   -500    233     43   -381    399    106   -626    210   -466   -720    275    394     45     96    359    117   -369   -294   -249 
     -     -2 -10019 -11061   -894  -1115   -701  -1378      *      * 
    94   1055  -3670  -2081    978  -1212  -3202    -45  -1526   -785  -3681  -2762   -610   2318   -414    155    -31    920   -506  -3860  -3184   132
     -   -149   -500    233     43   -381    399    106   -626    210   -466   -720    275    394     45     96    359    117   -369   -294   -249 
     -     -2 -10019 -11061   -894  -1115   -701  -1378      *      * 
    95   2142  -2912  -3700  -3183   -827  -3755    -66  -2753  -3014  -3052  -2350  -3143   3135   -969  -3266  -1459    -93  -1463  -3568  -3164   133
     -   -149   -500    233     43   -381    399    106   -626    210   -466   -720    275    394     45     96    359    117   -369   -294   -249 
     -     -2 -10019 -11061   -894  -1115   -701  -1378      *      * 
    96    656  -3419   -900  -1684  -1148  -3277  -1951  -1541   1260   -609   -489  -1969   -437   -495   2720    136   -801  -1304  -3674  -3066   134
     -   -149   -500    233     43   -381    399    106   -626    210   -466   -720    275    394     45     96    359    117   -369   -294   -249 
     -     -2 -10019 -11061   -894  -1115   -701  -1378      *      * 
    97  -6707  -5621  -7065  -7427   4498  -6920  -3163  -5606  -6995  -4904  -5005  -5583  -6797  -5724  -6357  -6220  -6564  -5766  -2410    913   135
     -   -149   -500    233     43   -381    399    106   -626    210   -466   -720    275    394     45     96    359    117   -369   -294   -249 
     -     -2 -10019 -11061   -894  -1115   -701  -1378      *      * 
    98   2190  -3695  -2069    688  -4016  -1724  -1854  -3766   1875  -3711  -2784   -505  -1297    470   -766     46   -467  -1787  -3878  -3195   136
     -   -149   -500    233     43   -381    399    106   -626    210   -466   -720    275    394     45     96    359    117   -369   -294   -249 
     -     -2 -10019 -11061   -894  -1115   -701  -1378      *      * 
    99     14  -2320  -4820  -1830   -522  -4044  -2919   1382  -3789   -972  -1525  -3684   1468  -3417  -3598  -1742  -1015   2786  -2789  -2446   137
     -   -149   -500    233     43   -381    399    106   -626    210   -466   -720    275    394     45     96    359    117   -369   -294   -249 
     -     -2 -10019 -11061   -894  -1115   -701  -1378      *      * 
   100  -7555  -6622  -7633  -8019  -8221   3863  -7321  -9226  -8228  -8629  -8516  -7874  -7097  -8075  -7678  -7963  -7847  -8694  -6965  -8230   138
     -   -149   -500    233     43   -381    399    106   -626    210   -466   -720    275    394     45     96    359    117   -369   -294   -249 
     -     -2 -10019 -11061   -894  -1115   -701  -1378      *      * 
   101  -1829  -6606   3856    229  -6736  -4253  -3716  -6740  -4156  -6564  -6014  -2837  -4850   1226  -5186  -4128  -1852  -6166  -6770  -5615   139
     -   -149   -500    233     43   -381    399    106   -626    210   -466   -720    275    394     45     96    359    117   -369   -294   -249 
     -     -2 -10019 -11061   -894  -1115   -701  -1378      *      * 
   102   1118    -57  -2537   -587  -1074  -3414   -265  -1438   1042  -1685   -400  -2215  -3498    252   2415  -1438    827   -584    679  -2887   140
     -   -149   -500    233     43   -381    399    106   -626    210   -466   -720    275    394     45     96    359    117   -369   -294   -249 
     -     -2 -10019 -11061   -894  -1115   -701  -1378      *      * 
   103  -4334  -3823  -7032  -6745  -4559  -6848  -7058    845  -6736  -3295  -3237  -6559  -6614  -6727  -6932  -6265  -4334   3737  -6384  -5830   141
     -   -149   -500    233     43   -381    399    106   -626    210   -466   -720    275    394     45     96    359    117   -369   -294   -249 
     -     -2 -10019 -11061   -894  -1115   -701  -1378      *      * 
   104  -1255  -2502  -3796  -3203  -2486  -3846  -2640   -642   1213  -1441   1615  -3115  -3907  -2752   3182  -1388    -84    408  -2934  -2558   142
     -   -149   -500    233     43   -381    399    106   -626    210   -466   -720    275    394     45     96    359    117   -369   -294   -249 
     -     -2 -10019 -11061   -894  -1115   -701  -1378      *      * 
   105   1255     19  -5256  -4651    243  -4511  -3442    717  -4274  -2437    158  -4160  -4539  -3918  -4097  -3615   2028   2416  -3290  -2939   143
     -   -149   -500    233     43   -381    399    106   -626    210   -466   -720    275    394     45     96    359    117   -369   -294   -249 
     -     -2 -10019 -11061   -894  -1115   -701  -1378      *      * 
   106   -561    231  -3084  -2492  -3066  -3697  -2392   -318   2155   -299  -2177  -2633  -3774  -2173   2844    -22  -1102  -2479  -3361  -2921   144
     -   -148   -500    232     43   -381    398    108   -627    212   -466   -721    275    395     45     98    359    117   -370   -295   -250 
     -  -4471  -3004   -268    -51  -4856   -701  -1378      *      * 
   107   -689   -586  -2588  -1982   1675  -2191  -1035    854  -1668    528    294  -1681   1685    793  -1623  -1257   -629    908  -1031   -681   146
     -   -149   -500    233     43   -381    399    106   -626    210   -466   -720    275    394     45     96    359    117   -369   -294   -249 
     -    -12  -7464  -8506   -894  -1115  -4818    -52      *      * 
   108   1921  -1245  -2555  -2424  -3369   2308  -2310  -3119  -2391  -3326  -2430  -1787    962  -2135  -2547    866   -983  -2162  -3554  -3269   147
     -   -147   -500    232     45   -381    400    105   -627    210   -466   -721    275    393     45     95    359    119   -370   -295   -250 
     -  -2628   -259  -8506    -45  -5034  -3941    -97      *      * 
   109   -917  -1698  -1543  -1496  -3377  -1734  -1844  -3135  -1735  -3272  -2411   3239  -2334  -1553  -2089   1515   1452  -2357  -3483  -3008   149
     -   -149   -500    233     43   -381    399    106   -626    210   -466   -720    275    394     45     96    359    117   -369   -294   -249 
     -    -11  -7670  -8712   -894  -1115    -33  -5452      *      * 
   110   -899   -156   1992   -107   -517  -3209  -1871  -3683  -1460  -3655  -2743   2816  -3302  -1418    458   -254    482   -696  -3845  -3176   150
     -   -149   -500    233     43   -381    399    106   -626    210   -466   -720    275    394     45     96    359    117   -369   -294   -249 
     -     -2 -10019 -11061   -894  -1115   -701  -1378      *      * 
   111    493  -2415    411    261    233  -3870  -2693   1252   -643   1314   2075   -815   -981  -2904  -3211  -2915  -2368    499  -2856  -2488   151
     -   -149   -500    233     43   -381    399    106   -626    210   -466   -720    275    394     45     96    359    117   -369   -294   -249 
     -     -2 -10019 -11061   -894  -1115   -701  -1378      *      * 
   112  -1274  -3646   -677  -1594  -3926  -3247   3021  -3649  -1525  -3645  -2748   2122   1441    364  -2028     95  -2212    853  -3855   1351   152
     -   -149   -500    233     43   -381    399    106   -626    210   -466   -720    275    394     45     96    359    117   -369   -294   -249 
     -     -2 -10019 -11061   -894  -1115   -701  -1378      *      * 
   113    760  -3718    244   -103  -4043  -3295  -2008  -3772  -1618  -3761  -2861  -1965   3234  -1564     16  -1145   -357    256  -3964  -3300   153
     -   -149   -500    233     43   -381    399    106   -626    210   -466   -720    275    394     45     96    359    117   -369   -294   -249 
     -     -2 -10019 -11061   -894  -1115   -701  -1378      *      * 
   114    466  -3430  -2227   -361   -901   1151  -1947   -854   -826   -383  -2548   -437     96    -13    553   -523   1257    866  -3682  -3072   154
     -   -149   -500    233     43   -381    399    106   -626    210   -466   -720    275    394     45     96    359    117   -369   -294   -249 
     -     -2 -10019 -11061   -894  -1115   -701  -1378      *      * 
   115   -515  -3585   -687    163    215   2538    874  -3568  -1514  -1824  -2691  -1898   -677  -1468  -2012   -611   1573  -3179  -3804  -3154   155
     -   -149   -500    233     43   -381    399    106   -626    210   -466   -720    275    394     45     96    359    117   -369   -294   -249 
     -     -2 -10019 -11061   -894  -1115   -701  -1378      *      * 
   116  -6857  -5855  -6934  -7268  -2207  -6767   5318  -6079  -6935  -5387  -5472  -5891  -6840  -6016  -6441  -6506  -6788  -6199  -2907   1406   156
     -   -149   -500    233     43   -381    399    106   -626    210   -466   -720    275    394     45     96    359    117   -369   -294   -249 
     -     -2 -10019 -11061   -894  -1115   -701  -1378      *      * 
   117   -898  -2564  -4921  -4353  -2653  -4072  -3223    860  -3992  -1076  -1881   -601  -4245  -3646  -3851   -700   3506   -785  -3165  -2821   157
     -   -149   -500    233     43   -381    399    106   -626    210   -466   -720    275    394     45     96    359    117   -369   -294   -249 
     -     -2 -10019 -11061   -894  -1115   -701  -1378      *      * 
   118  -7973  -6750  -7644  -7746  -8122  -6707  -6908  -9059  -6677  -8421  -8274  -7690  -7119  -7255   4270  -8354  -8046  -8746  -6871  -7944   158
     -   -149   -500    233     43   -381    399    106   -626    210   -466   -720    275    394     45     96    359    117   -369   -294   -249 
     -     -2 -10019 -11061   -894  -1115   -701  -1378      *      * 
   119  -1105    830  -4835  -4200   -326  -4040  -2911   -669  -3795   2465   2069  -3686  -4087  -3416    401  -3125    417    -38  -2773  -2433   159
     -   -149   -500    233     43   -381    399    106   -626    210   -466   -720    275    394     45     96    359    117   -369   -294   -249 
     -     -2 -10019 -11061   -894  -1115   -701  -1378      *      * 
   120    732  -3966  -5005  -5344  -6473  -4141  -5356  -6377  -5594  -6553  -5661  -4576   4047   -343  -5541  -3568  -3800  -5137  -6555  -6447   160
     -   -149   -500    233     43   -381    399    106   -626    210   -466   -720    275    394     45     96    359    117   -369   -294   -249 
     -     -2 -10019 -11061   -894  -1115   -701  -1378      *      * 
   121    576  -3762  -2238   -141  -4098   1807  -1973  -3825   -341  -3782    323  -1979  -3421  -1522   2862  -1415   -514  -3398  -3954  -3305   161
     -   -149   -500    233     43   -381    399    106   -626    210   -466   -720    275    394     45     96    359    117   -369   -294   -249 
     -     -2 -10019 -11061   -894  -1115   -701  -1378      *      * 
   122  -6667  -5597  -7013  -7368   -301  -6913  -3125  -5574  -6924  -4875  -4973  -5540  -6780   -639  -6304  -6177  -6523  -5731  -2373   4850   162
     -   -149   -500    233     43   -381    399    106   -626    210   -466   -720    275    394     45     96    359    117   -369   -294   -249 
     -     -2 -10019 -11061   -894  -1115   -701  -1378      *      * 
   123   1697   1420  -5973  -5527  -3591  -4863  -4498  -1667  -5203    772  -2645  -4869  -5108  -4863  -5047  -4089   -554   2836  -4361  -4008   163
     -   -149   -500    233     43   -381    399    106   -626    210   -466   -720    275    394     45     96    359    117   -369   -294   -249 
     -     -2 -10019 -11061   -894  -1115   -701  -1378      *      * 
   124   -169  -3978  -3823  -3254  -5035  -4031    499  -4661  -2363  -4685  -3876   -478  -4361  -2769   3881  -1571  -1578  -1799  -4843  -4444   164
     -   -149   -500    233     43   -381    399    106   -626    210   -466   -720    275    394     45     96    359    117   -369   -294   -249 
     -     -2 -10019 -11061   -894  -1115   -701  -1378      *      * 
   125   -154  -5985    999   -922  -6173   3106   -247  -6075   -835  -5948  -5235   1489  -4629  -3075  -4393  -3795  -4166  -5556  -6138  -5158   165
     -   -149   -500    233     43   -381    399    106   -626    210   -466   -720    275    394     45     96    359    117   -369   -294   -249 
     -     -2 -10019 -11061   -894  -1115   -701  -1378      *      * 
   126   1433  -4992  -4489  -3445  -5671  -4797   1706  -5107   2557  -4859    970  -3468  -4772  -2445   2314  -3988   -852  -4828  -4790  -4565   166
     -   -149   -500    233     43   -381    399    106   -626    210   -466   -720    275    394     45     96    359    117   -369   -294   -249 
     -     -2 -10019 -11061   -894  -1115   -701  -1378      *      * 
   127  -1154   -154  -3783   -479  -2442  -3823  -2631    400  -1147  -1426  -1656  -3106   -763    242    383  -2855   2288   1963    468   -126   167
     -   -149   -500    233     43   -381    399    106   -626    210   -466   -720    275    394     45     96    359    117   -369   -294   -249 
     -     -2 -10019 -11061   -894  -1115   -701  -1378      *      * 
   128  -1304  -4450  -6496  -6863  -6972   3800  -6197  -6992  -6885  -7134  -6283  -5490  -5449  -6391  -6523  -4197  -4410  -5732  -6752  -7099   168
     -   -149   -500    233     43   -381    399    106   -626    210   -466   -720    275    394     45     96    359    117   -369   -294   -249 
     -     -2 -10019 -11061   -894  -1115   -701  -1378      *      * 
   129  -2310  -3471  -2300   1092  -3686  -3331    764  -3358   -823  -1652    297  -2023  -3418    112   1032  -2256   2456   1557  -3716  -3118   169
     -   -149   -500    233     43   -381    399    106   -626    210   -466   -720    275    394     45     96    359    117   -369   -294   -249 
     -     -2 -10019 -11061   -894  -1115   -701  -1378      *      * 
   130  -4334  -3818  -7022  -6718  -4422  -6866  -6832   3156  -6691  -3223  -3173  -6528  -6600  -6641  -6863  -6259  -4328   2766    459  -5551   170
     -   -149   -500    233     43   -381    399    106   -626    210   -466   -720    275    394     45     96    359    117   -369   -294   -249 
     -     -2 -10019 -11061   -894  -1115   -701  -1378      *      * 
   131    181  -2835    420   2049  -2882  -3541  -2272   -968  -2161     55  -2005  -2462  -3619   -654  -2528   -564   -147   1928    459  -2751   171
     -   -149   -500    233     43   -381    399    106   -626    210   -466   -720    275    394     45     96    359    117   -369   -294   -249 
     -  -2194 -10019   -357   -894  -1115   -701  -1378      *      * 
   132  -1202  -1736  -1717  -1068  -1811  -2288   3148  -1427   -258    964   -911  -1180  -2357   -585   1541  -1331   1377  -1263  -1999  -1565   172
     -   -149   -500    233     43   -381    399    106   -626    210   -466   -720    275    394     45     96    359    117   -369   -294   -249 
     -     -9  -7834  -8876   -894  -1115    -34  -5411      *      * 
   133   1315    985  -2563    409  -3148  -3425  -2129     39    570    156  -2205  -2236  -3509   -729   1611   -589    388    441  -3386  -2875   173
     -   -149   -500    233     43   -381    399    106   -626    210   -466   -720    275    394     45     96    359    117   -369   -294   -249 
     -     -2 -10019 -11061   -894  -1115   -701  -1378      *      * 
   134  -2455  -2316   -485  -3962    448  -3978   2306   -751  -1713    635  -1517   -916  -4030  -1291  -3480  -3053    851   2069    504   1814   174
     -   -149   -500    233     43   -381    399    106   -626    210   -466   -720    275    394     45     96    359    117   -369   -294   -249 
     -     -2 -10019 -11061   -894  -1115   -701  -1378      *      * 
   135  -1124  -3689   -839    531  -4007  -3198   4178  -3755  -1438  -3704   -354  -1834     68    529    127  -1152    696  -3309  -3874    993   175
     -   -149   -500    233     43   -381    399    106   -626    210   -466   -720    275    394     45     96    359    117   -369   -294   -249 
     -     -2 -10019 -11061   -894  -1115   -701  -1378      *      * 
   136  -4012  -4869  -2964    675  -4535   3485  -4053  -5994  -4584  -5989  -5455  -3537  -5005  -4063  -5106  -3994  -4306  -1765  -5064   1242   176
     -   -149   -500    233     43   -381    399    106   -626    210   -466   -720    275    394     45     96    359    117   -369   -294   -249 
     -     -2 -10019 -11061   -894  -1115   -701  -1378      *      * 
   137   1719   2185   -980    197     31   -923  -1952  -3299    -88  -1419  -2536  -1971   -681   -441  -2074    242    935    415  -3671   -480   177
     -   -149   -500    233     43   -381    399    106   -626    210   -466   -720    275    394     45     96    359    117   -369   -294   -249 
     -     -2 -10019 -11061   -894  -1115   -701  -1378      *      * 
   138  -6349  -5471   -779  -6899   2689  -6758   4116  -5405  -6570  -4798  -4828  -5408  -6642   -383  -6114   -692  -6217  -5522   2339   2370   178
     -   -149   -500    233     43   -381    399    106   -626    210   -466   -720    275    394     45     96    359    117   -369   -294   -249 
     -     -2 -10019 -11061   -894  -1115   -701  -1378      *      * 
   139  -2456  -2327  -4535  -3918  -2287  -1727    374    297  -3569   -969  -1530  -3529    963   -361  -3463   -623   -170   3063  -2782  -2433   179
     -   -149   -500    233     43   -381    399    106   -626    210   -466   -720    275    394     45     96    359    117   -369   -294   -249 
     -     -2 -10019 -11061   -894  -1115   -701  -1378      *      * 
   140   -540  -2393     62  -4217   3197  -4096  -2910  -1873  -3827    124  -1588  -3715  -4146  -3451  -3643  -3181    112   -502  -2751   2929   180
     -   -149   -500    233     43   -381    399    106   -626    210   -466   -720    275    394     45     96    359    117   -369   -294   -249 
     -     -2 -10019 -11061   -894  -1115   -701  -1378      *      * 
   141    279  -3970  -6339  -6456   1135  -4525  -4739  -4097  -6152   -964  -3567  -5053   3908  -5539  -5818  -3883  -3955  -4138  -4370  -3507   181
     -   -149   -500    233     43   -381    399    106   -626    210   -466   -720    275    394     45     96    359    117   -369   -294   -249 
     -     -2 -10019 -11061   -894  -1115   -701  -1378      *      * 
   142   -186   1184   3492    216   -506  -3835  -2694  -2160  -2915  -2540    512  -3033  -3937  -2723  -3125  -2889  -2471    110  -3126  -2730   182
     -   -149   -500    233     43   -381    399    106   -626    210   -466   -720    275    394     45     96    359    117   -369   -294   -249 
     -     -2 -10019 -11061   -894  -1115   -701  -1378      *      * 
   143    946  -4160   1727  -2058  -4741  -3586    742  -4508  -2264  -4470  -3574   -730   -899  -2138  -2799   2101   1871  -4003  -4649  -3951   183
     -   -149   -500    233     43   -381    399    106   -626    210   -466   -720    275    394     45     96    359    117   -369   -294   -249 
     -     -2 -10019 -11061   -894  -1115   -701  -1378      *      * 
   144   1325  -3553  -2159    406  -3817  -1045    540   -478  -1524  -3549  -2667   2470  -3337  -1478  -2019    925   1067  -1302  -3783  -3141   184
     -   -149   -500    233     43   -381    399    106   -626    210   -466   -720    275    394     45     96    359    117   -369   -294   -249 
     -     -2 -10019 -11061   -894  -1115   -701  -1378      *      * 
   145   3075  -3706  -5284  -1256  -6338   1784  -5403  -6162  -5943  -6398  -5446  -4518  -4733  -5390  -5809   -948   -237  -4882  -6545  -6428   185
     -   -149   -500    233     43   -381    398    105   -626    210   -466   -721    275    396     45     96    359    118   -369   -295   -250 
     -   -101  -3901 -11061    -90  -4041   -701  -1378      *      * 
   146   -864  -3461   1169  -1657  -3684  -3264   3999   -886   -635   -581    -20    -43  -3355    407    256  -2182  -2186  -3030   2356   -106   187
     -   -149   -500    233     43   -381    399    106   -626    210   -466   -720    275    394     45     96    359    117   -369   -294   -249 
     -     -2 -10019 -11061   -894  -1115   -701  -1378      *      * 
   147  -3994  -5558    909   -896  -1399   3365  -3346  -5630  -3313  -2488  -4857  -2764  -4599  -3006    773  -3737  -4028  -5197  -5732  -4889   188
     -   -149   -500    233     43   -381    399    106   -626    210   -466   -720    275    394     45     96    359    117   -369   -294   -249 
     -     -2 -10019 -11061   -894  -1115   -701  -1378      *      * 
   148     24  -3693    302    632  -4013  -1724    -33   1147   1143    785  -2782   -700  -3290   1348   1155  -2103  -2161  -3314  -3877  -3195   189
     -   -149   -500    233     43   -381    399    106   -626    210   -466   -720    275    394     45     96    359    117   -369   -294   -249 
     -     -2 -10019 -11061   -894  -1115   -701  -1378      *      * 
   149  -2229  -3641   -800   -770  -3937   3044    255  -3670  -1465  -2010  -2737   -466  -1069  -1423    171  -1274   -289  -1047  -3840   -122   190
     -   -149   -500    233     43   -381    399    106   -626    210   -466   -720    275    394     45     96    359    117   -369   -294   -249 
     -     -2 -10019 -11061   -894  -1115   -701  -1378      *      * 
   150   -777  -5580   2202   3115  -5849   -263     33  -5710  -3283  -5607  -4832  -2640  -4478  -2873  -4008  -1592  -1033  -5202  -5792  -4890   191
     -   -149   -500    233     43   -381    399    106   -626    210   -466   -720    275    394     45     96    359    117   -369   -294   -249 
     -   -165 -10019  -3225   -894  -1115   -701  -1378      *      * 
   151   1971   1385    661  -1433  -3787  -3086    976  -3516  -1347  -3501  -2597   1712  -3181   1328  -1849   -783    654   -380  -3702  -3039   192
     -   -148   -500    232     43   -381    399    105   -627    210   -465   -721    275    395     45     95    359    120   -370   -295   -250 
     -   -324  -2689  -4431    -46  -4999   -191  -3009      *      * 
   152    476  -5624  -2247   -850  -6366  -4198   -106  -6242  -3574  -6111  -5464  -2927   3950   -190  -4095  -3931  -4302  -5657  -6234  -5390   194
     -   -149   -500    233     43   -381    399    106   -626    210   -466   -720    275    394     45     96    359    117   -369   -294   -249 
     -     -2  -9958 -11000   -894  -1115   -345  -2232      *      * 
   153  -1457  -4351  -2756   2079  -4754  -3864   2053  -4424  -1673  -4315   2321  -2505  -3963   3231   -339  -2899  -2931  -4027  -4409  -3864   195
     -   -149   -500    233     43   -381    399    106   -626    210   -466   -720    275    394     45     96    359    117   -369   -294   -249 
     -     -2 -10019 -11061   -894  -1115   -701  -1378      *      * 
   154  -6373  -5539  -6522  -6634  -1711  -6683   3327  -5521  -5670  -4871  -4915  -5340   2855   -356  -5407  -5976  -6231  -5641   4673    338   196
     -   -149   -500    233     43   -381    399    106   -626    210   -466   -720    275    394     45     96    359    117   -369   -294   -249 
     -     -2 -10019 -11061   -894  -1115   -701  -1378      *      * 
   155  -3587  -3318  -5958  -5348    208  -5260  -4122   -218  -4985   2660  -1791  -4910  -5161  -4483  -4755  -4381    121   1511  -3743    -20   197
     -   -149   -500    233     43   -381    399    106   -626    210   -466   -720    275    394     45     96    359    117   -369   -294   -249 
     -     -2 -10019 -11061   -894  -1115   -701  -1378      *      * 
   156  -7766  -6476  -7537  -7912  -3967  -6785  -5213  -7561  -7894  -6865  -6939  -7137  -7110  -7252  -7314  -7779  -7806  -7591  -4518   4953   198
     -   -149   -500    233     43   -381    399    106   -626    210   -466   -720    275    394     45     96    359    117   -369   -294   -249 
     -     -2 -10019 -11061   -894  -1115   -701  -1378      *      * 
   157    530   1748  -2962  -2400  -2806  -1568   1362    907  -2259  -1748    906     97  -3656   -439    630  -1083   2480  -2233  -3158  -2713   199
     -   -149   -500    233     43   -381    399    106   -626    210   -466   -720    275    394     45     96    359    117   -369   -294   -249 
     -     -2 -10019 -11061   -894  -1115   -701  -1378      *      * 
   158  -4387  -3862  -7082  -6770  -4365  -6958  -7018    240  -6755   -731  -3052  -6619  -6639  -6648  -6912  -6358  -4376   3717  -6210  -5764   200
     -   -149   -500    233     43   -381    399    106   -626    210   -466   -720    275    394     45     96    359    117   -369   -294   -249 
     -     -2 -10019 -11061   -894  -1115   -701  -1378      *      * 
   159   1386  -3633  -2118    410  -3924  -3224  -1883  -3652     21  -1030  -2731  -1872  -3316   -269   2353     76     68    875  -3834  -3172   201
     -   -149   -500    233     43   -381    399    106   -626    210   -466   -720    275    394     45     96    359    117   -369   -294   -249 
     -     -2 -10019 -11061   -894  -1115   -701  -1378      *      * 
   160  -7844  -6552  -7624  -8001   4605  -6773  -5632  -7742  -8039  -7025  -7113  -7394  -7135  -7498  -7449  -7993  -7929  -7796  -4957  -4048   202
     -   -149   -500    233     43   -381    399    106   -626    210   -466   -720    275    394     45     96    359    117   -369   -294   -249 
     -     -2 -10019 -11061   -894  -1115   -701  -1378      *      * 
   161    429  -3695   1865    792  -4016  -3195  -1854  -3767    568  -3711   -106     51    518   -139   -263    779   1120  -3317  -3878  -3195   203
     -   -149   -500    233     43   -381    399    106   -626    210   -466   -720    275    394     45     96    359    117   -369   -294   -249 
     -     -2 -10019 -11061   -894  -1115   -701  -1378      *      * 
   162   2432  -2872  -2834  -2276  -2937   1351    474  -2525  -2146  -1520     65  -2450    912   -152  -2520    -68  -1041  -1176  -3255  -2790   204
     -   -149   -500    233     43   -381    399    106   -626    210   -466   -720    275    394     45     96    359    117   -369   -294   -249 
     -     -2 -10019 -11061   -894  -1115   -701  -1378      *      * 
   163    837  -3692  -1025    803   -987  -1788  -1855  -3761     95  -3707  -2781  -1832  -3289   1181   1658    729    914    591  -3876  -3194   205
     -   -149   -500    233     43   -381    399    106   -626    210   -466   -720    275    394     45     96    359    117   -369   -294   -249 
     -     -2 -10019 -11061   -894  -1115   -701  -1378      *      * 
   164   -621  -6359   2125   3238  -6539  -4213    211  -6502  -3970  -6349  -5732  -2804  -4780  -3307  -4912  -4016    211  -5946  -6550  -5464   206
     -   -149   -500    233     43   -381    399    106   -626    210   -466   -720    275    394     45     96    359    117   -369   -294   -249 
     -     -2 -10019 -11061   -894  -1115   -701  -1378      *      * 
   165  -5471   -146  -7917  -7379  -3108  -7672  -6504   1321  -7210   3122  -1872  -7469  -6751  -5974  -6704  -7098  -5340  -2939  -4965  -5180   207
     -   -149   -500    233     43   -381    399    106   -626    210   -466   -720    275    394     45     96    359    117   -369   -294   -249 
     -    -25 -10019  -5976   -894  -1115   -701  -1378      *      * 
   166  -7013  -5890  -7240  -7602    952  -6834  -3703  -6065  -7285  -5353  -5456  -6035  -6894  -6167  -6662  -6659  -6922  -6226   6168  -1792   208
     -   -149   -500    233     43   -381    399    106   -626    210   -466   -720    275    394     45     96    359    117   -369   -294   -249 
     -     -2  -9996 -11038   -894  -1115  -1084   -921      *      * 
   167    640  -3618  -3411  -3174  -4561   3204     60  -4244  -3208  -4429  -3638  -3215    839  -1152  -3567  -3005   -364  -3797  -4760   -485   209
     -   -149   -500    233     43   -381    399    106   -626    210   -466   -720    275    394     45     96    359    117   -369   -294   -249 
     -     -2  -9996 -11038   -894  -1115  -1084   -921      *      * 
   168    507  -3676   1677   1479  -3997    708   1676  -3748   -236  -3692  -2765  -1812     70    593   -965    109   -924  -3298  -3860   -265   210
     -   -149   -500    233     43   -381    399    106   -626    210   -466   -720    275    394     45     96    359    117   -369   -294   -249 
     -     -2  -9996 -11038   -894  -1115  -1084   -921      *      * 
   169     33  -3677   2146    627  -3998    246  -1836  -3748     32  -3693  -2766     66    895    994    319   -906  -1110  -3299  -3860   1069   211
     -   -147   -500    233     43   -381    398    105   -627    210   -465   -721    275    395     45     95    359    117   -370   -295   -246 
     -   -181  -3088 -11038    -54  -4757  -1084   -921      *      * 
   170   2377   -187  -2119    857   -487    -41  -1877  -3534   -486  -3546  -2657  -1870  -1354    -81  -1978    141    955  -1290  -3770  -3122   213
     -   -149   -500    233     43   -381    399    106   -626    210   -466   -720    275    394     45     96    359    117   -369   -294   -249 
     -    -43  -9996  -5143   -894  -1115  -1084   -921      *      * 
   171     67  -3649   2269   1464  -3970    -57   1982  -3721  -1388  -3665  -2738   -195   -677   -114   -573    588   -821  -3271  -3832  -3149   214
     -   -149   -500    233     43   -381    399    106   -626    210   -466   -720    275    394     45     96    359    117   -369   -294   -249 
     -   -231  -9955  -2767   -894  -1115  -1584   -586      *      * 
   172    122  -4007  -2551    216  -5358    -23    768  -5142  -3299  -5187  -4350  -2849   3682  -3014  -3820  -3031    -49  -4442  -5394  -4756   215
     -   -148   -501    232     48   -382    401    104   -627    209   -465   -722    274    395     44     95    360    116   -370   -296   -250 
     -   -270  -2557 -10769  -1081   -923   -234  -2742      *      * 
   173    703  -3677    877    -16  -3998    -21    288  -3748   1135  -2121  -2766   2201  -3270  -1376   -140  -1245   1300  -3299  -3860  -3177   222
     -   -149   -500    233     43   -381    399    106   -626    210   -466   -720    275    394     45     96    359    117   -369   -294   -249 
     -     -2  -9996 -11038   -894  -1115  -1084   -921      *      * 
   174  -1150  -2639   2753  -2703    744    250  -2465  -2226  -2544    345  -1838   -977  -3754  -2399  -2817    792   -211    131  -3063  -2650   223
     -   -149   -500    233     43   -381    399    106   -626    210   -466   -720    275    394     45     96    359    117   -369   -294   -249 
     -     -2  -9996 -11038   -894  -1115  -1084   -921      *      * 
   175    391  -3666   -490   1234  -3983  -1022  -1838  -1314    -52  -3680  -2756   -496  -3272  -1380   -352   1115   1827    461  -3852    145   224
     -   -149   -500    233     43   -381    399    106   -626    210   -466   -720    275    394     45     96    359    117   -369   -294   -249 
     -     -2  -9996 -11038   -894  -1115  -1084   -921      *      * 
   176  -3217  -2944  -5644  -5074  -3069  -4970  -3968   1337  -4732    987  -2175   -799  -4963  -4398  -4582  -4097  -1093   3076  -3781   -264   225
     -   -149   -500    233     43   -381    399    106   -626    210   -466   -720    275    394     45     96    359    117   -369   -294   -249 
     -     -2  -9996 -11038   -894  -1115  -1084   -921      *      * 
   177  -2386   1527  -3267  -2693  -2659  -3682   1116  -2225  -2479  -2525  -1834  -2759  -3754    433    902   1351    215   1565  -3055   2705   226
     -   -149   -500    233     43   -381    399    106   -626    210   -466   -720    275    394     45     96    359    117   -369   -294   -249 
     -     -2  -9996 -11038   -894  -1115  -1084   -921      *      * 
   178    803  -2272  -4788  -4152   -523  -3993  -2865   1799  -3748    799  -1475   -787  -4043  -3371  -3549  -1003   -190   2077  -2731    572   227
     -   -149   -500    233     43   -381    399    106   -626    210   -466   -720    275    394     45     96    359    117   -369   -294   -249 
     -     -2  -9996 -11038   -894  -1115  -1084   -921      *      * 
   179  -4573  -6701   3931   1158  -6790  -4253  -3733  -6816  -4216  -6630  -6110  -1073  -4861  -3433  -5291  -4156  -4685  -6238  -6831  -5652   228
     -   -149   -500    233     43   -381    399    106   -626    210   -466   -720    275    394     45     96    359    117   -369   -294   -249 
     -     -2  -9996 -11038   -894  -1115  -1084   -921      *      * 
   180   1446   1954  -5319  -4708  -2638  -4571  -3484    523  -4328   2393  -1787  -4221  -4582  -3943  -4138  -3674  -2885    170  -3295     21   229
     -   -149   -500    233     43   -381    399    106   -626    210   -466   -720    275    394     45     96    359    117   -369   -294   -249 
     -     -2  -9996 -11038   -894  -1115  -1084   -921      *      * 
   181  -6583  -5540  -7010  -7357   2609  -6872  -3090  -5514  -6914  -4836  -4921  -5506    619  -5647  -6283  -1176  -6446  -5661   5452   1327   230
     -   -149   -500    233     43   -381    399    106   -626    210   -466   -720    275    394     45     96    359    117   -369   -294   -249 
     -     -2  -9996 -11038   -894  -1115  -1084   -921      *      * 
   182   -794  -6600   1543   3266  -6710  -4231  -3690  -6714  -4127  -6537  -5986  -2813  -4827   2031  -5154  -4106  -4614  -6143  -6742  -5588   231
     -   -149   -500    233     43   -381    399    106   -626    210   -466   -720    275    394     45     96    359    117   -369   -294   -249 
     -     -2  -9996 -11038   -894  -1115  -1084   -921      *      * 
   183   -131   -191    228  -1552  -3868  -1289    862  -3591  -1464  -3587    341   -270   2537  -1421    -24   1856  -2153  -1185  -3796  -3138   232
     -   -149   -500    233     43   -381    399    106   -626    210   -466   -720    275    394     45     96    359    117   -369   -294   -249 
     -     -2  -9996 -11038   -894  -1115  -1084   -921      *      * 
   184  -6790  -5685  -7096  -7458  -1817  -6883  -3283  -5737  -7049  -5038  -5135  -5685  -6812  -5824  -6418  -6326  -6655  -5888   3122   4756   233
     -   -149   -500    233     43   -381    399    106   -626    210   -466   -720    275    394     45     96    359    117   -369   -294   -249 
     -     -2  -9996 -11038   -894  -1115  -1084   -921      *      * 
   185  -5555  -4913  -7973  -7403  -3047  -7842  -6517    421  -7240   3141    502  -7575  -6770  -5939  -6700  -7267  -5395   -322  -4921  -5178   234
     -   -149   -500    233     43   -381    399    106   -626    210   -466   -720    275    394     45     96    359    117   -369   -294   -249 
     -     -2  -9996 -11038   -894  -1115  -1084   -921      *      * 
   186     16  -3606    919   3068  -3895  -3196  -1859   -911   -781   -878  -2703  -1844  -3289  -1410   -615  -1149   -859  -1627  -3808  -3145   235
     -   -148   -500    233     43   -381    399    106   -626    210   -466   -720    275    394     45     96    359    117   -369   -294   -249 
     -    -32  -5521 -11038   -237  -2723   -504  -1761      *      * 
   187    896  -3593  -2133  -1583  -3868  -1763   1524  -1622    603   -296  -2694  -1884   2806   -552    244   -292   -808  -3190  -3804  -3152   237
     -   -149   -500    233     43   -381    399    106   -626    210   -466   -720    275    394     45     96    359    117   -369   -294   -249 
     -     -2 -10019 -11061   -894  -1115   -701  -1378      *      * 
   188   2720  -2361  -1640  -3836  -2331  -3960   -446   -835  -3513   -476  -1570  -3492    636  -3204  -3443  -1355  -2411   1616  -2822  -2471   238
     -      *      *      *      *      *      *      *      *      *      *      *      *      *      *      *      *      *      *      *      * 
     -      *      *      *      *      *      *      *      *      0 
//
