# Supplementary material for: A Nitrile Hydratase in the Eukaryote Monosiga brevicollis
Source: PLoS One. 2008 Dec 19;3(12):e3976. doi: 10.1371/journal.pone.0003976 (PMC2603476; doi:10.1371/journal.pone.0003976)
Supplement: Methods S4 — Tree files and coloring files for the NHase α and β domain search results. (0.38 MB ZIP) [file pone.0003976.s005.zip]

Archive with 15 entries (14 files):
- Tree_files/
- Tree_files/NHase_alpha_tree.newick
- Tree_files/NHase_beta_tree.newick
- Tree_files/NHase_beta_iTOL_color.environment
- Tree_files/NHase_alpha_iTOL_color.environment
- Tree_files/NHase_beta_iTOL_color.protein_function
- Tree_files/NHase_alpha_iTOL_color.protein_function
- Tree_files/NHase_beta_iTOL_color.taxonomic_groups
- Tree_files/NHase_alpha_iTOL_color.taxonomic_groups
- Tree_files/NHase_alpha_tree_alignments.phy
- Tree_files/NHase_alpha_tree_id_replacement_table.txt
- Tree_files/NHase_beta_tree_alignments.phy
- Tree_files/NHase_beta_tree_id_replacement_table.txt
- Tree_files/NHase_beta_tree.pdf
- Tree_files/NHase_alpha_tree.pdf
