# Supplementary material for: A Nitrile Hydratase in the Eukaryote Monosiga brevicollis
Source: PLoS One. 2008 Dec 19;3(12):e3976. doi: 10.1371/journal.pone.0003976 (PMC2603476; doi:10.1371/journal.pone.0003976)
Supplement: Methods S4 — Tree files and coloring files for the NHase α and β domain search results. (0.38 MB ZIP) [file pone.0003976.s005.zip › Tree_files/NHase_alpha_tree.newick]

((((((((((204:0.158336,63:0.313266)0.81:0.273595,((174:0.000008,162:0.669251)0.18:0.253093,(((167:0.081581,163:0.027292)0.06:0.028388,171:0.000001)0.04:0.338387,157:0.258121)0.03:0.081114)0.00:0.042737)0.00:0.063571,((((20:0.136326,(((229:0.043080,224:0.010686)0.51:0.010530,220:0.005257)1.00:0.187322,(((321:0.095640,322:0.000001)0.55:0.100683,234:0.000001)0.20:0.050480,309:0.001615)0.23:0.082471)0.09:0.058648)0.18:0.070388,(228:0.000001,(251:0.011943,227:0.000001)0.83:0.010596)1.00:0.733842)0.01:0.062177,((((((261:0.251352,(((((140:0.018973,(((187:0.059194,45:0.000001)0.35:0.017263,(133:0.077338,131:0.027593)0.21:0.016361)0.13:0.000001,((56:0.000001,38:0.023220)0.37:0.004583,(36:0.005764,91:0.024058)0.55:0.011076)0.11:0.001587)0.16:0.000001)0.39:0.091381,((194:0.000001,151:0.383408)0.12:0.046343,180:0.014251)0.10:0.008562)0.09:0.213660,(132:0.063757,18:0.041724)0.98:0.138322)0.03:0.050920,(((((93:0.025764,137:0.054322)0.47:0.000001,((176:0.297342,153:0.020661)0.40:0.046224,123:0.026498)0.49:0.022999)0.42:0.004902,134:0.041322)0.82:0.132606,160:0.307094)0.19:0.045109,((26:0.044823,24:0.009418)0.96:0.160377,(14:0.023078,10:0.031327)1.00:0.134181)0.28:0.134726)0.03:0.018116)0.00:0.029839,(105:0.025222,12:0.081123)1.00:0.211658)0.00:0.053738)0.00:0.047199,1:0.234053)0.00:0.062052,242:0.176882)0.00:0.027834,((307:0.365602,(((((290:0.020820,262:0.049827)0.99:0.108079,(257:0.020553,255:0.041568)0.63:0.025856)0.86:0.072601,281:0.164682)0.22:0.037283,(264:0.162945,263:0.073043)0.71:0.043431)0.81:0.105429,((286:0.021136,283:0.000001)1.00:0.304352,277:0.267150)0.25:0.041342)0.33:0.022089)0.18:0.024324,(312:0.160454,306:0.202956)0.20:0.100646)0.07:0.102302)0.00:0.014934,((259:0.027077,258:0.049342)1.00:0.201071,(((253:0.124152,((250:0.075852,240:0.042908)0.40:0.014298,246:0.050889)0.87:0.035866)0.36:0.029176,(272:0.217004,(249:0.034943,248:0.043119)0.99:0.118817)0.12:0.022512)0.14:0.028516,252:0.139803)0.11:0.041408)0.01:0.022912)0.00:0.015539,203:0.361226)0.00:0.016987)0.00:0.022105,(311:0.002826,185:0.000008)0.39:0.246373)0.00:0.043927)0.00:0.014847,(((((128:0.003474,32:0.021508)0.98:0.102348,(25:0.040883,22:0.011143)0.63:0.069595)1.00:0.344402,(((17:0.109126,5:0.057822)0.91:0.065264,((147:0.012372,(((146:0.008868,9:0.002964)0.35:0.002871,6:0.023876)0.17:0.000001,29:0.000001)0.21:0.000001)0.99:0.072694,(((156:0.027998,((166:0.015579,51:0.009587)0.12:0.003832,(16:0.005776,15:0.017678)0.38:0.000001)0.13:0.000008)0.31:0.011367,((41:0.006508,(((199:0.015257,(70:0.000001,((152:0.000001,112:0.000001)0.48:0.000001,68:0.000001)0.09:0.000001)0.41:0.011779)0.00:0.011746,(((182:0.000001,((188:0.058567,177:0.046932)0.55:0.006699,39:0.000001)0.19:0.000001)0.15:0.001230,148:0.017834)0.06:0.007116,(((8:0.000001,7:0.000001)0.95:0.005799,106:0.000001)0.03:0.000008,60:0.000001)0.07:0.000008)0.04:0.000001)0.08:0.005808,2:0.005804)0.02:0.000001)0.07:0.000001,3:0.011754)0.25:0.006588)0.52:0.042930,(13:0.075558,((143:0.014266,(136:0.000001,23:0.000001)0.99:0.047171)0.68:0.035320,(21:0.069420,(19:0.026919,11:0.024652)0.79:0.020305)0.72:0.020654)0.72:0.028094)0.45:0.031289)0.48:0.143452)0.18:0.110204)0.54:0.116709,(44:0.036184,40:0.000008)1.00:0.435482)0.10:0.077175)0.00:0.050368,((((((274:0.080760,266:0.049620)1.00:0.078178,273:0.130356)0.76:0.078684,265:0.088768)0.24:0.039035,(((280:0.010486,278:0.000002)0.99:0.080999,(276:0.069016,271:0.070817)0.43:0.032857)0.48:0.028247,269:0.048653)0.56:0.039089)0.44:0.031258,((47:0.010112,((28:0.006596,212:0.065364)0.28:0.016711,((49:0.012937,27:0.000001)0.29:0.000001,84:0.071139)0.38:0.012096)0.26:0.039288)0.29:0.080314,((34:0.000001,((73:0.005913,30:0.052696)0.53:0.000001,31:0.022952)0.62:0.005970)0.39:0.006267,103:0.036794)0.92:0.121021)0.21:0.128792)0.04:0.080194,(((((((((195:0.110206,184:0.039336)0.23:0.000002,57:0.000001)0.04:0.000001,58:0.000001)0.04:0.000001,61:0.005843)0.03:0.000001,65:0.017769)0.12:0.005851,(138:0.011479,129:0.007157)0.45:0.005857)0.37:0.023451,(110:0.000001,64:0.030417)0.85:0.024456)0.85:0.045319,(111:0.062237,((144:0.116839,158:0.093869)0.21:0.024801,(142:0.043697,((85:0.011935,(76:0.042724,(92:0.024095,97:0.049403)0.55:0.006837)0.32:0.005359)0.24:0.000001,((79:0.042098,120:0.030611)0.19:0.006081,(((77:0.005911,82:0.017889)0.17:0.005936,(98:0.011785,81:0.000001)0.42:0.000001)0.14:0.005863,(108:0.013379,130:0.043434)0.18:0.000001)0.11:0.000001)0.12:0.005929)0.46:0.025298)0.41:0.020385)0.76:0.077169)0.44:0.095399)0.89:0.332064,((((((((197:0.012287,196:0.000001)0.88:0.039914,((53:0.023387,46:0.000001)0.19:0.000001,87:0.000001)0.36:0.000001)0.61:0.004462,83:0.150484)0.58:0.023182,55:0.033313)0.78:0.157650,33:0.211406)0.55:0.050971,((183:0.015660,62:0.000001)0.53:0.291431,((((86:0.019061,80:0.027641)0.60:0.031011,(((99:0.018360,95:0.004704)0.91:0.023679,89:0.036471)0.62:0.004322,115:0.030025)0.65:0.015360)0.46:0.041231,(75:0.065949,71:0.034052)0.88:0.045562)0.70:0.173791,(114:0.085044,107:0.021623)0.99:0.182906)0.54:0.225580)0.05:0.072625)0.03:0.031376,159:0.323138)0.02:0.014801,(161:0.104934,48:0.063694)0.15:0.283828)0.00:0.033790)0.00:0.040167)0.00:0.071752)0.00:0.059015,(((122:0.165606,172:0.246197)0.03:0.026210,(284:0.460259,(216:0.300385,(201:0.553256,(135:0.724421,(((186:0.070011,69:0.046220)0.61:0.077604,189:0.078011)0.19:0.018835,(190:0.308215,35:0.039487)0.25:0.017599)0.40:0.243876)0.32:0.199343)0.02:0.111489)0.00:0.054109)0.00:0.070290)0.00:0.036612,(181:0.005235,164:0.000002)0.43:0.618699)0.00:0.044535)0.00:0.015060)0.00:0.043783,(((304:0.859241,205:0.775161)0.11:0.249419,((((210:0.105639,173:0.000001)0.72:0.537632,((((145:0.444666,(((43:0.206090,(191:0.367971,170:0.000001)0.27:0.097862)0.20:0.100465,(302:0.223365,(((300:0.096527,(297:0.070217,295:0.071494)0.65:0.035681)0.82:0.051259,(118:0.055099,37:0.052399)1.00:0.174570)0.59:0.052922,294:0.169786)0.17:0.037346)0.50:0.072946)0.05:0.062158,293:0.185714)0.14:0.158706)0.03:0.102945,((67:0.089890,(207:0.205769,(211:1.116085,126:0.045816)0.25:0.101992)0.21:0.075705)0.52:0.338133,(((193:0.030080,175:1.075799)0.55:0.348239,(125:0.387258,(90:0.042862,88:0.073584)1.00:0.396381)0.19:0.042101)0.01:0.053662,(119:0.019582,113:0.056591)1.00:0.810445)0.02:0.040733)0.00:0.052485)0.00:0.043361,((((285:0.228441,((((((218:0.037217,310:0.000001)0.93:0.052360,165:0.261784)0.48:0.031375,(192:0.000001,66:0.000001)0.99:0.079376)0.94:0.153789,((275:0.042537,(279:0.022683,282:0.087295)0.72:0.019655)0.88:0.042091,260:0.025091)1.00:0.190254)0.93:0.100953,(270:0.000001,267:0.004971)1.00:0.216323)0.91:0.175718,(268:0.128603,256:0.045744)1.00:0.113005)0.72:0.056151)0.97:0.374050,117:0.382672)0.46:0.076453,202:0.303900)0.04:0.077004,(((215:0.563629,59:0.160377)0.05:0.054015,(100:0.045838,96:0.080080)1.00:0.344276)0.05:0.167914,((308:0.859767,303:0.388602)0.57:0.353737,139:0.191487)0.00:0.043449)0.00:0.074761)0.00:0.091041)0.00:0.041202,(((150:0.284868,116:0.303622)0.98:0.401523,101:0.393982)0.40:0.234426,124:0.800058)0.09:0.096126)0.00:0.061521)0.00:0.062893,(288:0.294703,(214:0.267320,209:0.462712)0.78:0.296379)0.20:0.110188)0.00:0.068196,(305:0.896055,(149:0.166834,109:0.083766)0.98:0.454436)0.14:0.103888)0.00:0.054592)0.00:0.193323,((319:0.523191,(((317:0.000001,169:0.142661)0.02:0.019791,(318:0.061312,((315:0.000001,316:0.040163)0.38:0.041169,(314:0.000008,179:0.162278)0.03:0.042355)0.00:0.029876)0.00:0.000001)0.02:0.321576,((178:0.319363,168:0.000002)0.33:0.252924,((323:0.000008,320:0.161298)1.00:0.751900,(72:0.383921,((((((233:0.043713,((223:0.000001,((289:0.000001,226:0.001877)0.19:0.003351,313:0.158003)0.19:0.000008)0.09:0.000001,225:0.005277)0.28:0.005228)0.14:0.000001,221:0.000001)0.20:0.000001,222:0.010503)0.34:0.036150,231:0.065046)0.78:0.254557,(((236:0.045974,50:0.005516)0.52:0.021202,(239:0.005329,238:0.005279)0.91:0.000001)0.88:0.060167,(254:0.260540,(235:0.049196,(232:0.033631,230:0.067095)0.66:0.048856)0.90:0.108014)0.27:0.068685)1.00:0.304843)0.29:0.225445,200:0.236224)0.04:0.124190)0.05:0.114019)0.04:0.117179)0.01:0.091497)0.02:0.130525)0.00:0.016167,(((42:0.369813,((141:0.009195,(121:0.014052,(54:0.017569,52:0.011563)0.79:0.000001)0.65:0.008026)1.00:0.418269,((198:0.049183,78:0.073258)0.94:0.369636,(155:0.024710,(127:0.000001,74:0.008994)0.62:0.013010)1.00:0.301211)0.24:0.103807)0.15:0.052277)0.38:0.190984,(((((298:0.024582,(299:0.078321,292:0.049790)0.67:0.019020)0.99:0.332730,(296:0.100737,291:0.081428)0.95:0.081863)0.46:0.029246,301:0.225704)0.94:0.156047,287:0.229606)0.99:0.367969,(((245:0.000001,241:0.005376)0.88:0.033866,244:0.027345)1.00:0.200057,((104:0.000001,102:0.025680)0.99:0.149435,94:0.150543)1.00:0.545760)0.21:0.149718)0.02:0.026904)0.06:0.056853,((((247:0.103727,243:0.147638)0.80:0.094931,237:0.109006)0.99:0.175342,219:0.177928)0.70:0.114394,217:0.330978)0.95:0.280512)0.05:0.053549)0.00:0.007613)0.00:0.057125)0.00:0.095226,(206:0.000008,154:0.807518)0.35:0.191505)0.00:0.069989,(213:0.078223,(324:1.863365,208:0.461168)0.57:1.242451)0.04:0.363734)0.01:0.151313,4:0.000008)1.00:2.773846,327:0.300109)0.89:0.299932,326:0.095615,325:0.094589);
