# Supplementary material for: A Nitrile Hydratase in the Eukaryote Monosiga brevicollis
Source: PLoS One. 2008 Dec 19;3(12):e3976. doi: 10.1371/journal.pone.0003976 (PMC2603476; doi:10.1371/journal.pone.0003976)
Supplement: Methods S4 — Tree files and coloring files for the NHase α and β domain search results. (0.38 MB ZIP) [file pone.0003976.s005.zip › Tree_files/NHase_beta_tree.newick]

((267:2.329045,(268:2.079840,266:2.128611):0.390090[0.30]):5e-07[0.04],(((264:0.123564,(262:0.098792,(263:0.067648,261:0.068091):0.057358):0.066570[0.91]):0.247084[0.57],((129:0.295734,137:0.302040):0.354276[0.98],265:0.706974):0.128769[0.64]):1.034781[0.96],((174:1.304785,(175:1.189184,(((166:0.804972,((136:0.273253,165:0.317218):0.270867[0.82],161:0.639515):0.262400[0.71]):0.054578[0.28],162:0.995853):0.102279[0.14],((151:0.218900,(146:0.443100,157:0.591444):0.120389[0.37]):0.157183[0.42],(160:0.365103,170:0.966861):0.093499[0.22]):0.042880[0.06]):0.098779[0.09]):0.292322[0.28]):0.109736[0.08],((176:0.410881,(260:0.822415,(117:0.771064,131:0.904528):0.228115[0.67]):0.310100[0.51]):0.611152[0.76],((249:0.933118,((254:0.114253,255:0.187770):0.706246[1.00],((258:0.150952,(259:0.098152,257:0.120772):0.084301[0.86]):0.262550[1.00],(256:0.477123,253:0.488161):0.151510[0.83]):0.275760[0.83]):1.040673[1.00]):0.120982[0.06],((43:0.914475,((83:0.654802,(188:0.000001,(186:0.000001,(189:0.008596,(184:0.000001,((183:0.000001,211:0.004953):0.001169[0.68],235:0.061738):0.003114[0.59]):0.000001[0.26]):0.021583[0.86]):0.004261[0.57]):1.069499[1.00]):0.250639[0.24],(87:0.715620,(172:0.543972,((205:0.064494,((201:0.000001,202:0.009784):0.019701[0.78],(200:0.004889,((191:0.000001,194:0.004899):0.000001[0.37],(193:0.004946,(196:0.004911,(197:0.004919,(195:0.000001,198:0.019817):0.004916[0.66]):0.004897[0.35]):0.000001[0.07]):0.004902[0.44]):0.009846[0.66]):0.000001[0.69]):0.050343[0.85]):0.315443[1.00],(210:0.193076,(((208:0.000001,209:0.019586):0.016613[0.88],(203:0.004844,(207:0.004779,65:0.012636):0.014569[0.92]):0.011104[0.83]):0.092609[0.97],(204:0.076133,(212:0.053501,(192:0.019144,42:0.061286):0.022864[0.47]):0.014013[0.29]):0.049912[0.71]):0.074832[0.69]):0.552373[1.00]):0.332016[0.97]):0.137640[0.68]):0.560290[0.90]):0.158088[0.03]):0.048699[0.02],(98:1.129352,((((103:0.694779,(216:0.337832,(206:0.031494,(199:0.000001,190:0.222429):0.048501[0.92]):0.353695[1.00]):0.147063[0.78]):0.107530[0.33],((185:0.455966,(187:0.306793,(213:0.161115,(214:0.111747,215:0.133387):0.070135[0.91]):0.163242[1.00]):0.341279[1.00]):0.190372[0.95],((177:0.454856,182:0.660532):0.198929[0.33],(226:0.035880,(236:0.004551,238:0.008873):0.122806[0.98]):1.089911[1.00]):0.162689[0.15]):0.127546[0.02]):0.063148[0.01],((173:1.059326,(159:0.140694,(102:0.051536,(115:0.059062,112:0.109920):0.038661[0.58]):0.156832[0.88]):1.012366[1.00]):0.015018[0.12],(((132:0.000001,(77:0.140424,(76:0.031477,127:0.240414):0.036350[0.42]):0.000002[0.08]):0.067013[0.28],120:0.351005):0.652928[1.00],(97:0.443076,(81:0.730714,(111:0.127217,108:0.134178):0.992830[1.00]):0.205776[0.32]):0.124576[0.20]):0.331188[0.34]):0.057965[0.01]):0.104581[0.00],(((8:0.492383,(233:0.500507,13:0.843577):0.065530[0.06]):0.082667[0.03],((75:0.068597,124:0.192692):0.905392[1.00],(((82:0.104940,(104:0.046523,(105:0.091179,79:0.102672):0.004871[0.43]):0.010629[0.61]):0.548917[0.99],((40:0.064539,((106:0.000001,(34:0.000001,33:0.005762):0.000001[0.86]):0.019401[0.91],(68:0.039185,(74:0.009802,(92:0.000001,((30:0.019144,101:0.035209):0.000002[0.50],125:0.080260):0.018829[0.09]):0.012440[0.09]):0.000002[0.12]):0.005703[0.17]):0.011364[0.45]):0.466019[1.00],(86:0.221793,69:0.513010):0.171188[0.64]):0.047330[0.18]):0.054060[0.10],((31:0.000201,39:0.090633):0.498802[1.00],(((57:0.022496,144:0.023972):0.037921[0.53],(122:0.016495,164:0.029706):0.061693[0.64]):0.359503[0.96],143:0.875216):0.223194[0.27]):0.089871[0.11]):0.045492[0.06]):0.106518[0.13]):0.061119[0.05],(((221:0.000001,220:0.013065):0.585367[1.00],((((((222:0.018725,219:0.081956):0.078379[1.00],(227:0.084679,218:0.104772):0.093500[0.99]):0.116352[0.99],(228:0.153187,231:0.299889):0.040989[0.67]):0.154326[0.95],(241:0.233833,240:0.526102):0.201061[0.60]):0.092101[0.11],(((237:0.102094,247:0.108919):0.270993[1.00],(225:0.353357,171:0.381770):0.118679[0.71]):0.037229[0.18],(239:0.457408,(((234:0.066156,223:0.108419):0.153852[1.00],((229:0.157476,(224:0.046624,230:0.115004):0.053354[0.94]):0.054674[0.77],232:0.263845):0.035980[0.71]):0.155621[0.79],(217:0.392282,(114:0.043787,27:0.133274):0.544892[1.00]):0.122637[0.23]):0.067545[0.12]):0.027807[0.02]):0.040372[0.02]):0.035514[0.01],((72:0.163762,(85:0.070512,118:0.134071):0.062587[0.60]):0.113396[0.87],155:0.500243):0.771031[0.76]):0.044401[0.00]):0.034396[0.06],((56:0.632606,84:0.819243):0.164988[0.18],((((181:0.523854,(2:0.367794,(26:0.021630,41:0.034823):0.431811[1.00]):0.060176[0.40]):0.058416[0.16],(((7:0.028117,6:0.047021):0.226886[1.00],180:0.525679):0.031847[0.04],(11:0.470191,(250:0.170674,((251:0.015747,252:0.085103):0.243127[1.00],((242:0.134676,93:0.223323):0.056959[0.37],((243:0.135152,246:0.160450):0.067080[0.88],((245:0.059688,248:0.069448):0.151889[1.00],244:0.259820):0.060055[0.79]):0.189970[0.87]):0.038240[0.31]):0.021559[0.30]):0.125079[0.93]):0.056087[0.12]):0.095410[0.04]):0.081598[0.27],(((16:0.087270,(17:0.034429,((20:0.000001,28:0.020965):0.016732[0.90],25:0.084139):0.028539[0.59]):0.064629[0.77]):0.479703[1.00],(29:0.314557,19:0.590184):0.118133[0.21]):0.105782[0.12],((4:0.015449,(91:0.022173,1:0.022294):0.043074[0.81]):0.180600[1.00],(5:0.068670,((3:0.024202,(113:0.021454,99:0.025329):0.012731[0.86]):0.000857[0.75],(178:0.280814,((169:0.000001,156:0.000001):0.025095[0.57],179:0.496751):0.031613[0.39]):0.602283[0.97]):0.168511[0.50]):0.110506[0.40]):0.226262[0.53]):0.075033[0.03]):0.102767[0.12],(((116:0.015401,((18:0.016833,(21:0.011246,142:0.035097):0.000005[0.06]):0.000001[0.12],(22:0.005493,(44:0.000001,158:0.021892):0.032574[0.59]):0.005625[0.23]):0.013421[0.20]):0.115057[0.62],(((9:0.022568,(88:0.013013,15:0.016708):0.011104[0.61]):0.005046[0.46],((23:0.029079,(89:0.024038,(35:0.012417,80:0.048446):0.011048[0.69]):0.000001[0.40]):0.020837[0.54],((61:0.000001,145:0.051337):0.015645[0.27],(95:0.026679,(10:0.005116,12:0.017025):0.063358[0.99]):0.041177[0.75]):0.025575[0.33]):0.011070[0.03]):0.038382[0.16],(149:0.017930,(24:0.012588,(128:0.107799,(14:0.012282,138:0.112927):0.020068[0.18]):0.007314[0.01]):0.030131[0.06]):0.026518[0.09]):0.120261[0.49]):0.421384[0.57],(((66:0.340005,(63:0.094579,(141:0.167580,(((54:0.005511,55:0.011050):0.000001[0.94],(94:0.043094,147:0.068360):0.000001[0.52]):0.062626[0.67],(59:0.101586,(126:0.059067,(64:0.005410,(70:0.015643,60:0.073759):0.007684[0.72]):0.047939[0.96]):0.012568[0.42]):0.022697[0.85]):0.154284[0.96]):0.046855[0.43]):0.195538[0.78]):0.392875[0.96],((153:0.369565,(154:0.114661,(62:0.088133,109:0.143110):0.088286[0.82]):0.147612[0.92]):0.162251[0.46],(45:0.149809,(32:0.033093,(123:0.066298,133:0.073704):0.044264[0.77]):0.288618[1.00]):0.351503[1.00]):0.298823[0.40]):0.126684[0.03],(((67:0.004985,(49:0.015333,110:0.017683):0.008842[0.61]):0.278759[1.00],(152:0.101676,(((50:0.005031,47:0.005164):0.000005[0.51],135:0.033481):0.027575[0.33],(52:0.014334,139:0.109215):0.042863[0.94]):0.024237[0.50]):0.308797[0.97]):0.349639[0.96],((71:0.007565,(73:0.021055,121:0.036275):0.020529[0.66]):0.864263[1.00],((148:0.133991,((100:0.000001,(107:0.009784,150:0.032671):0.121341[0.76]):0.131481[0.64],(96:0.245362,(90:0.044633,134:0.081209):0.198461[0.97]):0.025418[0.09]):0.062694[0.09]):0.087114[0.23],((58:0.015627,(((78:0.005271,51:0.028224):0.006939[0.49],(36:0.009865,(38:0.000001,37:0.000001):0.064794[1.00]):0.000001[0.15]):0.013264[0.41],(130:0.076644,(53:0.045593,140:0.091064):0.031938[0.50]):0.058885[0.24]):0.006974[0.06]):0.021135[0.08],(48:0.051477,((119:0.052741,46:0.084553):0.018247[0.28],(168:0.000001,(167:0.000001,163:0.018048):0.502873[1.00]):0.602676[0.55]):0.042908[0.03]):0.017585[0.04]):0.146669[0.29]):0.383288[0.63]):0.106388[0.13]):0.145173[0.18]):0.136486[0.05]):0.147825[0.04]):0.234961[0.14]):0.026647[0.00]):0.046567[0.01]):0.087324[0.00]):0.119415[0.00]):0.049424[0.00]):0.197406[0.13]):0.219682[0.03]):0.066140[0.02]):0.209706[0.11]):5e-07[0.98]);
