# Supplementary material for: A Nitrile Hydratase in the Eukaryote Monosiga brevicollis
Source: PLoS One. 2008 Dec 19;3(12):e3976. doi: 10.1371/journal.pone.0003976 (PMC2603476; doi:10.1371/journal.pone.0003976)
Supplement: Methods S4 — Tree files and coloring files for the NHase α and β domain search results. (0.38 MB ZIP) [file pone.0003976.s005.zip › Tree_files/NHase_alpha_iTOL_color.environment]

172	#0066FF
67	#0066FF
68	#0066FF
32	#0066FF
167	#0066FF
109	#0066FF
210	#8AB800
176	#0066FF
9	#0066FF
171	#0066FF
168	#0066FF
115	#0066FF
96	#0066FF
139	#0066FF
138	#0066FF
158	#0066FF
174	#0066FF
201	#FFC105
73	#0066FF
188	#0066FF
47	#0066FF
58	#0066FF
160	#0066FF
8	#0066FF
156	#0066FF
21	#0066FF
24	#0066FF
60	#0066FF
77	#0066FF
208	#8AB800
181	#0066FF
151	#0066FF
173	#0066FF
87	#0066FF
164	#0066FF
82	#0066FF
7	#0066FF
104	#0066FF
148	#0066FF
97	#0066FF
120	#0066FF
152	#0066FF
41	#0066FF
78	#0066FF
216	#99EBFF
66	#0066FF
111	#0066FF
38	#0066FF
48	#0066FF
51	#0066FF
63	#0066FF
146	#0066FF
108	#0066FF
182	#0066FF
27	#0066FF
123	#0066FF
110	#0066FF
22	#0066FF
5	#0066FF
102	#0066FF
202	#FFC105
128	#0066FF
91	#0066FF
92	#0066FF
214	#8AB800
142	#0066FF
180	#0066FF
65	#0066FF
26	#0066FF
106	#0066FF
190	#0066FF
165	#0066FF
25	#0066FF
209	#8AB800
12	#0066FF
52	#0066FF
161	#0066FF
125	#0066FF
57	#0066FF
129	#0066FF
175	#0066FF
81	#0066FF
198	#0066FF
46	#0066FF
94	#0066FF
194	#0066FF
36	#0066FF
145	#0066FF
70	#0066FF
137	#0066FF
159	#0066FF
85	#0066FF
154	#0066FF
187	#0066FF
192	#0066FF
33	#0066FF
153	#0066FF
11	#0066FF
157	#0066FF
49	#0066FF
42	#0066FF
88	#0066FF
155	#0066FF
2	#0066FF
126	#0066FF
43	#0066FF
54	#0066FF
86	#0066FF
215	#8AB800
35	#0066FF
211	#8AB800
183	#0066FF
71	#0066FF
75	#0066FF
79	#0066FF
74	#0066FF
100	#0066FF
30	#0066FF
191	#0066FF
193	#0066FF
103	#0066FF
184	#0066FF
69	#0066FF
61	#0066FF
130	#0066FF
131	#0066FF
189	#0066FF
144	#0066FF
37	#0066FF
185	#0066FF
122	#0066FF
76	#0066FF
55	#0066FF
59	#0066FF
166	#0066FF
121	#0066FF
6	#0066FF
83	#0066FF
199	#0066FF
150	#0066FF
16	#0066FF
18	#0066FF
127	#0066FF
72	#0066FF
62	#0066FF
101	#0066FF
64	#0066FF
203	#FFC105
195	#0066FF
113	#0066FF
23	#0066FF
105	#0066FF
19	#0066FF
31	#0066FF
143	#0066FF
20	#0066FF
14	#0066FF
93	#0066FF
134	#0066FF
136	#0066FF
197	#0066FF
90	#0066FF
140	#0066FF
107	#0066FF
178	#0066FF
28	#0066FF
29	#0066FF
119	#0066FF
169	#0066FF
80	#0066FF
170	#0066FF
95	#0066FF
212	#8AB800
98	#0066FF
200	#FFC105
117	#0066FF
84	#0066FF
206	#FFC105
1	#0066FF
4	#0066FF
186	#0066FF
89	#0066FF
39	#0066FF
149	#0066FF
196	#0066FF
114	#0066FF
45	#0066FF
133	#0066FF
50	#0066FF
13	#0066FF
118	#0066FF
34	#0066FF
162	#0066FF
177	#0066FF
135	#0066FF
205	#FFC105
163	#0066FF
15	#0066FF
116	#0066FF
132	#0066FF
204	#FFC105
147	#0066FF
10	#0066FF
124	#0066FF
56	#0066FF
179	#0066FF
141	#0066FF
213	#8AB800
3	#0066FF
40	#0066FF
44	#0066FF
207	#8AB800
112	#0066FF
17	#0066FF
99	#0066FF
53	#0066FF
