# Supplementary material for: A Nitrile Hydratase in the Eukaryote Monosiga brevicollis
Source: PLoS One. 2008 Dec 19;3(12):e3976. doi: 10.1371/journal.pone.0003976 (PMC2603476; doi:10.1371/journal.pone.0003976)
Supplement: Methods S4 — Tree files and coloring files for the NHase α and β domain search results. (0.38 MB ZIP) [file pone.0003976.s005.zip › Tree_files/NHase_beta_iTOL_color.protein_function]

241	#ff8800	NHase
264	#8A00B8	Thiocyanate_hydrolase
183	#ff8800	NHase
238	#ff8800	NHase
258	#ff8800	NHase
235	#ff8800	NHase
223	#ff8800	NHase
227	#ffff00	Putative_NHase
265	#000000	Unknown
208	#ff8800	NHase
217	#ff8800	NHase
232	#ff8800	NHase
244	#ff8800	NHase
216	#ff8800	NHase
259	#ff8800	NHase
184	#ff8800	NHase
251	#ff8800	NHase
239	#ffff00	Putative_NHase
191	#ff8800	NHase
260	#000000	Unknown
200	#ff8800	NHase
190	#ff8800	NHase
193	#ff8800	NHase
195	#ff8800	NHase
187	#ff8800	NHase
199	#ff8800	NHase
215	#ff8800	NHase
210	#ff8800	NHase
209	#ff8800	NHase
252	#ff8800	NHase
262	#000000	Unknown
256	#ff8800	NHase
250	#ff8800	NHase
237	#ff8800	NHase
188	#ff8800	NHase
189	#ff8800	NHase
263	#000000	Unknown
243	#ff8800	NHase
185	#ff8800	NHase
198	#ff8800	NHase
204	#ff8800	NHase
246	#ff8800	NHase
249	#ff8800	NHase
214	#ff8800	NHase
218	#ff8800	NHase
226	#ff8800	NHase
196	#ff8800	NHase
219	#ff8800	NHase
236	#ff8800	NHase
202	#ff8800	NHase
254	#ffff00	Putative_NHase
230	#ff8800	NHase
257	#ff8800	NHase
233	#ff8800	NHase
261	#000000	Unknown
267	#000000	Unknown
206	#ff8800	NHase
220	#ffff00	Putative_NHase
212	#ff8800	NHase
224	#ff8800	NHase
205	#ff8800	NHase
201	#ff8800	NHase
248	#ff8800	NHase
266	#000000	Unknown
242	#ff8800	NHase
194	#ff8800	NHase
245	#ff8800	NHase
231	#ff8800	NHase
213	#ff8800	NHase
222	#ff8800	NHase
240	#ffff00	Putative_NHase
211	#ff8800	NHase
186	#ff8800	NHase
225	#ff8800	NHase
203	#ff8800	NHase
255	#ffff00	Putative_NHase
228	#ff8800	NHase
221	#ffff00	Putative_NHase
197	#ff8800	NHase
253	#ff8800	NHase
268	#000000	Unknown
192	#ff8800	NHase
234	#ff8800	NHase
