# Supplementary material for: A Nitrile Hydratase in the Eukaryote Monosiga brevicollis
Source: PLoS One. 2008 Dec 19;3(12):e3976. doi: 10.1371/journal.pone.0003976 (PMC2603476; doi:10.1371/journal.pone.0003976)
Supplement: Methods S4 — Tree files and coloring files for the NHase α and β domain search results. (0.38 MB ZIP) [file pone.0003976.s005.zip › Tree_files/NHase_alpha_iTOL_color.protein_function]

219	#ff8800	NHase
255	#ff8800	NHase
287	#ff8800	NHase
240	#ff8800	NHase
263	#ff8800	NHase
228	#ff8800	NHase
235	#ff8800	NHase
316	#ff8800	NHase
327	#000000	Unknown
265	#ff8800	NHase
242	#ff8800	NHase
299	#ff8800	NHase
309	#ff8800	NHase
250	#ff8800	NHase
222	#ff8800	NHase
232	#ff8800	NHase
266	#ff8800	NHase
314	#ff8800	NHase
301	#ff8800	NHase
245	#ff8800	NHase
310	#8A00B8	Thiocyanate_hydrolase
249	#ff8800	NHase
227	#ff8800	NHase
300	#ff8800	NHase
283	#ff8800	NHase
234	#ff8800	NHase
285	#000000	Unknown
276	#ff8800	NHase
256	#000000	Unknown
260	#8A00B8	Thiocyanate_hydrolase
246	#ff8800	NHase
268	#8A00B8	Thiocyanate_hydrolase
273	#ff8800	NHase
269	#ff8800	NHase
267	#8A00B8	Thiocyanate_hydrolase
277	#ff8800	NHase
270	#8A00B8	Thiocyanate_hydrolase
238	#ff8800	NHase
225	#ff8800	NHase
303	#ff8800	NHase
241	#ff8800	NHase
323	#ff8800	NHase
243	#ff8800	NHase
280	#ff8800	NHase
257	#ff8800	NHase
237	#ff8800	NHase
304	#000000	Unknown
221	#ff8800	NHase
315	#ff8800	NHase
279	#8A00B8	Thiocyanate_hydrolase
261	#ff8800	NHase
297	#ff8800	NHase
271	#ff8800	NHase
224	#ff8800	NHase
272	#ff8800	NHase
262	#ffff00	Putative_NHase
296	#ffff00	Putative_NHase
319	#ffff00	Putative_NHase
284	#ff8800	NHase
293	#ff8800	NHase
291	#ff8800	NHase
312	#ff8800	NHase
307	#ff8800	NHase
278	#ff8800	NHase
226	#ff8800	NHase
230	#ff8800	NHase
282	#8A00B8	Thiocyanate_hydrolase
318	#ff8800	NHase
248	#ff8800	NHase
294	#ff8800	NHase
305	#ff8800	NHase
231	#ff8800	NHase
306	#ff8800	NHase
325	#000000	Unknown
288	#ff8800	NHase
281	#ff8800	NHase
311	#ff8800	NHase
290	#ff8800	NHase
252	#ff8800	NHase
229	#ff8800	NHase
326	#000000	Unknown
286	#ff8800	NHase
217	#ff8800	NHase
239	#ff8800	NHase
251	#ff8800	NHase
236	#ff8800	NHase
308	#ff8800	NHase
218	#8A00B8	Thiocyanate_hydrolase
264	#ff8800	NHase
298	#ff8800	NHase
275	#8A00B8	Thiocyanate_hydrolase
233	#ff8800	NHase
322	#ff8800	NHase
324	#000000	Unknown
289	#ff8800	NHase
253	#ff8800	NHase
317	#ff8800	NHase
220	#ff8800	NHase
247	#ff8800	NHase
313	#ff8800	NHase
295	#ff8800	NHase
292	#ff8800	NHase
321	#ff8800	NHase
223	#ff8800	NHase
302	#ff8800	NHase
274	#ff8800	NHase
320	#ff8800	NHase
244	#ff8800	NHase
259	#ff8800	NHase
254	#ff8800	NHase
