# Supplementary material for: A Nitrile Hydratase in the Eukaryote Monosiga brevicollis
Source: PLoS One. 2008 Dec 19;3(12):e3976. doi: 10.1371/journal.pone.0003976 (PMC2603476; doi:10.1371/journal.pone.0003976)
Supplement: Methods S4 — Tree files and coloring files for the NHase α and β domain search results. (0.38 MB ZIP) [file pone.0003976.s005.zip › Tree_files/NHase_beta_iTOL_color.taxonomic_groups]

241	#FFE5FF	Proteobacteria (Aurantimonas sp.)
264	#FF9999	Actinobacteria (Mycobacterium smegmatis)
183	#FF9999	Actinobacteria (Rhodococcus rhodochrous)
238	#AAAAAA	Firmicutes (Bacillus sp.)
258	#FF9999	Actinobacteria (Mycobacterium smegmatis)
223	#FFE5FF	Proteobacteria (Bradyrhizobium sp.)
227	#FFE5FF	Proteobacteria (Rhizobium leguminosarum)
265	#FFE5FF	Proteobacteria (Methylobacterium thiocyanatum)
208	#FFE5FF	Proteobacteria (Burkholderia cepacia)
217	#FFE5FF	Proteobacteria (Bradyrhizobium japonicum)
232	#FFE5FF	Proteobacteria (Rhodopseudomonas palustris)
244	#FFE5FF	Proteobacteria (Silicibacter sp.)
216	#FFE5FF	Proteobacteria (Agrobacterium tumefaciens)
259	#FF9999	Actinobacteria (Mycobacterium gilvum)
184	#FF9999	Actinobacteria (Rhodococcus pyridinivorans)
251	#FFE5FF	Proteobacteria (Roseobacter litoralis)
191	#FF9999	Actinobacteria (Rhodococcus erythropolis)
260	#7ABB77	Choanoflagellida (Monosiga brevicollis)
200	#FF9999	Actinobacteria (Rhodococcus erythropolis)
190	#FFE5FF	Proteobacteria (Pseudomonas putida)
193	#FF9999	Actinobacteria (Rhodococcus erythropolis)
195	#FF9999	Actinobacteria (Rhodococcus erythropolis)
187	#FF9999	Actinobacteria (Rhodococcus sp)
199	#FFE5FF	Proteobacteria (Comamonas testosteroni)
215	#FF9999	Actinobacteria (Arthrobacter aurescens)
210	#FFE5FF	Proteobacteria (Acinetobacter sp.)
209	#FFE5FF	Proteobacteria (Burkholderia ambifaria)
252	#FFE5FF	Proteobacteria (Roseobacter denitrificans)
262	#FF9999	Actinobacteria (Mycobacterium sp.)
256	#FFE5FF	Proteobacteria (Burkholderia phytofirmans)
250	#FFE5FF	Proteobacteria (Oceanibulbus indolifex)
237	#FFE5FF	Proteobacteria (Methylobacterium nodulans)
188	#FF9999	Actinobacteria (Rhodococcus sp)
189	#FF9999	Actinobacteria (Rhodococcus pyridinivorans)
263	#FF9999	Actinobacteria (Mycobacterium gilvum)
243	#FFE5FF	Proteobacteria (Roseobacter sp.)
185	#FF9999	Actinobacteria (Rhodococcus rhodochrous)
198	#FF9999	Actinobacteria (Rhodococcus erythropolis)
204	#FFE5FF	Proteobacteria (Pseudomonas putida)
246	#FFE5FF	Proteobacteria (Roseobacter sp.)
249	#FF9999	Actinobacteria (Mycobacterium vanbaalenii)
214	#FFE5FF	Proteobacteria (Mesorhizobium sp.)
218	#FFE5FF	Proteobacteria (Rhizobium etli)
226	#AAAAAA	Firmicutes (Bacillus smithii)
196	#FF9999	Actinobacteria (Rhodococcus erythropolis)
219	#FFE5FF	Proteobacteria (Sinorhizobium medicae)
236	#AAAAAA	Firmicutes (Bacillus sp.)
202	#FF9999	Actinobacteria (Rhodococcus erythropolis)
254	#FFE5FF	Proteobacteria (Rhizobium leguminosarum)
230	#FFE5FF	Proteobacteria (Rhodopseudomonas palustris)
257	#FF9999	Actinobacteria (Mycobacterium vanbaalenii)
233	#FFE5FF	Proteobacteria (alpha proteobacterium)
261	#FF9999	Actinobacteria (Mycobacterium vanbaalenii)
267	#FFE5FF	Proteobacteria (Oceanibulbus indolifex)
206	#FFE5FF	Proteobacteria (Bordetella petrii)
220	#FFE5FF	Proteobacteria (Sulfitobacter sp.)
212	#FFE5FF	Proteobacteria (Pseudomonas sp.)
224	#FFE5FF	Proteobacteria (Rhodopseudomonas palustris)
205	#FF9999	Actinobacteria (Rhodococcus sp.)
201	#FF9999	Actinobacteria (Rhodococcus erythropolis)
248	#FFE5FF	Proteobacteria (Phaeobacter gallaeciensis)
266	#AAAAAA	Firmicutes (Clostridium novyi)
242	#FFE5FF	Proteobacteria (Silicibacter pomeroyi)
194	#FF9999	Actinobacteria (Rhodococcus erythropolis)
245	#FFE5FF	Proteobacteria (Phaeobacter gallaeciensis)
231	#FFE5FF	Proteobacteria (Hoeflea phototrophica)
213	#FF9999	Actinobacteria (Pseudonocardia thermophila)
240	#FFE5FF	Proteobacteria (Oceanicola batsensis)
186	#FF9999	Actinobacteria (Nocardia sp.)
225	#FFE5FF	Proteobacteria (Burkholderia phytofirmans)
203	#FFE5FF	Proteobacteria (Burkholderia cenocepacia)
255	#FFE5FF	Proteobacteria (Azorhizobium caulinodans)
221	#FFE5FF	Proteobacteria (Sulfitobacter sp.)
197	#FF9999	Actinobacteria (Rhodococcus erythropolis)
253	#AAAAAA	Cyanobacteria (Acaryochloris marina)
268	#AAAAAA	Bacteroidetes/Chlorobi (Microscilla marina)
192	#FFE5FF	Proteobacteria (Pseudomonas chlororaphis)
234	#FFE5FF	Proteobacteria (Bradyrhizobium sp.)
