# Supplementary material for: A Nitrile Hydratase in the Eukaryote Monosiga brevicollis
Source: PLoS One. 2008 Dec 19;3(12):e3976. doi: 10.1371/journal.pone.0003976 (PMC2603476; doi:10.1371/journal.pone.0003976)
Supplement: Methods S4 — Tree files and coloring files for the NHase α and β domain search results. (0.38 MB ZIP) [file pone.0003976.s005.zip › Tree_files/NHase_alpha_iTOL_color.taxonomic_groups]

219	#FF9999	Actinobacteria (Rhodococcus sp)
287	#AAAAAA	Cyanobacteria (Acaryochloris marina)
240	#FFE5FF	Proteobacteria (Rhodopseudomonas palustris)
228	#FF9999	Actinobacteria (Rhodococcus sp)
235	#FFE5FF	Proteobacteria (Pseudomonas putida)
316	#FF9999	Actinobacteria (Rhodococcus erythropolis)
327	#FFE5FF	Proteobacteria (Rhodopseudomonas palustris)
265	#FFE5FF	Proteobacteria (Silicibacter sp.)
242	#FFE5FF	Proteobacteria (Burkholderia phytofirmans)
299	#FF9999	Actinobacteria (Mycobacterium vanbaalenii)
309	#FFE5FF	Proteobacteria (Agrobacterium tumefaciens)
250	#FFE5FF	Proteobacteria (Rhodopseudomonas palustris)
222	#FF9999	Actinobacteria (Rhodococcus erythropolis)
232	#FFE5FF	Proteobacteria (Pseudomonas sp.)
266	#FFE5FF	Proteobacteria (Roseobacter denitrificans)
314	#FF9999	Actinobacteria (Rhodococcus erythropolis)
301	#FFE5FF	Proteobacteria (Burkholderia phytofirmans)
245	#AAAAAA	Firmicutes (Bacillus sp.)
249	#FFE5FF	Proteobacteria (Bradyrhizobium sp.)
227	#FF9999	Actinobacteria (Rhodococcus rhodochrous)
300	#FFE5FF	Proteobacteria (Roseobacter sp.)
283	#FFE5FF	Proteobacteria (Sulfitobacter sp.)
234	#FFE5FF	Proteobacteria (Agrobacterium tumefaciens)
285	#FFE5FF	Proteobacteria (Legionella pneumophila)
276	#FFE5FF	Proteobacteria (Roseobacter sp.)
256	#FF9999	Actinobacteria (Rhodococcus sp.)
260	#FF9999	Actinobacteria (Mycobacterium smegmatis)
246	#FFE5FF	Proteobacteria (Rhodopseudomonas palustris)
268	#FF9999	Actinobacteria (Nocardia farcinica)
273	#FFE5FF	Proteobacteria (Oceanibulbus indolifex)
269	#FFE5FF	Proteobacteria (Silicibacter pomeroyi)
267	#FFE5FF	Proteobacteria (Methylobacterium thiocyanatum)
277	#FFE5FF	Proteobacteria (Oceanicola batsensis)
270	#FFE5FF	Proteobacteria (Methylobacterium populi)
238	#FFE5FF	Proteobacteria (Burkholderia ambifaria)
225	#FF9999	Actinobacteria (Rhodococcus erythropolis)
303	#FFE5FF	Proteobacteria (Methylobacterium populi)
241	#AAAAAA	Firmicutes (Bacillus sp.)
323	#FFE5FF	Proteobacteria (unidentified bacterium)
243	#FF9999	Actinobacteria (Pseudonocardia thermophila)
280	#FFE5FF	Proteobacteria (Phaeobacter gallaeciensis)
257	#FFE5FF	Proteobacteria (Sinorhizobium medicae)
237	#FF9999	Actinobacteria (Arthrobacter aurescens)
304	#7ABB77	Choanoflagellida (Monosiga brevicollis)
221	#FF9999	Actinobacteria (Rhodococcus erythropolis)
315	#FF9999	Actinobacteria (Rhodococcus erythropolis)
279	#FF9999	Actinobacteria (Mycobacterium sp.)
261	#FFE5FF	Proteobacteria (alpha proteobacterium)
297	#FFE5FF	Proteobacteria (Roseovarius sp.)
271	#FFE5FF	Proteobacteria (Roseobacter sp.)
224	#FFE5FF	Proteobacteria (Comamonas testosteroni)
272	#FFE5FF	Proteobacteria (Bradyrhizobium japonicum)
262	#FFE5FF	Proteobacteria (Rhizobium leguminosarum)
296	#FFE5FF	Proteobacteria (Rhizobium leguminosarum)
319	#FFE5FF	Proteobacteria (Variovorax sp.)
284	#FF9999	Actinobacteria (Mycobacterium vanbaalenii)
293	#FFE5FF	Proteobacteria (Dinoroseobacter shibae)
291	#FFE5FF	Proteobacteria (Azorhizobium caulinodans)
278	#FFE5FF	Proteobacteria (Phaeobacter gallaeciensis)
226	#FF9999	Actinobacteria (Rhodococcus erythropolis)
230	#FFE5FF	Proteobacteria (Pseudomonas chlororaphis)
282	#FF9999	Actinobacteria (Mycobacterium gilvum)
318	#FF9999	Actinobacteria (Rhodococcus sp.)
248	#FFE5FF	Proteobacteria (Bradyrhizobium sp.)
294	#FFE5FF	Proteobacteria (Rhodobacterales bacterium)
305	#FFE5FF	Proteobacteria (Acidiphilium cryptum)
231	#FF9999	Actinobacteria (Rhodococcus sp.)
325	#FFE5FF	Proteobacteria (Rhodopseudomonas palustris)
288	#FF9999	Actinobacteria (Rubrobacter xylanophilus)
281	#FFE5FF	Proteobacteria (Aurantimonas sp.)
290	#FFE5FF	Proteobacteria (Rhizobium etli)
229	#FFE5FF	Proteobacteria (Bordetella petrii)
326	#FFE5FF	Proteobacteria (Rhodopseudomonas palustris)
286	#FFE5FF	Proteobacteria (Sulfitobacter sp.)
217	#FF9999	Actinobacteria (Rhodococcus rhodochrous)
239	#FFE5FF	Proteobacteria (Burkholderia cepacia)
236	#FFE5FF	Proteobacteria (Burkholderia cenocepacia)
308	#FFE5FF	Proteobacteria (Roseobacter litoralis)
218	#FFE5FF	Proteobacteria (Thiobacillus thioparus)
264	#FFE5FF	Proteobacteria (Hoeflea phototrophica)
298	#FF9999	Actinobacteria (Mycobacterium gilvum)
275	#FF9999	Actinobacteria (Mycobacterium vanbaalenii)
233	#FF9999	Actinobacteria (Rhodococcus erythropolis)
322	#FFE5FF	Proteobacteria (Agrobacterium tumefaciens)
324	#FFE5FF	Proteobacteria (Methylobacterium populi)
289	#FF9999	Actinobacteria (Rhodococcus erythropolis)
253	#FFE5FF	Proteobacteria (Rhodopseudomonas palustris)
317	#FF9999	Actinobacteria (Rhodococcus erythropolis)
220	#FFE5FF	Proteobacteria (Pseudomonas putida)
247	#FFE5FF	Proteobacteria (Mesorhizobium sp.)
313	#FF9999	Actinobacteria (Rhodococcus erythropolis)
295	#FFE5FF	Proteobacteria (Roseovarius sp.)
292	#FF9999	Actinobacteria (Mycobacterium smegmatis)
321	#FFE5FF	Proteobacteria (Agrobacterium tumefaciens)
223	#FF9999	Actinobacteria (Rhodococcus erythropolis)
302	#FFE5FF	Proteobacteria (Roseobacter sp.)
274	#FFE5FF	Proteobacteria (Roseobacter litoralis)
320	#FFE5FF	Proteobacteria (unidentified bacterium)
244	#AAAAAA	Firmicutes (Bacillus smithii)
259	#FFE5FF	Proteobacteria (Methylobacterium nodulans)
254	#FFE5FF	Proteobacteria (Acinetobacter sp.)
