# Supplementary material for: A Nitrile Hydratase in the Eukaryote Monosiga brevicollis
Source: PLoS One. 2008 Dec 19;3(12):e3976. doi: 10.1371/journal.pone.0003976 (PMC2603476; doi:10.1371/journal.pone.0003976)
Supplement: Methods S4 — Tree files and coloring files for the NHase α and β domain search results. (0.38 MB ZIP) [file pone.0003976.s005.zip › Tree_files/NHase_alpha_tree_alignments.phy]

 327  253
1         --------------------SELSDIELRVRALESLLTEKGFVDPATLDA
2         --------------------HLPSDPELRVKAVETLLLNKGLIDSKTLDE
3         --------------------HLPSDPELRVKAVETLLLNKGLIDSKTLDE
4         --------------------RPASAEELRARALEALLVEKGIVTSDAIDA
5         --------------------VLPEEPELRVKAIESLLIQKGLIDPDTLNE
6         --------------------LLPEEPELRVKAIETLLLNKGIINSDTVNE
7         --------------------HLPSDPELRVKAVETLLLNKGLIDSKTLDE
8         --------------------HLPSDPELRVKAVETLLLNKGLIDSKTLDE
9         --------------------LLPEEPELRVKAIETLLLNKGIINSDTVNE
10        --------------------EPPSDLELRVKALESLLVEKGLVNPDTLNT
11        --------------------HLPSDPELRVKAIETLLLEKGLIDSETLDE
12        --------------------ELPDSLTLKVKALESLLVEKGLVSEETLDA
13        --------------------HLPSDPELRVKAIETLLLSKGLIDPNTLDE
14        --------------------EPPSDLELRVRALESLLVEKGLVNPDTLNT
15        --------------------HLPSDPELRVKAVETLLLNKGLIDSKTLDE
16        --------------------HLPSDPELRVKAVETLLLNKGLIDSKTLDE
17        --------------------LLPEEPELRVRALETLLVKKGLVDPNTLNK
18        --------------------DPPGDIELRVKALESLLVEKGLVDPDALDA
19        --------------------HLPSDPELRVKAIETLLLRKGLIDSKTLDE
20        --------------------------------LESLLQEKGLIDPAALDD
21        --------------------HLPSDPELRVKAIETLLLGKGLIDPKTLDE
22        ---------------------VPSDIALRVKALESVLTEKKLIDPSALDE
23        --------------------HLPSDPELRVKAIETLLLNKGLIDSKTLDE
24        --------------------DPPSDLELRVKALESLLLEKGLVKQDALNA
25        --------------------HVPSDVALRVKALETVLAEKNLIDPSALDE
26        --------------------GPPSDLELRVKALESLLLEKGLVKQDALNA
27        --------------------LLPSEPALRVKALETILTEKGLVDPAALDA
28        --------------------LLPTEPALRVKALETILTEKGLVDPAALDA
29        -------------------------------AIETLLLNKGIINSDTVNE
30        --------------------LLPPEPALRVKALESILVEKGLVDPAALDA
31        --------------------LLPPEPALRVKALESILVEKGLVDPAALDA
32        --------------------HVPSDISLRVKALETVLAQKKIIDLEVLDK
33        --------------------LLPPEPQLQVKALETLLSEKGLIDRAALDA
34        ---------------------------LRVKALETILVEKGLVDPAALDA
35        --------------------STLTDIQKRVKALESILVSKGLVERAAIDQ
36        --------------------TVPSDPELRVKALESLLVEKGLVAPKTLDE
37        --------------------TDLSYWQTMEIALRELLIEKGHLTAAQIHA
38        --------------------TVPSDPELRVKALESLLVEKGLVDSKTIDE
39        --------------------HLPSDPELRVKAVETLLLNKGLIDSKTLDE
40        --------------------DLPDEMTLRVKSLETILTKKGLIDPKTLDE
41        ------------------------------------LLNKGLIDSKTLDE
42        --------------------HDPSSPALRAEALEALLVEKGLLAPEEVDA
43        --------------------GPLTRAQAMEIAVRELLVAKGVATEAEISA
44        --------------------DLPDEMTLRVKSLETILTKKGLIDPKTLDE
45        --------------------TVPSDPELRVKALESLLVEKGLVDPKTLDE
46        --------------------LLPPEPELRVKALETILVEKGLVDPEALQL
47        --------------------------------LETILTEKGLVDPAALDA
48        --------------------LLPSEPALRVKALETILVQKGLIDPAAVDA
49        ---------------------------------ETILTEKGLVDPAALDA
50        --------------------ETRSTPGERAWALFRVMKEKNLIPDGYIEN
51        ------------------------------------------IDPKTLDE
52        --------------------MSDSYVGLRAEALESLLIEKGLIQSDQIDQ
53        --------------------LLPREPELRVKALETILVEKGLVDPEALQL
54        --------------------MSNSYVGLRAEALENLLIEKGLIQSDQIDQ
55        --------------------LLPPEPELRVKALETILVEKGLVDPEALQL
56        ---------------------------LRVKALESLLVEKGLVDPKTLDE
57        --------------------LLPSEPELKVKAIESALVNQGLIDPAALDE
58        --------------------LLPSEPELKVKAIESALVNQGLIDPAALDE
59        --------------------NETGYYELMAEAMKELLIEKGVVSADDVRR
60        --------------------HLPSDPELRVKAVETLLLNKGLIDSKTLDE
61        --------------------LLPSEPELKVKAIESALVNQGLIDPAALDE
62        --------------------LLPAEPALRVKALETILLEKGLLDQQAVDA
63        --------------------HLPSDPALRVKALESLAVERGWVAQESLDA
64        --------------------LLPSEPELKVKAIETALVNQGLIDPAALDE
65        --------------------LLPSEPELKVKAIESALVNQGLIDPAALDE
66        --------------------DEVSDFEVLEAAVRELAIEKGLFSAEDHRR
67        --------------------QPITYYKVMTEALSELLVEKGVITGDELRA
68        --------------------------------------------------
69        --------------------STLTDIQKRVKALESILISKGLVERAAIDQ
70        --------------------------------------------------
71        --------------------EFPSSPEARVKALKSILEKKGLIDQKALDK
72        --------------------QTAADIKRRAQAVKDELVHKGLLSEDDVQH
73        --------------------LLPPEPALRVKALESILVEKGLVDPAALDA
74        --------------------DQPSPQSLRTEAIETLLIEKKLLTSADVDS
75        --------------------EFPASPEARVKALKSILEKKGLIDQNALDE
76        --------------------LLPSDPELKVKALETALIKRGLIDPAALDE
77        --------------------LLPSDPELKVKALETALVKRGLIDPAALDE
78        --------------------TKTPTIADRVEALEALLTQKGIVTSGQLDS
79        --------------------LLPSDPELKVKALETALVKRGLIDPAALDE
80        --------------------EFPSNPEARVKALKSILEKKGLIDQKALDE
81        --------------------LLPSDPELKVKALETALVKRGLIDPAALDE
82        --------------------LLPSDPELKVKALETALVKRGLIDPAALDE
83        --------------------RLNQNYASRHW--KPILVEKGLVDPEALQL
84        ---------------------------------------RGWSIPAALDA
85        --------------------LLPSDPELKVKALETALVKRGLIDPAALDE
86        --------------------EFPSNPEARVKALKSILEKKGLIDQKALDE
87        --------------------LLPPEPELRVKALETILVEKGLVDPEALQL
88        --------------------DTITYFKAMEAAVRDLLIEKDLITAEQIRV
89        --------------------EFPSNPDARVKALKSILEKKGLIDQKALDE
90        --------------------DSITYFKAMEAAVRDLLIEKDLITAEQIRE
91        --------------------TVPSDPELRVKALESLLVEKGLVAPKTLDE
92        --------------------LLPSDPELKVKALETALAKRGLIDPAALDE
93        -----------------------------------------------LNE
94        --------------------SDPNSPEIRTEALEDLLAEKGLIDRARVDA
95        --------------------EFPSNPDARVKALKSILEKEGLIDQKALDE
96        --------------------------ALMSEALKELLIERNVVSASEVRE
97        --------------------LLPSDPELKVKALETALVKRGLIDPAALDE
98        --------------------LLPSDPELKVKALETALVKRGLIDPAALDE
99        --------------------EFPSNPDVRVKALKAILEKEGLIDQKALDE
100       --------------------DEMGRYALMSEALKELLIEKNVVSATEVRE
101       --------------------PMPNETHLTNLAMQELLEERGLITADEVRR
102       ---------------------------IRTAALEDLLVEKGIVDRSRIDS
103       --------------------------------------------------
104       ----------------------------------DLLVEKGIVDRSRIDS
105       --------------------EPPDNLALKVKALESLLIEKGLVSEKTLDA
106       --------------------HLPSDPELRVKAVETLLLNKGLIDSKTLDE
107       --------------------------------------------TEALDE
108       ----------------------------------------GLIDPAALDE
109       -----------------------------------------------IQD
110       --------------------LLPSEPELKVKAIETALVNQGLIDPAALDE
111       --------------------LLPSDPELKVKAIETALAKKGLIDPAALDE
112       --------------------HLPSDPELRVKALETLLLNKGLIDPKTLDE
113       ------------------------EGEVWETALRELLLEKGVITTPELND
114       --------------------SFPSDPEARVKALKTILENKGLVEQETLDE
115       --------------------------------------------------
116       --------------------PPDYYFD--TLAIAQIFIDQGLITNDDITL
117       --------------------------------------------------
118       --------------------TELTYWQVMEIAVRELLIEKGHLTAAQIHA
119       --------------------------EVWEAALRELLLEKGVITTPELND
120       --------------------------------------------------
121       --------------------MSNSYVGLRAEALESLLIEKGLIQSDQIDQ
122       --------------------------------------------------
123       --------------------------------------------------
124       --------------------RFPDEMDLLERAIRELLIEKGVFSVDDFSK
125       --------------------------------------------------
126       --------------------LTNLRSQ-----------------------
127       --------------------------------------------------
128       --------------------HVPSDISLRVKALETVLAQKKIIDPEVLDK
129       --------------------LLPSEPELKVKAIESALVNQGLIDPAALDE
130       --------------------------------------------------
131       --------------------TVPSDPELRVKALESLLVEKGLVDPKTLDE
132       --------------------------------------------------
133       --------------------TVPSDPELRVKALESLLEEKGLVDPKTLNE
134       --------------------SPPSEMELKVKALESLLVEKGLVDPEALDE
135       ----------------------LLSVRLLTRLLSTLKIKWGPISGLVLSL
136       --------------------HLPSDPELRVKAIETLLLNKGLIDSKTLDE
137       --------------------------------------------------
138       --------------------------------------------------
139       --------------------------------------------------
140       --------------------------------------------------
141       --------------------MSNSYVGLRAEALESLLIEKGLIQSDQIDQ
142       ------------------------NFG-----------------------
143       --------------------------------------------------
144       --------------------------------------------------
145       --------------------SPLPYLQVMEIALHELLIEKGIITPEEVRR
146       --------------------LLPEEPELRVKAIETLLLNKGIINSDTVNE
147       --------------------------------------------------
148       --------------------HLPSDPELRVKAVETLLLNKGLLDSKTLDE
149       -------------------------------------------------E
150       --------------------------------------------------
151       --------------------AEDPPVAARVKALEAILTEKGLVDRAALDA
152       --------------------HLPSDPELRVKALETLLLNKGLIDPKTLDE
153       --------------------------------------------------
154       --------------------SPYSIHQLMAEALERLLIEKGVFTTEALRR
155       --------------------------------------------------
156       --------------------------------------------------
157       --------------------------------------------------
158       --------------------------------------------------
159       --------------------------------------------------
160       --------------------------------------------------
161       --------------------LLPPEPALRVKALETLLVRKGLVDPAAVDA
162       --------------------------------------------------
163       --------------------LLPAEPALRVKALETILLEKGLIDQQAVDT
164       --------------------SELSDTQLRVRSLETVLAEKGYVDPAALDA
165       --------------------DEVSDFEALEVAVRELCIEKGLFTQSDHNE
166       --------------------------------------------------
167       --------------------LLPAEPALRVKALETILLEKGLLDQQAVDA
168       --------------------------------------------------
169       --------------------LLPSEPALRVKALETILVEKGLVDPAALDA
170       --------------------GPLTRFQRMEIAIRELMVEKGVATPDEIAA
171       --------------------LLPAEPALRVKALETILLEKGLIDQKAVDA
172       --------------------------------------------------
173       --------------------------------------------------
174       --------------------EPPSDLELRVKALESLLLEKGLVNPDALNA
175       --------------------GALRPGAAVHEALMRLLLDKGLVSRTRIQG
176       -----------------------AHYA-----------------PAIHGQ
177       --------------------HLPSDPELRVKAVETLLLNKGLIDSKTLDE
178       --------------------RLPRDPASRVEALEKILTEKGLVDPQSIDA
179       ------------------------EPALRVKALETILVQKGLIDPAAVDT
180       --------------------------------------------------
181       --------------------------------------------------
182       --------------------HLPSDPELRVKAVETLLLNKGLIDSKTLDE
183       --------------------------------------------------
184       --------------------LLPSEPELKVKAIETALVNQGLIDPAALDE
185       --------------------LLPPEPELRVKALESLLVDKGLIDPEAVDA
186       --------------------------------------------------
187       --------------------TVPSCPELRVKALESLLVEKGLVDPKTLNE
188       --------------------HLPPDPELRVKAVETLLLNKGLIDSKTLDE
189       --------------------SILTDIQKRVKALESILVSKGLVERATIDQ
190       --------------------SSLTDIETRVKALESVLVSKGLVEREAINA
191       --------------------------------------------------
192       --------------------DEVSDFEVLEAAVRELAIEKGLFSAEDHRR
193       --------------------------------------------------
194       --------------------------------------------------
195       --------------------LLPSEPELKVKAIESALVNQGLIDPAALDE
196       --------------------LLPPEPELRVKALETILVEKGLVDPEALQL
197       --------------------LLPPEPELRVKALETILVEKGLVDPEALQL
198       --------------------TKTPTIADRVEALEALLTQKGILTGEQLDS
199       --------------------HLPSDPELRVKALETLLLNKGLIDSETLDE
200       --------------------QPVPPISRRARAVEEALRERGMVPDGFFER
201       -----------------------------------------------MDA
202       --------------------------------------------------
203       --------------------RPLSGPALRVKALESLLVQKGLVDPATLDA
204       --------------------HLPSEPALRVKALESLLVEKRLVDPKAMDA
205       --------------------------------------------------
206       --------------------------------------------------
207       --------------------QPLTYYFGMTEALADLLVQKGIFSADELRA
208       --------------------------------------------------
209       --------------------DNAEYYSLRAAAIQALLIEKGVCTLNDIVT
210       --------------------MSLSERAKRSLAMHELLIEKGVVTNEEVET
211       ------------------------------------MIDRRYFTAGERHQ
212       --------------------------------------------------
213       --------------------------------------------------
214       --------------------EELSLYARRARAIEALLVEKSVCSTDEVDR
215       --------------------------------------------------
216       --------------------DPLPETVLRVKSLESLLIEKGLVEAEALDA
217       -----------hnpvqgtlpRSNEEIAARVKAMEAILVDKGLISTDAIDH
218       -----------hdhkpapmvEEVSDFEILEMAVRELAIEKGLFSAEDHRV
219       ---------------mnniiPTQEEIAARVKALESILIEQNVISTAMVDR
220       -----------hdhhhdgyqAPPEDIALRVKALESLLIEKGLVDPAAMDL
221       -----------idhttenaaPAQAPVSDRAWALFRALDGKGLVPDGYVEG
222       -----------idhttenaaPAQAPVSDRAWALFRALDGKGLVPDGYVEG
223       -----------idhttenaaPAQAPVSDRAWALFRALDGKGLVPDGYVEG
224       -----------hdhhhdgyqAPPEDIALRVKALESLLIEKGLVDPAAMDL
225       -----------idhttenaaPAQAPVSDRAWALFRALDGKGLVPDGYVEG
226       -----------idhttenaaPAQAPVSDRAWALFRALDGKGLVPDGYVEG
227       ---------------msehvNKYTEYEARTKAIETLLYERGLITPAAVDR
228       ---------------msehvNKYTEYEARTKAIETLLYERGLITPAAVDR
229       -----------hdhhhdgyqAPPEDIALRVKALESLLVEKGLVDPAAMDA
230       -------------stsisttATPSTPGERAWALFQVLKSKELIPEGYVEQ
231       -----------iehtpdnaaPAQAPASDRAWALFRALDGKGLVPEGYTEG
232       -------------spstptsASTSTPGERAWALFQVLKSKELIPQGYVEQ
233       -----------idhttenaaPAQAPVSDGAWALFRALDGKGLVPDGYVEG
234       ------------mshdhdhtEPPTEIALRVKALESLLTEKGLVDPAALDE
235       -------------------mTATSTPGERARALFAVLKRKDLIPEGYIEQ
236       -------------mntipseETVSTPGERAWALFRVMKEKNLIPDGYIDT
237       ---------------msgviKSQEEIAARVKALESMLIDQGVMTTSMVDR
238       -------------msanhsaETASTPGERAWALFRVMKEKNLIPDGYIEG
239       -------------msanhsaETASTPGERAWALFRVMKEKNLIPDGYIEG
240       -----------hshdhdhdhSELSETELRVRALETILTEKGYVDPAALDI
241       ----------idprfphhhpRPQSFWEARAKALESLLIEKGHLSSDAIER
242       -----------hththdhhgSALSEMDLRVRALESLLVEKGYVDPQALDA
243       -------------ilrksdeEIQKEITARVKALESMLIEQGILTTSMIDR
244       ----mddhhevdprfphhhpRPQSFWEARAKALESLLIEKRLLSSDAIER
245       ----------idprfphhhpRPQSFWEARAKALESLLIEKGHLSSDAIER
246       -----------hhhhhdhdhSELSETELRVRALETILTEKGYVDPAALDE
247       -------------ilrkpddQVQKHITARVKALESMLIEQGVFTTSMVDR
248       -------------hdhhhdhSDLSETELRVRALETILTEKGYIDPAALDV
249       ------------hdhhhhdhSELSETDLRVRALESILTEKGYIDPAALDV
250       -----------hdhhhdhdhSELSETELRVRALETILTEKGYVDPAALDL
251       ---------------msehvNKYTEYEARTKAVETLLYERGLITPAAVDR
252       -----------hdhphdhdhSELSEIELRVRALETLLTEKGYIDPPALDE
253       ---------------hshdhSELSETELRVRALETILIEKGYVDPKALDL
254       -------------msisvseTSSSTPGERAWALHKVLTNKGLIPEGFIEG
255       --------------hghhhdNHLTDMEARVKALETVLTEKGLIDPAAIDA
256       -----------ddhapiqasEEVSEFEILETAIRELSIEHGLFSREDHRR
257       --------------hghhhdNHLTDMEARVKALETVLTEKGLIDPAAIDA
258       -----------hhdhphphgSELSPMDLRVRALESILVEKGYVDPAALDA
259       ------------hdhphhhgSELSPMELRVRALESILVEKGYVDPAALDV
260       -----------hartvkpmvDEVTDFEVLEIALRELCIEKGIFTAEEHRR
261       -----------hghdhdhehPRLGELELRVKALESLLVEKGLVDPAALDT
262       --------------hghghdNHYSDMQARVKALETLLTEKGLIDPAAIDA
263       --------------hdhdhdNELDPFAARVRALETILTRKGLIDPAAIDI
264       --------------hdhdhdNELDPFAARVRALETILTQKGLIDPAAIDA
265       -----------hdhhdhphsLLPSEPALRVKALETILTRKGLIDPAALDA
266       -----------hddhthphtLLPSDPALRIKALETLLTRKGLIDPQALDA
267       -----------hdhpaapmvDEISDFEILELAVRELAIEKGLFTPEDHRV
268       ------hdhdhdahapiqtgTEISEFEVLETAIRELAIEKGLFSQEDHRR
269       -----------hdhhdhphsLLPSDPALRVKALETILTRKGLIDPAALDE
270       -----------hdhpaapmvDEISDFEILELAVRELAIEKGLFTPEDHRV
271       -----------hdhtdhphaLLPPEPALRVKALETILTRKGLIDPAALDE
272       -----------hhhhhdhdhSELSETELRVRALETILTEKGYVEPAALDA
273       --------------hdhphaLLPPEPALRVKALETLLTRKGLIDPAALDE
274       -----------hddhnhphsLLPGDPVLRIKALETLLTKKGLVDPLALDA
275       -----------hdrtvkpmvDEVTDFEVLEIALRELCIEKGIFTAEDHRR
276       -------------hsdhphaLLPSDPALRVKALETILTRKGLIDPAALDE
277       --------------hdhddhSHLDEETARVMALEKLLIDKGLVDPAALDR
278       -----------hdhadaphsLLPPDPALRVKALETLLTEKGLIDPAALDE
279       -----------hdrtvkpmvDEITDFEVLEIALRELCIEKGIFTAEEHRH
280       -----------hdhadaphsLLPPDPALRVKALETLLTAKGLIDPAALDE
281       ------------------hdNHLDPMTARVMALETILTEKGMVDPDALDA
282       -----------hdrtvkpmvDEITDFEVLEIALRELCIEKGIFTAEEHRR
283       ---------------hdgdhSHLTETEARVRALESLLSAKGYIDSAAVDR
284       -----------------mnwLSLTDVEARVNALESLMVEKGLAEHEAVDA
285       ---------eehlhepieehNEAIEFNILETAIRELAIEKGLFSREDHRR
286       -------------hdhdsdhSHLKETEARVRALESLLSAKGYIDSAAVDR
287       -------------------aDRETYSAAKVKALESLLIEKGIITGNTVDQ
288       -----------hdhphegpgRTASPYALRIRAIESLLVEKGVLTEAEIQD
289       -----------idhttenaaPAQAPXSDRAWALFXALDGXGLVPDGYXEG
290       -----------------------------------------MIDPAAIDA
291       ------------adqfnyreDREAYSAARVRALEALLIKKGIITDRSVDT
292       -----------msdqfaypaEREQDSARRVAALERLLIEKGVITDQTVDK
293       ------------hphrpdqdGPLTEAQLTEIALRELLIEKGVLTPAEVTA
294       hdhshdelspsghpyrqdndEPLTYWQTMEIAMRELLIEKEITTAAEITA
295       -----------------dndGPLTYWQRMEIAVRELLVEKGLLTPAEIAA
296       -----------mtdrfkyreDREAYSAARVKALEALLIKKGVITNKTVDT
297       -----------------dndGPLTYWQRMEIAVRELLVEKSHLIPAQIAT
298       ------------tdqfaypsEREQLSADRVAALERLLIEKGVITGQTVDK
299       ------------tdqfaypaDREKSSADRVAALEHLLIEKGVITAATVEK
300       hdhdhgglspsghpyradndAPLSYWQRMEIAVRELMIEKGHLTADQVSA
301       ------------snlfqfpdDREASSAAKVRALEALLIEKGVIGSDSVDA
302       -----------------dddHPLTYWQQMEIAVRELLIEKGVTTAQEIAA
303       -----------qealvveddAGNAEAARITTILEGILVTKGLLAKGEADQ
304       ---------gteqaavakeaALDFPYQPWCEALVQTLTRRGVVRSDELHA
305       ------------------mtWREADSATLLAGLRSLLAAKSIASADEIAE
306       --------------------------------------------------
307       -------------------rLTIGRIG----------PSRCMLERPPVWW
308       --------------------MTRFRAGDRVQVLA--------LGKAGHVR
309       --------------------------------------------------
310       --------------------------------------------------
311       --------------------------------------------------
312       -------------------x----------------------LRXXEVRX
313       -------hxxxrgnxvptxxXAXXXXVXPXRALX----XKXLXPXGYVAX
314       --------------------------------------------------
315       --------------------------------------------------
316       --------------------------------------------------
317       --------------------------------------------------
318       --------------------------------------------------
319       --------------------------------------------------
320       -----------------lxfXSSGVPA-----------------------
321       --------------------------------------------------
322       --------------------------------------------------
323       -----------------------SGVX-----------------------
324       -----------------sdaARTSIPE----------TSRGKRRRSGLAA
325       --------------------YATGYNAELNKAINEALAQNGRLSDADLEQ
326       --------------------YATGYNADLNKAINQALAAHGTLTDADLEQ
327       --------------------GHNAPLN---KIINETLARSGKLSESDLEQ

LVQYHEEKIG------PRN------GAEVVAKAWTDPEYKTWLLsDDA--
LIDTYENRVG------PKN------GAKVVAKAWVDPEYKKRLL-NDA--
LIDTYENRIG------PKN------GAKVVAKAWVDPEYKKRLL-NDA--
VIDRYVNDVG------PQN------GARVVARAWTDPAYRERLL-ADG--
LIDTYENKIG------PKN------GARVIAKAWVDVSYKERLL-KNS--
LIDTYENKIG------PRN------GAKVVAKAWVDPKYKKRLL-ENA--
LIDTYENRIG------PKN------GAKVVAKAWVDPEYKKRLL-NDA--
LIDTYENRIG------PKN------GAKVVAKAWVDPEYKKRLL-NDA--
LIDTYENKIG------PRN------GAKVVAKAWVDPEYKKRLL-ENA--
IIETYEHKVG------PRN------GARVVAKAWADPEFKQALM-ADA--
LIDTYENKIG------PQN------GAKVVAKAWVDENYKKRLL-EDA--
LIETYEHKVG------PRN------GAQVVAKAWTHPEFKAWLL-KDP--
LIDTYENNIG------PQN------GAKVVAKAWVDNDYKKRLL-EDA--
IIDTYEHKVG------PRN------GAHVVAKAWTDPEFKQALM-TDA--
LIDTYENRIG------PKN------GANVVAKAWVDPEYKKRLL-IDA--
LIDTYENRIG------PKN------GANVVAKAWVNPEYKKRLL-IDA--
LIDTYENKVG------PRN------GARVIAKAWVDISFKERLL-KNS--
LIDTYEHKVG------PRN------GAKVVARAWNDSTFKTWLL-EDA--
LIDTYENKIG------PQN------GAKVVAKAWVDEGYKKRLL-EDA--
LIDTYEHKVG------PRN------GAQVVAKAWNDPEYKRRLL-EDA--
LIDTYENKIG------PQN------GAKVVAKAWVDENYKKRLL-KDA--
VVDRYKNKVG------PQN------GAKVVAKAWVDSDYKRRLL-KDG--
LIDTYENRIG------PQN------GAKVIAKAWVDENYKKRLL-DDA--
IIETYEHKVG------PKN------GAHVVAKAWTDLPFKQALL-KDA--
VVDRYKNKVG------PQN------GAKVVAKAWVDLDFKRRLL-EDG--
IIDTYEHQVG------PKN------GAHVVAKAWSDLPFKQALL-KDA--
IIDLYSHEIG------PQI------GAGIVAKAWTDDAFRAALL-ADA--
IIDLYSHEIG------PQI------GAGIVAKAWTDDAFRAALL-ADA--
LIDTYENKIG------PRN------GAKVVAKAWVDPEYKKRLL-ENA--
IIDFYARDIG------PHI------GAGLVARAWVDDAFRSTLL-ADA--
IIDFYERDIG------PHI------GASLVARAWANDTFRAKLL-ADA--
VVDRYQNQVG------PQN------GAKIVAKAWIDSDYKGRLL-KDG--
IIDVYQNQIG------PQI------GAEIVARAWLEPAFKERLL-EDA--
IIDFYERDIG------PHI------GAGLVARAWADDTFRATLL-ADA--
IIEHFEHKVG------PHV------GARVVARAWVNPEFKHALL-KDA--
LVDLYETKIG------PRN------GAKVVAKAWKDPEFKKYLL-EKP--
QINAMDSR-S------PAN------GARVVARAWVDPEFKAALL-ADA--
LVDLYETKIG------PRN------GAKVVAKAWKDPEFKKYLL-EKP--
LIDTYENRIG------PKN------GAKVVAKAWVDPEYKKRLL-NDA--
IIDFYSNKVG------PKN------GAYVVAKSWMDDEFRTQIL-KDP--
LIDTYENRIG------PKN------GAKVVAKAWVDPEYKKRLL-NDA--
VLAQYGERVG------PLN------GARVVARAWVDEAYRARLL-DEG--
QIARMDDR-S------PAL------GARVVARAWADPAFRDRLL-ADG--
IIDFYSNKVG------PQN------GAYVVAKSWTDDKFRTQIL-KDP--
LVDLYETKIG------PRN------GAKVVAKAWKDPEFKKYLL-EKP--
IIDTYQHKIG------PQI------GARLVARAWADARFKDRLL-NDT--
IIDLYSHEIG------PQI------GGGIVARAWTDDAFRAALL-ADA--
IIDRYEHHIG------PQI------GAGLIARAWSDPAFKAQLV-NNT--
IIDLYSHEIG------PQI------GAGIVAKAWTDDDFRAALL-ADA--
LTELMSTTWD------PAN------GARIVARAWVDPGFRELLL-KDG--
LIDTYENRIG------PKN------GANVVAKAWVDPEYKKRLL-IDA--
TISLYNERVG------PMN------GARVVAKAWKDPEYKKRLV-EDG--
IIDTYQHKIG------PQI------GARLVARAWADVRFKNRLL-NDT--
TISLYNERVG------PMN------GARVVAKAWKDPEYKKRLV-EDG--
IIDTYQNKIG------PQI------GAQLVARAWVDASFKDKLL-NNT--
LVDLYETKIG------PRN------GAKVVAKAWKDPEFKKYLL-EKP--
IIDTYQNKIG------PKN------GASIIAKAWIDQDFKDELM-SNT--
IIDTYQNKIG------PKN------GASIIAKAWIDQDFKDELM-SNT--
NLEFLDSR-D------PVD------GGRVIAKAWTDPDFKKRLL-EDG--
LIDTYENRIG------PKN------GAKVVAKAWVDPEYKKRLL-NDA--
IIDTYQNKIG------PKN------GASILAKAWIDQDFKDELM-SNT--
IIDEYEKRIG------PQI------GAKIVARAWSDPAFKSMLI-ADS--
FVEAYSEQIG------PKR------GAQVVARSWVDPAFRARLL-ADA--
IIDTYQNKIG------PKN------GASIIAKAWIDQDFKDELM-YDA--
IIDTYQNKIG------PKN------GASIIAKAWIDQDFKDELM-SNT--
WTEYVHTL-G------PLP------AARLVAKAWLDPAYKELAV-SDG--
QMEEQDSR-N------PAF------GAKLIARAWKDNDFKSRLI-ADV--
LIDTYENRIG------PKN------GAKVVAKAWVDPEYKKRLL-SDA--
IIEHFENKVG------PHI------GARVVARAWVDEAFKHELL-EDA--
-IDTYENRIG------PKN------GAKVVAKAWVDPEYKKRLL-SDA--
IIDTYQNRVG------PLN------GAKIVAKAWTDKKFKVDLI-ENT--
FLH-LAEDWK------PEN------GARVVARAWTDPVFRQRLL-EDA--
IIDFYERDIG------PHI------GAGLVARAWADDTFRATLL-ADA--
VLTTFSEQVG------PMN------GAKLVTRAWVDEGFKARLL-EDA--
IIDTYQNRVG------PLN------GAKIVAKAWTDKKFKMDLI-KNT--
IIDTYQNKIG------PKN------GATIIAKALLDKDFKKALI-SDP--
IIDTYQNKIG------PKN------GAKIIAKALLDKNFKKALI-DDP--
IVARYADQVG------PLN------GARLIAKAWTDPEFKVRLL-DDA--
IIDTYQNKIG------PKN------GATIIAKALLDKNFKKTLI-DDP--
ILDTYQNKVG------PLN------GAKIVAKAWINKAFKADLI-QNT--
IIDTYQNKIG------PKN------GATIIAKALLDKNFKKALI-DDP--
IIDTYQNKIG------PKN------GAKIIAKALLDKNFKKALI-DDP--
IIDTYQHKIG------PQI------GARLVARAWTDAEFKDRLL-HDT--
IIDLYSHEIG------PQI------GAGIVAKAWTDDAFRAGLL-SDA--
IIDTYQNKIG------PKN------GATIIAKALLDKNFKKALI-GDP--
ILDTYQNKVG------PLN------GAKIVAKAWTNKTFKADLI-QNT--
IIDTYQHKIG------PQI------GARLVARAWADARFKDRLL-NDT--
KIEQMDAR-V------PAN------GAKIIAKSWMDDEFKNKLI-EDP--
ILDTYQNKVG------PLN------GAKLVAKAWKNKKFKADLI-NNT--
KIEQMDAR-V------PAN------GAKIIAKSWVDEEFKRTLI-DNP--
LVDLYETKIG------PRN------GAKVVAKAWKDPEFKKYLL-EKP--
IIDTYQNKIG------PKN------GASIIAKALLDKNFKKALI-GDP--
LIDTYENRVG------PKN------GAKVVARAWTDHQFKSWLH-EDA--
LIERFEHDLG------PMI------GARLVAKSWLEPEFREKLL-DNA--
ILDTYQNKVG------PLN------GAKIVAKAWANKKFKEDLI-NNT--
YLDFMDSR-G------EHL------GAEIIAKAWTNPDFKKQLT-TDG--
IIDTYQNKIG------PKN------GATIVARALLDKNFKKALI-GNP--
IIDTYQNKIG------PKN------GATIIAKALLDKNFKKALI-DDP--
ILDTYQNKVG------PLN------GAKIVAKAWANKKFKEDLI-NNT--
YLDFMDSR-G------EHV------GAEIIAKAWASRDFKKRLM-TDG--
KIENFDIE-Y------PGR------GAKVVARAWTDENFKAFLL-EDA--
LVERFEHDLG------PMI------GARLVARAWLDSEFQSRLV-RDA--
IIDFYERDIG------PHI------GTGLVARAWADDTFRAALL-ADA--
LVERFEHDLG------PMI------GARLVARAWLESEFQSRLV-RDA--
LIETYEHKVG------PRN------GAQVVAKAWTDPEFKAWLL-KDP--
LIDTYENRIG------PKN------GAKVVAKAWVDPEYKKRLL-NDA--
ILDTYQNKVG------PIN------GAKLIAKAWIDSSFKNDLL-EQT--
IIDTYQNKIG------PKN------GATIIAKALLDKNFKKALI-DEP--
EIEAWEKK-S------PEK------GAEIVARAWTDEDFKARLL-EDA--
IIDTYQNKIG------PKN------GASIIAKAWIDQDFKDELM-SDT--
IIDTYQNKIG------PKN------GATIIAKAWLDQSFKNDLM-TNT--
LIDTYENRIG------PKN------GAKVVAKAWVDPEYKKRLL-SDA--
QMNRTASQ-S------AAV------GASIVAKAWKDQKFKKAVL-ANP--
ILDTYQNKVG------PIN------GAKLIAKAWIDASFKNDLL-EKT--
ILDTYQNKVG------PLN------GAKIVAKAWTNKEFKADLI-NNT--
KIEQFDN-VF------PNR------GKAVVAKAWHDNLFKEALV-KDA--
-----------------------------IARAWIDSDYRERLL-EDG--
QINAMDSR-S------SAN------GARVVARAWVDPAFKAVLL-ADA--
QMNRTASQ-S------AAV------GASIIARAWKDQKFKKALL-ANP--
--DTYQNKIG------PKN------GAKIIAKALLDKNFKKALI-NDP--
TISLYNERVG------PMN------GARVVAKAWKDPKYKKRLV-EDG--
------------------------------------------LL-EDA--
----------------------------------TDPQFKSWLH-EDA--
QMRDSEK-VS------PLD------GAKIVARAWVDKDYKGELI-QNP--
--------------------------------AWTDPAYKKRLL-ENG--
----------------------------LIARAWKDDAFKKRLI-ADV--
-----------------------------VARAWVDEGFKARLL-EDA--
VVDRYQNQVG------PQN------GAKIVAKAWIDSDYKERLL-KDG--
IIDTYQNKIG------PKN------GASIIAKAWIDQDFKDELM-SDT--
----------------------------IIAKALLDKNFRRALI-DDP--
LVDLYETKIG------PRN------GAKVVAKAWKDPEFKKYLL-EKP--
--------------------------------------------------
LVDLYETKIG------PRN------GAKVVAKAWKDPKFKKYLL-EKP--
LIDTYENRVG------PKN------GAKVVARAWTDPQFKAWLH-EDT--
ELGLV------------------------------------RIL-SDCfs
LIDTYENRIG------PQN------GAKVIAKAWVDENYKKRLL-DDA--
--------------------------------------------------
--------------------------------------------------
--------------------------------------------------
-----------------------------------------------P--
TISLYNERVG------PMN------GARVVAKAWKDTEYKKRLV-EDG--
-------K------------------------------------------
--------------------------------------------------
----FENM------------------------------------------
QIERMDAR-G------HSR------GARVAARAWTDADFKARLL-ANG--
LIDTYENKIG------PRN------GAKVVAKAWVDPDYKKRLL-ENA--
--------------------------------------------------
LIDTYENRIG------PKN------GAKVVAKAWVDPEYKKRLL-NDA--
VLK-----------------------------------------------
-------------------------------------------I-NDA--
YVDTYENKVG------PRN------GARVVAKAWTDPAYLDWLR-RDA--
LIDTYENRIG------PKN------GAKVVAKAWVDPEYKKRLL-SDA--
--------------------------------------------------
QIELQDSR-T------PAQ------GSALVAKAWVDPSFRQHLL-EDV--
--------------------------------------------------
--------------------------------------------------
--------------------------------------------------
--------------------------------------------------
--------------------------------------------------
--------------------------------------------------
IIDQYEHHIG------PHI------GASLIARAWSDPEFKKQLV-NNT--
--------------------------------------------------
IIDEYEQRIG------PHI------GAKIVARAWNDPAFKSMLL-ADS--
IVEAYETRIG------PQN------GQRVIARAWADLDFRLKLL-EDA--
WTEYMHTL-G------PTP------AARLVAKAWLDEDYKQLCI-DDP--
--------------------------------------------------
IIDEYEKRIG------PQI------GAKIVARAWSDPAFKSMLI-ADS--
--------------------------------------------------
IIDYYEHNIG------PHI------GAALIARAWSDPDFRNDLL-RDA--
QIEKMDAR-S------PAL------GARVVARAWTDPEFRRLLL-SDG--
IIDAYEQRIG------PQI------GAKIVARAWNDPAFKSMLL-ADS--
--------------------------------------------------
--------------------------------------------------
IIETYEHKVG------PKN------GAHVVAKAWSDPDFKQALL-TDA--
VIQALETAGA------ELP------AARLIARAWVDEAFASRLL-SNG--
FLDCL---------------------------------------------
LIDTYENRIG------PKN------GAKVVAKAWVDPEYKKRLL-NDA--
WVEAYQDHIG------PKR------GAHVVAKAWNDTGFKRRLM-ADA--
IIDQYEHHIG------PQI------GAGLIARAWSDPAFKAKLV-NNT--
--------------------------------------------------
--------------------------------------------------
LIDTYENRIG------PKN------GAKVVAKAWVDPEYKKRLL-NDA--
--------------------------------------------------
IIDTYQNKIG------PKN------GASIIAKAWIDQDFKDELM-SDT--
LIALYENEIG------PRN------GAQVVARAWTDPAYLDRLR-ADA--
--------------------------------------------------
LVDLYETKIG------PRN------GAKVVAKAWKDQEFKKYLL-EEP--
LIDTYENRIG------PKN------GANVVAKAWVDPEYKKRLL-IDA--
IIEHFENKVG------PHV------GARVVARAWIDQEFKRALL-EDA--
IIEHFENKVG------PHI------GARVIARAWVSPDFKRLLL-ADA--
--------------------------------------------------
WTEYVHTL-G------PLP------AARLVAKAWLDPAYKELAV-SDG--
--------------------------------------------------
--------------------------------------------------
IIDTYQNKIG------PKN------GASIIAKAWIDQDFKDELM-SNT--
IIDTYQHKIG------PQI------GARLVARAWADARFKDRLL-NDT--
IIDTYQHKVG------PQI------GARLVARAWADARFKDRLL-NDT--
IVARYADQVG------PLN------GARLIARAWIDPEFKARLL-DDA--
LIDTYENRIG------PKN------GAKVVAKAWVDPEYKKR--------
FQETATEKWH------PRN------GARVVARAWLDPAFRERLL-ADG--
VVEFYETRVG------PHV------GAKLVARSWVDAEFRARLL-ADA--
----------------------------VVARAWVDPEYRQRLL-EDG--
LIETFETKVG------PRN------GARVVARAWVDPAYRERLL-ADG--
WIEMYRDEIG------PKR------GARVVARAWTDPAFQARLL-ADA--
--------------------------------------------------
--------------------------------------------------
PMEQPDTR-A------PIF------RAKLIARAWKDQAFKARLI-ADV--
----MGKS----------------------------PAFRARVC-A----
MADKIDSR-S------PKD------GAKILARAWVDPEYKTRLL-ADA--
ASNNLRRR-T------PAD------GAKVVAKAWVDPEFKQRLL-DDA--
TLWIIGXX-K------MAT------GAGIIARAWLDPDFKARML-EDV--
------XK------------------------------------------
--------------------------------------------------
MMDMVESR-S------PSD------GAKVVAHAWSDPEFKARLL-ADP--
--------AN------PCV------G----------------LR-P----
LIDRYENKVG------PRN------GAKVVARSWVDAAYRERLL-KDA--
MSSVYENEVG------PQL------GAKIVARAWVDPEFKQRLL-TDA--
WKDYVHTL-G------PLP------AARLVAKAWLDPEYKKLCI-EDG--
MVEIYEEEVG------PKL------GAKVVAKAWTDSEFKARLL-DDA--
VVQTYEHKVG------PRN------GAKVVAKAWVDPAYKARLL-ADA--
WKKTFEEDFS------PRR------GAELVARAWTDPEFRQLLL-TDG--
WKKTFEEDFS------PRR------GAELVARAWTDPEFRQLLL-TDG--
WKKTFEEDFS------PRR------GAELVARAWTDPDFRQLLL-TDG--
VVQTYEHKVG------PRN------GAKVVAKAWVDPAYKARLL-ADG--
WKKTFEEDFS------PRR------GAELVARAWTDPDFRQLLL-TDG--
WKKTFEEDFS------PRR------GAELVARAWTDPDFRQLLL-TDG--
VVSYYENEIG------PMG------GAKVVAKSWVDPEYRKWLE-EDA--
VVSYYENEIG------PMG------GAKVVAKSWVDPEYRKWLE-EDA--
VVQTYEHKVG------PRN------GAKVVAKAWVDPAYKARLL-ANG--
LTQLMAHDWS------PEN------GARVVAKAWVDPQFRALLL-KDG--
WKKTFEEDFS------PKR------GAELVARAWTDPEFRDLLL-TDG--
LTQLMEHGWS------PEN------GARVVAKAWVDPQFRALLL-KDG--
WKKTFEEDFS------PRR------GDELVARAWTDPEFRQLLL-TDG--
LVDTYENRIG------PRN------GALVVAKAWTDPAYKQRLL-TNA--
LTQLMEHGWS------PEN------GARIVAKAWVDPQFRELLL-KDG--
LTELMSTTWD------PAN------GARIVARAWVDPAFRELLL-KDG--
MAEIFENEVG------PQL------GAKVVAKAWTDPDYKAKLL-KDG--
LTELMSTTWD------PAN------GARIVARAWADPGFRELLL-KDG--
LTELMSTTWD------PAN------GARIVARAWVDPGFRELLL-KDG--
LIETYETKVG------PRN------GARVVAKAWTDPAYRARLL-QDA--
VIKHYEHELG------PMN------GAKVVAKAWTDPAFKQRLL-EDS--
LVETYEHKVG------PRN------GARVIAKAWRDPEYKQWLL-DDA--
MAEIYENEVG------PHL------GAKVVVKAWTDPEFKKRLL-ADG--
VIKHYEHELG------PMN------GAKVVAKAWTDPEFKQRLL-EDP--
VIKHYEHELG------PMN------GAKVVAKAWTDPAFKQRLL-EDP--
LIETYETKVG------PRN------GAQVVAKAWSDPAYRERLL-HDA--
MAEIFENEVG------PHL------GAKVVAKAWVDPKYKARLL-KDG--
LIETYESKVG------PRN------GARVVARAWSDPAFRSRLL-SDA--
LIETYESKVG------PRN------GARVVARAWTDPAFRARLL-SDA--
LIETYETRVG------PRN------GARVVAKAWVDAAFRERLF-KDA--
VVSYYENEIG------PMG------GAKVVAKSWVDPEYRKWLE-EDA--
LIETYETKIG------PRN------GALVVAKAWTDPDYRERLM-KDA--
LIETYETKVG------PRN------GARVVARAWSDPAYHARLM-ENA--
LTDLLANKFD------PAN------GAQVVAKAWTDPAYRELLL-RDG--
IVDAYETKVG------PRN------GARVVAKAWSDPGFADWLK-RDA--
FSEWAES-VG------PSG------GSKLVAKAWVDPEFKKRLL-ADG--
IVDTYETKVG------PRN------GARVVAKAWSDPDFADWLR-RDA--
LIDTYETKVG------PRN------GARVVARAWVDPAYRARLL-DDA--
LIETYETRIG------PRN------GAKVVARAWIDPAYRARLL-DDA--
FTE-FAEQIG------PTP------AARLVAKAWLDPEFKQLAL-TDA--
FIDIYETKVG------PRN------GAAVVARAWVDPAFRDWLL-RDA--
IVETYETKVG------PRN------GAHVVAKAWSDADFADWLR-RDA--
IVDTYETKIG------PRN------GARVVAKAWSDPAYADWLK-RDA--
IVDTYEHKVG------PRN------GARVVARAWCDPKFADWLK-RDA--
IIDTYENKVG------PQN------GARVVARAWSDPAFRAALL-EDA--
IIDTYENRIG------PRN------GAHVVVKAWTDPAFRAALL-EDA--
FSEWNDAR-S------PAA------GSRMVAKAWIDPAYKSRVF-SDP--
FSE-WAQAVG------PHG------GSTLVARAWLDPDFKARLL-ADG--
IIDTYQNRIG------PQN------GARVVARAWADPAFKAALL-ADA--
FSEWNDAR-S------PAA------GSRMVAKAWIDPAYKSRVF-SDP--
IIDTYQNKIG------PQN------GASVVARAWSDPAFKAALL-ENA--
IIQAYETRIG------PHN------GARVVAKAWTDPAFKQALL-EDG--
IIDTYENRIG------PRN------GAEVVARAWSDPDFRAALL-KDA--
IIDTYENKIG------PRN------GAHVVAKAWLEPAFRAALL-KDA--
FTE-FSEQIG------PTP------AANLVARAWLDPDFKQLAL-TEP--
IIDTYQNKIG------PQN------GARVIARAWSDPAFKKAIL-ADA--
ILETYETEIG------PRN------GAQVVARAWTDPAFAQALR-DDA--
IIDTYQNRIG------PAN------GARVVARAWSDPDFKAALL-ADA--
FTE-FAEQIG------PTP------AARLVARAWLDPDFKDLAL-REP--
IIDTYQNRIG------PAN------GARVVARAWNDPDFKAALL-ADA--
IIDTYETKVG------PRN------GASVVAKAWSDPDYADWLA-RDA--
FTE-YAEQIG------PTP------AATLVARAWLDPDFAELAR-TEP--
IIQTYETKIG------PRN------GAHVVAKSWVEPEFEAWLR-RDS--
VVASFENDMG------PVN------GAKVVARAWTEPEYREWLL-SDA--
FTEWYDNL-G------YYS------GSRVVARAWVDPEFKKRLL-ADG--
IIQTYETKIG------PRN------GAHVVAKSWVEPEFEAWLR-RDS--
ILGYFETEMG------PFN------GAKLVAKAWVDSEFKQRLL-ADC--
QIEYMDSR-S------PAN------GARLVARAWVDPEFRRRLL-ADT--
WKKTFEEDFS------PRR------GAELVARAWTDPDFRQLLL-TDG--
IVETYETKVG------PRN------GAHVVAKAWSDPDFADWLR-RDA--
VLDYFETKMG------PFN------GAKIVARAWVDSAFKERLV-ADT--
VLGYFESEMT------PLN------GKKIVVKAWTDPDFAARVV-TDT--
QVTQMDAR-S------PAN------GAAVVARAWTDPAFRARLL-ADG--
RIEEMDRR-S------PAD------GAAVIARAWVDPEYKAHLL-ADG--
QIEAMDAR-S------PAN------GAAVVARAWVDPDFKARLL-ANA--
ILDFFETKMG------PFN------GAKIVARAWLDPAFKDRLV-ANT--
QIEVMDAR-S------PAN------GAAVVARAWIDPDFKARLL-ADA--
VLSYFESEMT------PLN------GKKIVVKAWTDPDFAARVV-VDT--
VLSYFESEMT------PLN------GKKIVVKAWTDPDFAARVV-DDT--
QIDRMDAR-S------PAN------GAAVVARAWVDPDFRARLL-ADA--
VLEHFATMAG------PFN------GAKIVARAWIDPEFKKRLV-ADT--
QIDTMDAR-N------PSH------GAAVVARAWTDPDFRDDLL-QDA--
EIEKIETP-G------LHL------GARLVARAWVDPDFKNRLL-ADG--
TLASLDALQN------SGA------GPQLVARAWSDAAFAEWLL-TDA--
RIRITDGG-G------PAQ------GARMVAKAWTDPDYKALML-ADG--
--------------------------------AWIDPAFADWLR-RDA--
ISAEF---------------------ALVVAKAWTDPAYAKWLK-EDA--
IPHYIRRKAG------EIV------G---YCGTYLNPAYKRRLL-DDG--
---------------------------RVVAKAWTDPAYKQRLL-SNA--
-------------------------------------EYKKLCI-EDG--
--------------------------------------------------
XXXXXXCR------------------------------------------
WKKTFEEDFS------PRR------GAELIARAWTDPDFRQLLL-TDG--
--------------------------------------------------
--------------------------------------------------
--------------------------------------------------
--------------------------------------------------
--------------------------------------------------
--------------------------------------------------
-----------------------------------------RLL-ANG--
--------------------------------------------------
--------------------------------------------------
----------------------------------------ARLL-ANG--
LSGRFRND----------R------SVERVPRLTHGPALHRTLR-PLS--
LHDSYLSH-GrtheriDRI------GARVV----NEIDDMMSLL-SDA--
LHDCYLSH-GrtheriDRI------GARVV----SEIDDMMSLL-ADA--
IYDTYLSH-G------RTTdridkiGARVV----SEIEDVMSLI-TDA--

SAAIASVGF-------------EGRQGED---------MVVLENTDQVHN
TSAIRELSY-------------QGRQGEN---------MVVVENTPETHN
TSAIRELSY-------------QGRQGEN---------MVVVENTPETHN
TAAIGELGF-------------AGDEGDT---------MVVVENTPLVHN
TKAIEELSY-------------TGRQGEH---------MVVVENTPETHN
TKAIEELSY-------------TGRQGEH---------MVVVENTPKLHN
TSAIRELSY-------------QGRQGEN---------MVVVENTPETHN
TSAIRELSY-------------QGRQGEN---------MVVVENTPETHN
TKAIEELSY-------------TGRQGEH---------MVVVENTPEVHN
TEAVASLGY-------------CGRQGEH---------LQVVENTDDTHN
TAAIRELSY-------------QGRQGEN---------MVVVENTPDIHN
NGAIASLGF-------------TGRQGEH---------MQVVENTDTVHN
TSAIRELSY-------------QGRQGEN---------MVVVENTPEIHN
TEAVASLGY-------------CGRQGEH---------LMVVENTDDTHN
TSAIRELSY-------------QGRQGEN---------MVVVENTTEIHN
TSAIRELSY-------------QGRQGEN---------MVVVENTPEIHN
TKAIEELSY-------------TGRQGEH---------MVVVENTDEIHN
TEAIGSLGH-------------TGRQGEH---------MMVAENTPEVHN
TAAIRELSY-------------QGRQGEN---------MVVVENTPDIHN
TAAIAELGF-------------SGVQGED---------MLVVENTADVHN
TAAIRELSY-------------QGRQGEN---------MVVVENTTEVHN
SSAIAELGL-------------LGQQGEH---------MVVVENTQDIHN
TAAIRELSY-------------QGRQGEN---------MVVVENTADIHN
TATVADLGY-------------VGRQGEH---------LTVVENTSDIHN
SSAIAELDL-------------LGQQGEH---------MVVVENTQDIHN
TATVADLGY-------------FGRQGEH---------LTVVENTSDIHN
DQAISALGH-------------GGRQGEH---------VVVVENTPETHN
DQAISALGH-------------GGRQGEH---------VVVVENTPEIHN
TKAIEELSY-------------TGRQGEH---------MVVVENTPEVHN
NAVIDNLGH-------------GGRQGEH---------VVVVENTPSIHN
DAVIDGLRH-------------GGRQGEH---------VVVVENTPSVHN
SSAIAELGL-------------LGQQGEH---------MVVVENTQEIHN
EAVLAEMEL-------------AGRQGEH---------VVVVENTDKTHN
DAVIDGLGH-------------GGRQGEH---------VVVVENTPSVHN
TQAINHQSD-------------FPEVGQH---------LIAIENSDSLHN
TDAIASLGY-------------RGRQGEH---------MRVVENTADIHN
GAASRAMGF------------DIGPMH-----------LIALENTKEVHN
TDAIASLGY-------------RGRQGEH---------MRVVENTADIHN
TSAIRELSY-------------QGRQGEN---------MVVVENTPETHN
DKVMKELGF-------------FGRQGEH---------VVVLENTTEVHN
TSAIRELSY-------------QGRQGEN---------MVVVENTPETHN
TAAAAELGI----------KGGPGGQMER---------LVVVENSASVHN
SAACRELGI------------EVDALK-----------LVAVENDALTHN
DKVLKELGF-------------FGRQGEH---------VVVLENTTEVHN
TDAIASIGY-------------RGRQGEH---------MRVVENTADIHN
DTVLAEAEL-------------AGRQGEH---------VVVVENTADTHN
DQAIGALGH-------------GGRQGEH---------VVVVENTPEIHN
DGILSDLGF-------------GGRQGEH---------TVVVENTPDCHN
DQAISALGH-------------GGRQGEH---------VVVVENTPETHN
TAACAQFGY-------------TGPQGEY---------IVALEDTPTLKN
TSAIRELRY-------------QGRQGEN---------MVVVENTPEIHN
TGAIEEFGF-------------VGGQIDK---------LVVVKNSESVHN
DTVLAEAEL-------------AGRQGEH---------VVVVENTVDTHN
TGAIEEFGF-------------VGGQIDK---------LVVVENNESVHN
DTVLAEAEL-------------AGRQGEH---------VVVVENTANTHN
TDAIASIGY-------------RGRQGEH---------MRVVENTADIHN
MAVLEKYGF-------------YGRQGEH---------IRVVENTPEVHN
MAVLEKYGF-------------YGRQGEH---------IRVVENTPEVHN
TAAVGKMGL---------------TMGDA--------ELVVVENTDDVHN
TSAIRELSY-------------QGRQGEN---------MVVVENTPETHN
MAVLEKYGF-------------YGRQGEH---------IRVVENTPEVHN
ETVLREAGL-------------AGRQGEH---------VVVVENTNKVHN
GAVLHEFGY-------------QGHATGH---------LKAVENTETVHN
MTVLDKYGF-------------CGRQGEH---------IRVVENTPEVHN
MAVLEKYGF-------------YGRQGEH---------IKVVENTPELHN
VKASLDVGV----DWinsPPTGFGTPSDY-------CNLRVLADTPTVKH
NAAAAELDI------------DAGDIP-----------IRGVENTDEVHN
TSAIRELSY-------------QGRQGEN---------MVVVENTPETHN
TKAINRQPD-------------FPDIGQH---------LIAIENNESFHN
TSAIRELSY-------------QGRQGEN---------MVVVENTPETHN
DQVLKNMDL-------------DGRQGEH---------VVVVENTETVHN
TAACAEMGY-------------AGLQGEY---------IVALENTPDQHN
DAVIDGLGH-------------GGRQGEH---------VVVVENTPSVHN
TTIIAEYGF-------------EGGQVDK---------LIVKACSESVHH
DQVLKGMDL-------------DGRQGEH---------VVVVENTEKTHN
MQILEKHGF-------------LGRQGEH---------IKVVENTPEVHN
MQILEKYGF-------------LGRQGEH---------IKVVENTPEIHN
TSVVNEWKL-------------EGGQVDR---------LIVKENTRNIHN
MQVLDKHGF-------------LGRQGEH---------IKVVENTPEVHN
DQVLKDMDL-------------NGRQGEH---------VVVVENTETIHN
MQILEKHGF-------------LGRQGEH---------IKVVENTPEIHN
MQILEKHGF-------------LGRQGEH---------IKVVENTPEIHN
DTVLAEAEL-------------AGRQGEH---------VVVVENTADTHN
DQAINALGH-------------GGRQGEH---------VVVVENTPETHN
MQILEKHGF-------------LGRQGEH---------IKVVENTPEIHN
DQVLKDMNL-------------NGRQGEH---------VIVVENTEAIHN
DTVLAEAEL-------------AGRQGEH---------VVVVENTADTHN
RKAISEFGY------------DIGPLR-----------LIVLENTERVHN
DQVLKDMDL-------------NGRQGEH---------VVVVENTETVHN
RKAISEFGH------------DIGPLH-----------LIVLENTEKVHN
TDAIASIGY-------------RGRQGEQ---------MRVVENTADIHN
MQILEKYGF-------------LGRQGEH---------IKVVENTPEVHN
TAAIASMGF-------------TGRQGEH---------MKIVENTNVIHN
DQVLRDEQI-------------RGAEIEH---------VEIKANEPGIHN
DQVLKNMDL-------------NGRQGEH---------VVVVENTETVHN
TATVAGMGV--------------PMAGAE---------LIVVENTDDVHN
MQILEKNGF-------------LGRQGEH---------IKVVENTPEVHN
MQILEKHGF-------------LGRQGEH---------IKVVENTPEIHN
DQVLKDMDL-------------NGRQGEH---------VVVVENTETVHN
TATVAELGV--------------PMAGAE---------LIVVENTEDVHN
KSAITSIGI------------DLETQS-E---------IVVVENTPSTHN
DEVLRQENI-------------RGAEIEH---------VEVKVNEPGIHN
DAVIDGLGH-------------GGRQGEH---------VVVVENTPSVHN
DEVLRQENI-------------RGAEIEH---------VEVKVNEPGVHN
NGAIASLGF-------------TGRQGEH---------MRVVENTDKVHN
TSAIRELSY-------------QGRQGEN---------MVVVENTPETHN
EKVLTELNL-------------SGRQGEH---------VTVVENTSEIHN
MQILEKHGF-------------LGRQGEH---------IKVVENTPEIHN
NQTIRDFGI------------EVDVLK-----------MVALENTSDLHH
MAVLDKYGF-------------CGRQGEH---------IRVVENTPEVHN
MPILEKFGF-------------FGRQGEH---------IQIVENTPEIHN
TSAIRELSY-------------QGRQGEN---------MVVVENTPETHN
KATIADLGH------------DVSTMP-D---------LVIVENRVDVHN
EKVLTELNL-------------SGRQGEH---------VTVVENTSEIHN
DQVLNNMDL-------------NGRQGEH---------IVVVENTETIHN
KKAISDIGI------------ELETFA-D---------IICMPQTDTVHH
STACEELGI---------------TMYDD-------TKLIVHENTNEVHN
GAASRSMGF------------DIGPMH-----------LIALENTTEVHN
KVTIADLGH------------DVSTMP-D---------LVIVENRVDVHN
MQILEKHGF-------------LGRQGEH---------IKVVENTPKIHN
TGAIEEFGF-------------VGGQIDK---------LVVVENSESVHN
TGAILELGF-------------TGRQGEH---------MVAVENRPGLHN
TTAISSMGF-------------TGRQGEH---------IKILENTNVIHN
KSALAKMGY------------KVGAPEPN---------LVVVEQSEKIHY
SEAVKEFGV------------EMGSVE-----------LYVVENTPNVHN
NGAAAEMNI------------DAGDIP-----------IRGVENTDDVHN
TTIIAEYGF-------------EGGQVDK---------LIVKACSESVHH
SSAIAELGL-------------LGQQGEH---------MVVVENTQEVHN
MAVIEKYGF-------------YGRQGEH---------IRVVENTPEVHN
MQILEKHGF-------------LGRQGEH---------IKVVENTPEIHN
TDAIASIGY-------------RGRQGEH---------MRVVENSNDIHN
---MRPLGY-------------TGRQGEH---------MMVTENTAEVHN
TDAIASLGY-------------RGRQGEH---------MRVVENTADIHN
TAAIASMGF-------------TGRQGEH---------MKIVENTNVIHN
RMLLKQLMM-----------TPISLKSGQ--------HLIAIENTDEIHN
TAAIRELSY-------------QGRQGEN---------MVVVENTADIHN
-----SMGF-------------TGRQGEH---------MKIVENTNVIHN
---IRKYGF-------------YGRQGEH---------IRVVENTPEVHN
-------GV--------------------------------VENTADEHN
TDAIASIGY-------------RGRQVEH---------MRVVENTADTHN
TGAIEEFGF-------------VGGQIDK---------LVVVENSESVHN
------YGF-------------LGRQGEH---------IEVVENTPEIHN
--------------------------------------MVVVENTKDIHN
--------F-------------SGSTSEH---------IKVVENTPTVHN
RAGCDEMGI-------------SDLEALH---------LVVVENTEKVHN
TKAIEELSY-------------TGRQGEH---------MVVVENTPEVHN
--------------------------------------MVVVENTPEVHN
TSAIRELSY-------------QGRQGEN---------MVVVENTPKTHN
--------------------------------------MVALENTPELHH
KSAIYGMGI-------------HLESFAD---------IICFAHDSRTHH
SAAIASLGY-------------VGRQGEH---------MRVVENGPRLHN
TSAIRELSY-------------QGRQGEN---------MVVVENTPETHN
--------------------------------------MKIVENTNVTHN
NGAAEAVGI------------KAGDIP-----------IRAVENTVDLHN
--------------------------------------LIVKACTESVHH
----------------------------------------------EIHN
-----------------------------------------------VHN
--------------------------------------IKVVENTRKVHN
---------------------------------------------ASLHN
----------------------LGRPN-----------------------
DGVLAEMGF-------------GGRQGEH---------IVVVENTPACHN
-------------------------------------------------N
EAVLREEGH-------------AGRQGEH---------VVVVENTNTVHN
STAVNTMDN-------------VSAVGSH---------LIAVENTPERHN
VKASLEVGI----NWitsMPSNFGTPSDY-------CNPRILVDTPNLKH
--------V-----------------------------------------
ETVLREAGL-------------CGRQGEH---------VVVVENTNKVHN
--------------------------------------------------
DALIDSLGH-------------GGRQGEH---------VVVVENTPETHN
SAACREEGI------------EVDALK-----------LIAVENTPAVHN
EAVLREEGH-------------AGRQGEH---------VVVVENTHKVHN
--------------------------------------------------
--------------------------------------------------
TSAVADLGY-------------MGRQGEH---------LTVVENMPSVHN
NAAARELGL---------NPSNPNAPT-E---------LCVTRNDETTHN
--------------------------------------------------
TSAIRELSY-------------QGRQGEN---------MVVIENTPET--
PAAIDELGY-------------LGRATGH---------LKVVENTTTVHN
DGILSDLGF-------------GGRQGEH---------IVVVENTPVCHN
--------------------------------------------------
--------------------------------------------------
TSAIRELSY-------------QGRQGEN---------MVVV--------
--------V-----------------------------------------
MAVLDKYGF-------------CGRQGEH---------IRVVENTPEV--
TAAIAELGI-------------SGRQS-----------------------
--------------------------------------------------
SDAIASIGY-------------RGRQGEH---------MR----------
TLAIRELNY-------------QGRQG-----------------------
TKAINSQSD-------------FPQVGQH---------LIA---------
TKTINDDAD-----------------------------------------
--------I-----------------------------------------
VKASLDVGV----DWinsPPTGFGTPSDY-------CNLRVLADT-----
--------------------------------------------------
--------------------------------------------------
MAVLENMVF------------MVGKVS-----------------------
--------D-----------------------------------------
--------D-----------------------------------------
--------------------------------------------------
--------------------------------------------------
TAACAELGY-------------GGPQGEY---------IVVLEDTPKLHH
RAVARDEQL-------------VGLDGTD---------LVAVANTPKVHN
EAACAEIGL--------------DLEADR---------LIAVENTPEVHN
YAAIAEFGF-------------FG-YGED---------MVVVENTPEVRT
TAAIDELGF-------------AGHATGH---------LEAVENTSAVHN
------MGV------------HQGKVG-K---------LVVVENTRKVHN
--------------------------------------------------
HGAPDQMDI------------DARDIP-----------IRGVENTDHVHH
----SQVGS----------------SG-----------------------
ESAFLELGY------------DLPETSPK---------ITVVENTDDIHN
RAAVYELGY--------------SLTHDA--------QLSVVENTEDVHH
NAAAAEMNI------------DPGVIP-----------IRAIEKTPDVHN
----------------------CGRRR----------------DTPEIHN
--------------------------------------------------
RSALAEIGY------------SLPETTPH---------LAVVENTEQVHH
-----RYGI-----------------N-----------LRAISREPYL--
TSAVAEFGF-------------TGAQGEE---------LVAVENTDNIHN
TSACREMGV-------------GGMQGEE---------MVVLENTGTVHN
VEASKAVGV----NWvtsPPTQFGTPSDY-------CNLRVLADSPTLKH
TEACKELGI-------------SGLQGED---------MVVLEDTDDVHH
TAAIAELGF-------------SGVQGED---------MVILENTPAVHN
TAAVAQYGY-------------LGPQGEY---------IVAVEDTPTLKN
TAAVAQYGY-------------LGPQGEY---------IVAVEDTPTLKN
TAAVAQYGY-------------LGPQGEY---------IVAVEDTPTLKN
TAGIAELGF-------------SGVQGED---------MVILENTPAVHN
TAAVAQYGY-------------LGPQGEY---------IVAVEDTPTLKN
TAAVAQYGY-------------LGPQGEY---------IVAVEDTPTLKN
TAAMASLGY-------------AGEQAHQ---------ISAVFNDSQTHH
TAAMASLGY-------------AGEQAHQ---------ISAVFNDSQTHH
SAGIAELGF-------------SGVQGED---------TVILENTPAVHN
TAACAQFGY-------------TGPQGEY---------IVALEDTPGVKN
TAAVDQYGY-------------LGPQGEY---------IVALEDTPTLKN
TAACAQFGY-------------TGPQGEY---------IVALEDTPQLKN
TAAVAQYRI-------------SGPQREY---------IVAVERTPTLKN
TEAIAELGF-------------SGVQGED---------MLVVENSPTVHN
TAACAQFGF-------------TGPQGEY---------IVALEDTPQLKN
TAACAQFGY-------------TGPQGEY---------IVALEDTPTLKN
TAACKDLGY-------------TGLQGED---------MKFVENTDDVHN
TAACAQFGY-------------TGPQGEY---------IVALEDTPTLKN
TAACAQFGY-------------TGPQGEY---------IVALEDTPTLKN
TAAIAELGY-------------TGRQGEH---------IVAVENTPATHN
ETVLRELGY-------------YGLQGEH---------IRVVENTDTVHN
TAAIASLGY-------------TGRQGEH---------MIVLENTPATHN
TEACKELGI-------------GGLQGED---------MMWVENTDEVHH
ETVLRELGY-------------FGLQGEH---------IRVVENTDTVHN
ETVLRELGY-------------YGLQGEH---------IRVVENTDTVHN
TAAIAELGY-------------TGRQGEH---------IVAVENTPATHN
TAACKELGY-------------SGLQGED---------MMWVENTDDVHN
TPAIGELGY-------------AGRQGEH---------IVAVENTPELHN
TPAIGELGY-------------AGRQGEH---------IVAVENTPELHN
TAAIAELDY-------------TGRQGEH---------IVAVENTPATHN
TAAMASLGY-------------AGEQA---------------------HH
TAAIAELGF-------------TGRQGEH---------MVAVENTDDIHN
SAAIAELGY-------------QGRQGEH---------LVVVENTPTLHN
TAACEEFGF-------------TGPQGEY---------IVALEDTTDVKN
TAAIASLGF-------------TGRQGEH---------MRAVFNTSETHN
TETCKEVGI----DW--rDPTGSGTPSDY-------TYFYVLENTPKVHN
TAAIASLGF-------------TGRQGEH---------MRAVFNTSETHN
TAAIRELGI-------------GGRGGEH---------MVVVANTPEEHN
TAAIRELGF-------------GGRGGEH---------MMVVANTPEEHN
LAASKAVGV----DW--lEPTGFGTPSDF-------TAFKILEDTPTLHH
SAAIKSFGF-------------EGRQGEH---------MVTVENTNQVHN
TAAINSLGY-------------TGRQGEH---------MRAVFNTAETHN
TAAIESLSY-------------TGRQGEH---------MQAVFNTEETHN
TEAIASLGY-------------TGRQGEH---------MQAVFNTEDTHN
DKILDEMAL-------------NGRQGEH---------VVVVENTPERHN
TKVVSELGY-------------YGRQGEH---------MVAVENTDSVHN
LAASKEVGV----DW--aEPSGFGTTSDY-------MHMTVLENTPKLHH
TETCKEIGI----DW--rDPTGSGTPSDY-------TYFYVLENTPEVHN
MPLLTELGY-------------YGRQGEH---------MVVVENTPETHN
LAASKEVGV----DW--aEPSGFGTTSDY-------MHLTVLENTPKLHH
DPVLADLGF-------------YGRQGEH---------MVVVENTPNQHN
SKAIGTLGH-------------VSRVGDH---------LVVVENTPQRHN
TAVVAEMSF-------------FGRQGEH---------MVAVENTDEVHN
TKVVSELGY-------------YGRQGEH---------MVAVENTDTVHN
MTASKEVGV----DW--lEPTGFGTPSDF-------TAFEILEDTATLHH
DPVLAELGY-------------YGRQGEH---------MVVVENTPTQHN
TAAIHGMGF-------------GGRQGEH---------LTAVFNAPETHN
DPVLAELGY-------------YGRQGEH---------MVVVENTPEQHN
MTASKEVGV----DW--mEPTGFGTPSDF-------TAFEILADTPGLHH
DPVLAELGY-------------YGRQGEH---------MVVVENTPEQHN
TAAIASLGF-------------TGRQGEH---------MQAVFNTPERHN
MTASKEVGV----DW--mEPTGFGTPSDF-------TAFEILADTPTLHN
SAAIHSLGY-------------HSRQGEH---------IEAVFNSDEVHH
TAAIADMGF-------------TGLQTEH---------MVAVENTAERHN
VAACKELGI----DW--lKPTGEGTPSDY-------THLIVCENTPKLHN
SAAIHSLGY-------------HSRQGEH---------IEAVFNSDEVHH
NAACQELDF---------PAGMSGAEGEH---------MRIVENTPEVHN
KAAALELGI-----------DASGPVE-----------FVVVENTPEVHN
TAAVAQYGY-------------LGPQGEY---------IVAVEDTPTLKN
TAAIASLGY-------------TGRQGEH---------MRAVFNTADTHN
PSAIAELAL---------PEGMAGAEGEH---------MRAVANAPGVHN
PAALAELDL---------PEGMAGAEGEH---------IQAVANAPGIHN
AEACREMGY------------DIGTLN-----------LIAVENTPEVHN
SAACKAMGF------------EPGVLR-----------LIAVENTADVHN
SAASREMGF------------NIGPLH-----------LIAVENTVQTHN
PAAIAELDL---------PEGMAGAEGEH---------MRAVANSADVHN
SAASREMGF------------DIGPLN-----------LIAVENTADAHN
PAAIAELDL---------PEGMAGAEGEH---------LQAVANEPGVHN
PAALAELDL---------PEGMAGAEGEH---------LQAVANVPGVHN
GAASREMGF------------DIGPLH-----------LIAVENTTDVHN
PAAIAELDL---------PDGMAGAEGEH---------MAAVANDADVHN
SAATREMGF------------DIGPMR-----------LIALENTDTEHN
KLAAAELGM---------------KVGEA--------QLVVVENTPDVHN
AAAAESLAIrttnYD--aDPASAERVGGHrlfshnhTELRVVANTDTVHN
ARAAELLDI-----------PMRGLPP-----------LGVVENTPGIHH
TAAIASLGY-------------SGRQGEH---------MIAVECTPAEHH
TAAIESLGY-------------TGRQGEH---------MVALFNTPEIHN
RAAVQELGI---------------PVTEA--------SIIVVENTPSLHN
TEAIAELGF-------------SGVQGED---------MLVVENSPTVHN
VEASKAVGV----NWvtsPPTQFGTPSDY-------CNLRVLADTPTLKH
-------GX-----------------X-----------MVAVENTPERHN
---SAEXGX-------------TGRXGEH---------MVXXENTPTGHN
TAAVAQYGY-------------LGPQGEY---------IVAVEDTPTLKN
--------------------------------------------------
--------------------------------------------------
--------------------------------------------------
--------------------------------------------------
--------A-----------------------------------------
--------------------------------------------------
REAVAELGL--------------TLPKHH-------RHLVVLENTATVQN
--------------------------------------------------
--------------------------------------------------
REAVAELGF--------------TLPKHH-------RHLVVLENTASVQN
GAGIERHGD------------CLNNSGDR-------EAAIGDHHHGHEHD
LGTTATFGD--------------NLQGAS-------QNLSIATDHEQIKA
LGTTASFGD--------------NLKGAS-------QKLSLTTDREQVTA
LGLTASFGD--------------NLSGAN-------QKLSLAKDRAQVKA

MVVCTLCSCYPWPVLGLPPVWYKSAPYRSRAVSEPRTVL-AE-FGTELGD
VIVCTLCSCYPWPVLGIPPTWYKSDEYRSRTVREPRKVL-LE-FGLSLDP
VIVCTLCSCYPWPVLGIPPTWYKSDEYRSRTVREPRKVL-LE-FGLPLDP
VIVCTLCSCYPWPVLGLPPTWYKSAPYRARVVAEPRAVL-GE-FGVELPD
MVVCTLCSCYPWPVLGLPPSWYKSDEYRARAVREPRKVL-KE-FGLSLND
VVVCTLCSCYPWPVLGIPPTWYKSDEYRSRTVREPRKVL-QE-FGLELDL
VIVCTLCSCYPWPVLGIPPTWYKSDEYRSRTVREPRKVL-LE-FGLSLDP
VIVCTLCSCYPWPVLGIPPTWYKSDEYRSRTVREPRKVL-LE-FGLSLDP
VVVCTLCSCYPWPVLGIPPTWYKSDEYRSRTVREPRKVL-QE-FGLELDL
LVVCTLCSCYPWTVLGLPPAWYKSAPYRSRAVSAPREVL-SE-FGTNLDG
VVVCTLCSCYPWPVLGIPPTWYKSDEYRSRTVREPRKVL-SE-FGVNVDP
LVVCTLCSCYPWPVLGLPPVWYKSAPYRARAVRDPRGVL-TE-FGTKLEP
VVVCTLCSCYPWPVLGIPPTWYKSDEYRSRAVREPRKVL-SE-FGLNIDS
LVVCTLCSCYPWTVLGLPPAWYKSAPYRSRAVSAPREVL-SE-FGINLDE
VIVCTLCSCYPWPVLGIPPTWYKSDEYRSRTVREPRKVL-LE-FGLSLDP
VIVCTLCSCYPWPVLGIPPTWYKSDEYRSRTVREPRKVL-LE-FGLSLDP
MVVCTLCSCYPWPVLGLPPSWYKSDEYRARAVREPRKVL-KE-FGLVLKD
VVVCTLCSCYPWPVLGLPPVWYKAAPYRSRVVADPRSVL-RE-FGTELSD
IVVCTLCSCYPWPVLGIPPTWYKSDEYRSRTVREPRQVL-SE-FGVNVDP
VTVCTLCSCYPWPVLGLPPVWYKSAPYRSRIVIDPRGVL-AE-FGLNIPE
IVVCTLCSCYPWPVLGIPPTWYKSDEYRSRTVREPRKVL-SE-FGVNIDP
LVVCTLCSCYPWPTLGLPPAWYKSSAYRSRAVIEPRAVL-KE-FGVSLSE
VVVCTLCSCYPWPVLGIPPTWYKSDEYRSRTVREPRKVL-SE-FGLNIDS
LVVCTLCSCYPWTLLGLPPVWYKSAPYRARAVSEPRAVL-AE-FGTVVPE
LVVCTLCSCYPWPTLGLPPAWYKSSAYRSRAVIEPRAVL-KE-FGVSLSE
LVVCTLCSCYPWTLLGLPPVWYKSAPYRARAVSEPRTVL-SE-FGTVVPE
LVVCTLCSCYPWPLLGIPPGWYKSDSYRARAVREPRAVL-AE-FGLTLGA
LVVCTLCSCYPWPLLGIPPGWYKSDPYRARAVREPRAVL-AE-FGLTLAT
VVVCTLCSCYPWPVLGIPPTWYKSDEYRSRTVREPRKVL-QE-FGLELDL
MVVCTLCSCYPWPLLGIPPAWYKSDAYRSRAVREPRAVL-AE-FGVTLPA
MVVCTLCSCYPWPLLGIPPAWYKSDAYRSRAVREPRAVL-AE-FGVTLPA
LVVCTLCSCYPWPTLGLPPTWYKSSAYRSRAVIEPRKVL-KE-FGVNLPD
MVVCTLCSCYPWPLLGIPPSWYKSDAYRSRAVRAPRAVL-AE-FGLHLPE
MVVCTLCSCYPWPLLGIPPAWYKSDAYRSRAVREPRAVL-AE-FGVTLPA
VVVCTLCSCYPWDVLGLPPVWYKSAPYRSRIVSDPRSVL-KE-FGLKLSV
IVVCTLCSCYPWPVLGLPPVWYKSAPYRSRVVSDPRSVL-EE-FGTQLAE
VVVCTLCSCYPRNLLGLPPDWYKSRAYRSRTVIEPRKVL-SE-FGLELPE
IVVCTLCSCYPWPVLGLPPVWYKSAPYRSRVVSDPRSVL-EE-FGTKLAE
VIVCTLCSCYPWPVLGIPPTWYKSDEYRSRTVREPRKVL-LE-FGLSLDP
LVVCTLCSCYPWPLLGLPPSWYKSDEYRSRSVREPREVL-RE-FGFNIPD
VIVCTLCSCYPWPVLGIPPTWYKSDEYRSRTVREPRKVL-LE-FGLSLDP
VVVCTLCSCYPWALLGLPPRWYKEPAYRSRIVREPRAVL-RE-FGLEVPQ
VVVCTLCSCYPRNLLGLPPDWYKSRAYRSRTVREPRRVL-AE-FGLDLPE
LVVCTLCSCYPWPLLGLPPSWYKSDEYRSRSVREPREVL-RE-FGFNIPD
IVVCTLCSCYPWPVLGLPPVWYKSAPYRSRVVSDPRSVL-DE-FGTQLAK
LVVCTLCSCYPWPLLGIPPGWYKSDNYRRRAVREPRAVL-AE-FGLTLPE
MVVCTLCSCYPWPLLGIPPGWYKSDSYRARAVREPRAVL-AE-FGVTLAE
LVVCTLCSCYPWPVLGVPPAWYKSDAYRSRAVREPRQVL-AE-FGVIIPP
LVVCTLCSCYPWPLLGIPPGWYKSDSYRARAVREPRAVL-AE-FGVTLGA
VIVCSLCSCTNWPVLGLPPEWYKGFEYRARLVREGRTVL-RE-LGTDLPD
VIVCTLCSCYPWPVLGIPPTWYKSDEYRSRTVREPRKVL-LE-FGLSLDP
VVVCTLCSCYPWAVLGLPPRWYKDPAYRSRVVKEPRKVL-EE-MGTTLPK
LVVCTLCSCYPWPLLGIPPGWYKSDNYRRRAVREPRAVL-AE-FGLTLPE
VVVCTLCSCYPWAVLGLPPRWYKDPAYRSRVVKEPRKVL-EE-MGTTLPK
LVVCTLCSCYPWPLLGIPPGWYKSDNYRRRAVREPRAVL-AE-FGLTLPE
IVVCTLCSCYPWPVLGLPPVWYKSAPYRSRVVSDPRSVL-EE-FGTQLAE
IVVCTLCSCYPWPLLGIPPTWYKSDEYRSRVVREPRKCL-SE-FGVKLPE
IVVCTLCSCYPWPLLGIPPTWYKSDEYRSRVVREPRKCL-SE-FGVKLPE
MIVCTLCSCYPRTLLGLPPDWYKSKSYRSRAVVEPRAVL-KE-FGTEVPD
VIVCTLCSCYPWPVLGIPPTWYKSDEYRSRTVREPRKVL-LE-FGLSLDP
IVVCTLCSCYPWPLLGIPPTWYKSDEYRSRVVREPRKCL-SE-FGVKLPE
LVVCTLCSCYPWPLLGVPPAWYKSDAYRSRAVSEPRKIL-SE-FGVDIPK
LVVCTLCSCYPFALLGMSPIWYRSAAYRARAVRAPREVL-AE-FGVQLPD
IVVCTLCSCYPWPLLGIPPTWYKSDEYRSRVVREPRKCL-SE-FGVNLPG
IVVCTLCSCYPWPLLGIPPTWYKSDEYRSRVVREPRKCL-SE-FGVKLPE
VVVCTLCSCYPRPILGQSPEWYRTPNYRRRLVRWPRQVL-AE-FGLQLDP
VIVCTLCSCYPRSLIGLPPDWYKSRAYRSRTVREPRRVL-GE-FGTKLPS
VIVCTLCSCYPWPVLGIPPTWYKSDEYRSRTVREPRKVL-LE-FGLSLDP
IVVCTLCSCYPWDVLGLPPVWYKSAPYRSRIVSDPRSVL-RE-FGLELSE
VIVCTLCSCYPWPVLGIPPTWYKSDEYRSRTVREPRKVL-LE-FGLSLDP
LVVCTLCSCYPWPLLGLPPAWYKSDAYRSRAVREPRAVL-SD-FDVKLPL
VVVCTQCSCTAWPVLGLPPDWYKSPEYRARVVRQPRRVL-SE-MGLQISP
MVVCTLCSCYPWPLLGIPPAWYKSDAYRSRAVREPRAVL-AE-FGVTLPA
VVVCTLCSCYPWAVLGLPPRWYKDPGYRSRIVREPRKVL-TE-MGLTLPE
LVVCTLCSCYPWPLLGLPPAWYKSDAYRSRAVREPRAVL-SD-FNVKLPL
IVVCTLCSCYPWPLLGIPPTWYKSDEYRSRVVREPRKCL-SD-FGVTLPK
IVVCTLCSCYPWPLLGIPPTWYKSDEYRSRVVREPRKCL-SE-FGVTLPK
VVVCTLCSCYPWAILGLPPKWYKSPEYRSRIVVEPRTVL-RE-MGLQLDE
IVVCTLCSCYPWPLLGIPPTWYKSDEYRSRVVREPRKCL-SE-FGVTLPQ
LIVCTLCSCYPWPLLGLPPSWYKSDAYRSRAVREPRAVL-SD-FNLDLPI
IVVCTLCSCYPWPLLGIPPTWYKSDEYRSRVVREPRKCL-SE-FGVTLPK
IVVCTLCSCYPWPLLGIPPTWYKSDEYRSRVVREPRKCL-SE-FGVTLPK
LVVCTLCSCYPWPLLGIPPGWYKSDNYRRRAVREPRAVL-AE-FALILPA
LVVCTLCSCYPWPLLGIPPGWYKSDPYRARAVREPRAVL-AE-FGLTLGA
IVVCTLCSCYPWTLLGIPPTWYKSDEYRSRVVREPRKCL-SE-FGVTLPK
LIVCTLCSCYPWPLLGLPPSWYKSDAYRSRAVREPRAVL-SD-FNVELPI
LVVCTLCSCYPWPLLGIPPGWYKSDNYRRRAVREPRAVL-AE-FGLTLPE
VVVCTLCSCYPRWILGLPPDWYKSREYRSRVVREPREVL-KE-FGTHIAL
LIVCTLCSCYPWPLLGLPPSWYKSDTYRSRAVREPRAVL-SD-FNIKLPI
VVVCTLCSCYPRWILGLPPDWYKSREYRSRVVREPREVL-QE-FGTTISF
IVVCTLCSCYPWPVLGLPPVWYKSAPYRSRVVSDPRSVL-EE-FGTQLAE
IVVCTLCSCYPWPLLGIPPTWYKSDEYRSRVVREPRKCL-LE-FGVTLPK
LVVCTLCSCYPWTVLGLPPVWYKSAPYRSRAVMDPRGVL-KE-FGTEIGK
VVVCTLCSCYPWALLGLPPSWYKSPEYRSRVVREPRKVL-AE-MGLSIDP
LIVCTLCSCYPWPLLGLPPSWYKSDAYRSRAVREPRAVL-SD-FNVKLPI
LVVCTLCSCYPRTILGLPPDWYKSKVYRSRAVQEPRAVL-RE-FGTILAD
IVVCTLCSCYPWPLLGIPPTWYKSDEYRSRVVREPRKCL-LE-FGVTLTE
IVVCTLCSCYPWPLLGIPPTWYKSDEYRSRVVREPRKCL-SE-FGVTLPK
LIVCTLCSCYPWPLLGLPPSWYKSDAYRSRAVREPRAVL-SD-FNVKLPI
LVVCTLCSCYPRTILGLPPDWYKSKVYRSRAVHEPRAVL-RE-FGTILAD
VVVCTLCSCYPRFLLGQPPTWYKSVAYRSRTVYEPRSVL-SE-FGTNLSE
VVVCTLCSCYPWALLGLPPAWYKSPEYRARVVREPRKVL-EE-MGLSLEP
IVVCTLCSCYPWPLLGIPPSWYKSDAYRSRAVREPRAVL-AE-FGVTLPP
VVVCTLCSCYPWALLGLPPAWYKSPEYRARVVREPRKVL-EE-MGLSLEP
LVVCTLCSCYPWPVLGLPPVWYKSAPYRARAVRDPRGVL-AE-FGTQLGG
VIVCTLCSCYPWPVLGIPPTWYKSDEYRSRTVREPRKVL-LE-FGLSLDP
LVVCTLCSCYPWPLLGLPPAWYKSDAYRSRAVREPRVVL-KE-FNLLIPN
IVVCTLCSCYPWPLLGIPPTWYKSDEYRSRVVREPRKCL-SE-FGVTLPK
VVVCTLCSCYPRPILGVPPLWYKSKQYRSRVVREPRAVL-NE-FGTSLTK
IVVCTLCSCYPWPLLGIPPTWYKSDEYRSRVVREPRKCL-SE-FGVKLPD
IVVCTLCSCYPWPLLGIPPTWYKSDEYRSRVVREPRKCL-SE-FGVTLPN
VIVCTLCSCYPWPVLGIPPTWYKSDEYRSRTVREPRKVL-LE-FGLSLDP
VVVCTLCSCYPRYMLGPPPEWYRSAAFRARVVRDPREVL-IE-FGLNISA
LIVCTLCSCYPWPLLGLPPAWYKSDEYRSRAVREPRKVL-EE-LNLLIPN
LIVCTLCSCYPWPLLGLPPSWYKSDAYRSRAVREPRAVL-SD-FNVKLPI
IVVCTLCSCYPRTLLGMPPSWYKSRSYRSRVVHEPREVL-AE-FGTIVPE
VIVCTLCSCYPRPVLGLPPDWYKSKSYRARIVKEPRQVL-SE-FGLKIAD
LVVCTLCSCYPRNLLGLPPDWYKSRAYRSRAVIEPRKVL-SE-FGLTLPD
VVVCTLCSCYPRYMLGPPPEWYRSAAYRARVVRDPHEVL-IE-FGLNISA
IVVCTLCSCYPWPLLGIPPTWYKSDEYRSRVVREPRKCL-SE-FGVTLPK
VVVCTLCSCYPWAVLGLPPRWYKDPAYRSRVVKEPRKVL-EE-MGTALPK
LVVCTLCSCYPWPVLGLPPAWYKSNEYRARAVREPRRVL-AD-FGVELPE
LVVCTLCSCYPWTVLGLPPVWYKSAPYRSRAVMDPRGVL-KE-FGTEIGK
VIVCTLCSCYPRSLLGPPPDWYKSLEYRSRVVINPREVL-EE-FGTKVDE
VIVCTLCSCYPRPLLGAPPDWYKSRNYRARTVREPRKVL-EE-FGTKISD
VVVCTLCSCYPRSLIGLPPDWYKSRAYRSRTVREPRKVL-AE-FGTGMPS
VVVCTLCSCYPWAVLGLPPRWYKDPGYRSRIVREPRKVL-TE-MGLTLPE
LVVCTLCSCYPWPTLGLPPTWYKSSAYRSRAVIEPRKVL-KE-FGVNLPD
IVVCTLCSCYPWPLLGIPPTWYKSDEYRSRVVREPRKCL-SE-FGVKLPK
IVVCTLCSCYPWPLLGIPPTWYKSDEYRSRVVREPRKCL-SE-FGVTLPK
IVVCTLCSCYPWPVLGLPPVWYKSAPYRSRVVSDPRSVL-EE-F------
VVVCTLCSCYPWPVLGLPPVWYKAAPYRSRVVADPRGVL-RE-FGTELAD
IVVCTLCSCYPWPVLGLPPVWYKSAPYRSRVVSDPRSVW-RN--------
LVVCTLCSCYPWTVLGLPPVWYKSAPYRARAV------------------
VVVCTLCSCYPWDILGLPPVWYKSAPYRSRIVRNPRSVL-KE-FGLDLSD
VVVCTLCSCYPWPVLGIPPTWYKSDEYRSRTVREPR--------------
LVVCTLCSCYPWTVLGLPPVWYKSAPFRSRAVMDPRGVL-KE-FGTEIGK
IVVCTLCSCYPWPLLGIPPTWYKSDEYRSRVVREPRKCL-SE-FGVKLPE
MIVCTLCSCYPRNLLGLPPDWYKQRAYRSRAVKEPRQVL-RE-FGLELPD
IVVCTLCSCYPWPVLGLPPVWYKSAPYRSRVVSDPRSVL-EE-FGTQLAE
VVVCTLCSCYPWAVLGLPPRWYKDPAYRSRVVKEPRKVL-K---------
IVVCTLCSCYPWPLLGIPPTWYKSDEYRSRVVREPRKCL-SE-FGVTLPK
VVVCTLCSCYPWPVLGIPPTWYKSDEYRSRTVREPRKVL-SE-FGLNIDP
IVVCTLCSCYPWPLLGIPPTWYKSDEYRSRVVREPRKCL-SE-FGVTLPQ
VIVCTLCSCYPKPLLGLPPAWYKSLPYRKRMVREPRAVL-KE-F------
VVVCTLCSCYPWPVLGIPPTWYKSDEY-----------------------
VVVCTLCSCYPWPVLGIPPTWYKSDEYRSRTVREPKKVL-QE-FGLELDL
VIVCTLCSCYPWPVLGIPPTWYKSDEYR----------------------
VVVCTLCSCYPRPILGVPPLWYKSKQYRSRVIREPRAVL-QE-FGTTLSD
VIVCTLCSCYPRTLLGMPPSWYKSRSYRSRVVHEPRRVL-EE-FGTIIPK
LVVCTLCSCYPWPVLGLPPVWYKS--------------------------
VIVCTLCSCYPWPVLGIPPTWY----------------------------
LVVCTLCSCYPWTVLGLPPVWYKSAPYRARAVMDPRGVL-KE-FETEIGK
VIVCTLCSCYPRQLIGLPPDWYKSRAYRSRMVHEPRVVL-AE--------
VVVCTLCSCYPWAVLGLPPRWYKDPGYRSRIVREPRKVL-TE-MGLSLPE
VIVCTLCSCYPWPVLGIPPTWYKSDEYRSRTVREPRKVL-LE-FGLPLDP
LVVCTLCSCYPWTVLGLPPAWYKSAPYRSRAVSEPRAVL-AE-FGTSLPD
IVVCTLCSCYPWPLLGIPPTWYKSDEYRSRVVREPRKCL-SE-FGVTLPK
IIVCTLCSCYPWPLLGIPPAWYKSDAYRARAVREPRRVL-AE-FGVSLPD
VVVCTLCSCYPWTVLGLPPVWYKSAPYRSRVVQDPRGAL-AE-FGTSISD
LVVCTLCSCYPWPVLG----------------------------------
IVVCTLCSCYPRFLLGQPPTWYKSRAYRSRTVYEPRAVL-RE-FGTELPA
LVVCTLCSCYPWP-------------------------------------
LIVCTLCSCYPWEVLGLPP-------------------------------
VVVCTLCSCYPRPILGQSPEWYRTPNYRRRMVR-----------------
---------YPWPVLGIPPTWYKSDEYRSRTVREPRKVL-LE-FGLSLDP
LVVCTLCSCYP---------------------------------------
---CTQCSCTAWPVLGLPPDWYKSPAYRARVVREPRRVL-RE-MGLKLAA
MVVCTLC-------------------------------------------
VVVCTLCSC-----------------------------------------
LVVCTLC-------------------------------------------
-----------------PPGWYKSDAYRARAVREPRKVL-AE-FGVTLPD
---------YPRSLLGEPPAFYVSKAYRSRAVREPRKVL-RE-FGVDIPD
--------------------------------------------------
LIVCTLCSCYPAALLGPSPSWYKSRAYRA---------------------
------------------PVWYKSAPYRARAVIDPRGVL-KE-FGTVIGN
--------------------------------------------------
LVVCT---------------------------------------------
LVVCTL--------------------------------------------
----------PWPVLGLPPVWYKSAPYRSRVVSDPRSVL-EE-FGTQLAE
---------------GLPPSWYKSDAYRSRAVREPRAVL-SD-FNVDLPI
--------------------------------------------------
-----------------PPAWYKSDAYRSRAVSEPRKIL-SE-FGVDIPK
--------------------------------------------------
--------------------------------------------------
--------------------WYKSAPYRSRIVSDPRSVL-KE-FGLELSE
--------------------------------------------------
--------------------------------------------------
--------------------------------------------------
-----------------------------------------------FPE
-------------------------------------VL-AE-FGVKLPD
--------------------------------------------------
------------------------------VVREPRAVL-RE-FGTEISE
----------------------KSAPYRSRVVSDPRSVL-EE-FGTQLAE
--------------------------------------------------
------------------------------------TVL-AE--------
------------------------------------TVL-AE--------
--------------------------------------------------
--------------------------------------------------
VIVCTQCSCTAWPVLGLPPDWYKSFEYRARVVRESRTVL-RE-MGLDVPA
LVVCTLCSCYPWSVLGLPPTWYKDSGYRARAVIDPRGVL-EE-FGLALSD
VIVCTLCSCYPRALLGMPPTWYKSRNYRSRVVFEPRKVL-KE-FGTELPD
LVVCTLCSCYPWSVLGLPPVWYKSAPYRARAVIDSRGLL-KE-LGEARPN
LVVCTLCSCYPFSILGMSPAWYKSNEYRARAVRDPRGVL-QG-FRRH---
LVVCTLCSCYPYDILGDTPWWYKHESYRTNIVQNPRACA-KEmFQLELPA
--------------------------------------------GVALPA
VAVCTLCSCYPRSLIRLSPDWYKSRAYRSRTVREPRKVL-AG-FGTDMLD
-------------------KWFCIKARRSQ---------------YDLGN
IAVCTLCSCYPRAIIGRPPVWYKGLAYRSKVVVDPRGVL-KE-FGTELDE
VVVCTLCSCYP---------------------------------------
AIVCTVCSCYPKR--G------------------------------DRPG
LVVCTLCSCYPWPLLGIPPGWYKSDPYRARAVREPRAVL-AE-FGLTLAA
-------------------------------------VL-AE-FGLTLAA
MVVCTLCSCYPRALLGRPPDWYKSFSYRSRAVVEPRGVM-RE-FGLELAD
---------------------------------NPRAVL-TE-FGTEIPA
VVVCTLCSCYPWPVLGLPPVWYKSAPYRARVVREPRKVL-EE-FGTQLPQ
MVVCTLCSCYPWPVLGLPPNWYKYPAYRARAVRDPRGVL-AE-FGYTPDP
VVVCTLCSCYPRPILGQSPEWYRSPNYRRRLVRWPRQVL-AE-FGLQLPS
AIVCTLCSCYPWPVLGLPPNWYKEPAYRARIVREPRTVLsEE-FNYHLPE
VFVCTLCSCYPWPTLGLPPAWYKAAAYRSRMVSDPRGVL-AE-FGLVIPA
VIVCSLCSCTAWPILGLPPTWYKSFEYRARVVREPRKVL-SE-MGTEIAS
VIVCSLCSCTAWPILGLPPTWYKSFEYRARVVREPRKVL-SE-MGTEIAS
VIVCSLCSCTAWPILGLPPTWYKSFEYRARVVREPRKVL-SE-MGTEIAS
VVVCTLCSCYPWPTLGLPPAWYKAPPYRSRMVSDPRGVL-AE-FGLVIPA
VIVCSLCSCTAWPILGLPPTWYKSFEYRARVVREPRKVL-FE-MGTEIAS
VIVCSLCSCTAWPILGLPPTWYKSFEYRARVVREPRKVL-SE-MGTEIAS
VVVCTLCSCYPWPVLGLPPAWYKSMEYRSRVVADPRGVLkRD-FGFDIPD
VVVCTLCSCYPWPVLGLPPAWYKSMEYRSRVVADPRGVLkRD-FGFDIPD
VFVCTLCSCYPWPSLGLPPAWYKAAPYRSRMVSDPRGVL-AE-FGLVIPT
VIVCSLCSCTNWPVLGLPPEWYKGFEFRARLVREGRTVL-RE-LGTELPS
VIVCSLCSCTAWPILGLPPTWYKSFEYRARVVREPRKVL-SE-MGTDIPE
VIVCSLCSCTNWPVLGLPPEWYKGFEFRARLVREGRTVL-RE-LGTELPN
VIVCSLCSCTAWPILGLPPTWYKSFEYRARVVREPRKVL-SE-MGTEIAS
MTVCTLCSCYPWPTLGLPPAWYKSAPYRSRVVIDPRGVL-AE-FGVSVPA
VIVCSLCSCTNWPVLGLPPEWYKGFEFRARLVREGRTVL-RE-LGTELPD
VIVCSLCSCTNWPVLGLPPEWYKGFEYRARLVREGRTVL-RE-LGTDLPD
TIVCTLCSCYPWPVLGLPPNWYKEPQYRSRVVRDPRGLLkDE-FDFEVSP
VIVCSLCSCTNWPVLGLPPEWYKGFEYRARLVREGRTVL-RE-LGTDLPD
VIVCSLCSCTNWPVLGLPPEWYKGFEYRARLVREGRTVL-RE-LGTDLPD
MVVCTLCSCYPWPVLGLPPVWYKSAPYRSRAVKEPRAVL-AD-FGVTLPD
VVVCTLCSCYPWPLLGLPPSWYKEPAYRARVVKEPRQVL-KE-FGLDLPD
MVVCTLCSCYPWPVLGLPPVWYKSAPYRSRAVIDPRGVL-KE-FGFELPV
VVVCTLCSCYPWPVLGLPPNWFKEPQYRSRVVREPRQLLkEE-FGFEVPP
VVVCTLCSCYPWPLLGLPPSWYKEPAYRSRVVKEPRKVL-QE-FGLDLPD
VVVCTLCSCYPWPLLGLPPSWYKEPAYRARVVKEPRQVL-KE-FGLDLPD
MVVCTLCSCYPWPVLGLPPVWYKSAPYRSRVVKEPRAVL-AE-FGVTLPQ
VVVCTLCSCYPWPVLGLPPNWFKEPQYRSRVVRDPRGLLkDE-FGVDVPV
MVVCTLCSCYPWPVLGLPPVWYKSAPYRAKAVKDPRGVL-RD-FGFELPP
MVVCTLCSCYPWPVLGLPPVWYKSAPYRAKAVKDPRGVL-QD-FGFALPA
MVVCTLCSCYPWPVLGLPPVWYKSAPYRSRVVKEPRAVL-TD-FGITLPD
VVVCTLCSCYPWPVLGLPPAWYKSMEYRSRVVADPRGVLkRD-FGFDIPD
MVVCTLCSCYPWTVLGLPPVWYKSAPYRSRAVRDPRGVL-AE-FKVELPD
MVVCTLCSCYPWPVLGLPPVWYKSAPYRSRAVKEPRAVL-RE-FGVTLPA
VIVCSLCSCTNWPVLGLPPEWYKSFEFRARLVREGRTVL-KE-LGTELPE
LIVCTLCSCYPWAVLGLPPVWYKAPPYRSRAVIDPRGVL-AE-FGLELSA
VIVCTLCSCYPRPVLGMSPDWYRTPNYRRRLVRWPREVI-AE-FGLHFPP
LIVCTLCSCYPWAVLGLPPVWYKAPPYRSRAVIDPRGVL-AE-FGLNLPA
LVVCTLCSCYPWPVLGLPPVWYKSPPYRARAVIDPRGVL-RE-FGVELPA
LVVCTLCSCYPWPVLGLPPVWYKSPPYRSRAVIDPRGVL-RE-FGVDLPE
VIVCALCSCYPRPILGNSPEWYRTPNYRRRLVRWPRQVL-AE-FGLYLPD
LVVCTLCSCYPWPVLGLPPVWYKSAPFRSRAVIDPRGVL-AD-FGTTLPQ
LVVCTLCSCYPWSVLGLPPVWYKAPAYRSRAVIDPRGVL-AE-FGLRLPE
LVVCTLCSCYPWSVLGLPPVWYKAPPYRSRAVIDPRGVL-EE-FGLTLAA
LIVCTLCSCYPWTVLGVPPTWYKAPAFRSQAVIDPRGVL-AE-FGLKLPE
MVVCTLCSCYPWPLLGIPPGWYKSDAYRARAVREPRKVL-AE-FGVTLPA
MVVCTLCSCYPWPLLGIPPTWYKSDAYRARAVREPRKVL-AD-FGVALPS
VIVCTLCSCYPRPILGHSPYWYRSPNYRRRIVRWPRQVL-AE-FGLLLPP
VIVCTLCSCYPRPVLGMSPDWYRTPNYRRRLVRWPREVL-AE-FGLHFPP
MVVCTLCSCYPWPLLGIPPGWYKSDAYRSRAVREPRKVL-AE-FGVSLPE
VIVCTLCSCYPRPILGHSPYWYRSPNYRRRIVRWPRQVL-AE-FGLLLPP
MVVCTLCSCYPWPLLGIPPGWYKSDAYRARAVREPRKVL-AD-FGVTLPE
MVVCTLCSCYPWEMLGLPPVWYKAAPYRSRAVKDPRGVL-AD-FGVALPK
IVVCTLCSCYPWPLLGIPPGWYKSDAYRARVVREPRKVL-AE-FGVELSA
MVVCTLCSCYPWPLLGIPPTWYKSDAYRARAVREPRKVL-AD-FGVALPA
VIVCALCSCYPRPILGNSPEWYRTPNYRRRLVRWPRQVL-AE-FGLYLPD
MVVCTLCSCYPWPLLGIPPGWYKSDAYRARAVREPRKVL-AD-FGVTLPA
MVVCTLCSCYPWSVLGLPPVWYKSTPYRSRAVSEPRAVL-EE-FGVTLPG
MVVCTLCSCYPWPLLGIPPGWYKSDAYRSRAVREPRRVL-AE-FGVTLPE
VIVCALCSCYPRPILGNSPEWYRTPNYRRRLVRWPRQVL-AE-FGLYLPD
MVVCTLCSCYPWPLLGIPPGWYKSDAYRSRAVREPRRVL-AE-FGVTLPE
LVVCTLCSCYPWSVLGLPPVWYKSPPYRSRAVSDPRGVL-RE-FGVALPD
VIVCALCSCYPRPILGNSPEWYRTPNYRRRMVRWPRQVL-SE-FGLSLPE
LVVCTLCSCYPWSVLGLPPTWYKSPPFRSRAVIDPRGVL-AE-FGVTLDP
VVVCTLCSCYPWTLLGIPPAWFKYPQYRARVVKEPRSVL-AE-FGVSLPD
TMVCTLCSCYPRPLLGIAPAWYERPNYRRRLVRWPRQVL-AE-FGTIIPP
LVVCTLCSCYPWSVLGLPPTWYKSPPFRSRAVIDPRGVL-AE-FGVTLDP
VIVCTLCSCYPWPTLGLPPYWFKDPTFRARVVREPRVVL-KE-FGVTLDD
LIVCTLCSCYPRAILGRPPDWYKSFEYRSRAVREPRAVM-RE-FGHEPPE
VIVCSLCSCTAWPILGLPPTWYKSFEYRARVVREPRKVL-SE-MGTEIAS
LIVCTLCSCYPWSVLGLPPVWYKAPAYRSRAVIDPRGVL-AE-FGLALPA
LIICTLCSCYPWPVLGLPPYWYKDPTFRSRAAREPRAVL-KE-FGLAVPE
LVICTLCSCFPWPVLGLPPYWYKDPVFRARAAREPRTVL-AE-VGVDLPD
VIVCTLCSCYPRNLLGLPPDWYKSRAYRSRTVKDPRGVL-AE-FGTELPR
VVVCTLCSCYPRNLLGLPPDWYKTRAYRSRVVKEPRKVL-AE-FGLDLPD
LIVCTLCSCYPRNLLGLPPDWYKTREYRSRAVREPRAVL-RE-FGLDLPE
LIICTLCSCYPWPVLGLPPYWYKDPTFRSRAAREPRAVL-NE-FGLPVPE
LIVCTLCSCYPRNLLGLPPDWYKTREYRSRAVREPRAVL-RE-FGLDLAE
LVICTLCSCFPWPVLGLPPYWYKDPVFRARAAREPRTVL-AE-VGVDLPD
VVICTLCSCFPWPVLGLPPYWYKDPVFRARAAREPRTVL-AE-VGVALPE
LIVCTLCSCYPRNLLGLPPDWYKTREYRSRAVREPRAVL-RE-FGLDLPD
LIICTLCSCYPWPVLGLPPYWYKDPVFRARGVRKPRAVL-KE-FGVEVPP
VVVCTLCSCYPRNLLGLPPDWYKSRAYRARTVKEPRKVL-AE-FGVTLPD
LIVCTLCSCYPRSILGQPPSWYISKTYRSRAVREPRTVL-HE-FGLDIPE
LVCCTLCSCYPTAILGLSPPWYKSKVFRARAVREPRRLLrEE-FGLVLPE
LVVCTLCSCYPRAVLGYPPFWFKSAAYRARAVRDPRGLI-AE-WGTELPA
MVVCTLCSCYPWPVLGLPPTWYKSAPYRSRAVKDPRGVL-AD-FGVTLPE
MVVCTLCSCYPWPVLGLPPVWYKSPPYRSRAVIDPRGVL-AE-FGVTLPE
LITCTLCSCYPRSILGQPPSWYISKAYRARSVREPRQVL-KE-FGLDLPM
MTVCTLCSCYPWPTLGLPPAWYKSAPYRSRVVIDPRGVL-AE-FGVSVPA
VVVCTLCSCYPRPILGQSPEWYRTPNYRRRLVRWPRQVL-AE-FGLQLPP
MVVCTLCSCYPWEMLGLPPVWYKAAPYRSRAVKDPRGVL-AD-FGVTVPK
MVVCTLCSCYPWXXLGLPPVWYXXAPYRSRAVXDPRGVL-XE-FGVTVPX
VIVCSLCSCTAWPILG----------------------------------
---CTLCSCSAWPILGLPPTWYKSFEYRARVVREPRKVL-SE-MGTEIAS
---CTLCSCSAWPILGLPPTWYKSFEYRARVVREPRKVL-SE-MGTEIAS
---CTLCSCSAWPILGLPPTWYKSFEYRARVVREPRKVL-SE-MGTEIAS
---CTLCSCSPWPILGLPPTWYKSFEYRARVVREPRKVL-SE-MGTEIAS
---CTLCSCXAWPILGLPPTWYKSFEYRARVVREPRKVL-SE-MGTEIAS
----TLCSCSPWPVLGLPPTWYKSAPYRSRAVKDPRGVL-AD-FGTTLPE
VICCTLCSCTAFTIIGLPPDWYKDLEYRSRIVRESRTVL-RE-MGLDLLP
---CTLCSCXAWPTLGLPPAWYKSAPYRSRVVIDPRGVL-AE-FGVSVPA
---CTLCSCKPWPTLGLPPAWYKSAPYRSRVVIDPRGVL-AE-FGVSVPA
VICCTLCSCTAFTIIGLPPDWYKDLEYRSRVVRESRTVL-RE-MGLR-PV
AHVPFVVEAEAGNIEG-------------QILVDALQALlVG-RGLIFPG
IIE--------------------------RLVGSTRE-M-QQ-ANHALEE
IVE--------------------------RLVASTRE-M-QD-ANAALEQ
VVE--------------------------RLVA-----------------

DVDVRVWDSTAELRYLVLPQQPAGTEGWSAEQLAEIVTRNSMIGTEIV--
KVQIKVWDSTAEIRYLVLPMRPKGTENMNESELAELVTRNSMIGTGLP--
KVQIKVWDSTAEIRYLVLPMRPKGTENMNENELAELVTRNSMIGTGLP--
EVEVRVWDSTAEVRYLVLPMRPAGTDGLDEEALAALVTRDSMIGTGLP--
NIKIKVWDSTSEMRYLVLPMRPDGTEGFSEDELAKIVTRNSMIGTGLP--
NTQIKVWDSTSEMRYLVLPMRPAGTEHLSENELESLVTRNSMIGTGLP--
KVQIKVWDSTAEIRYLVLPMRPKGTENMDESELSELVTRNSMIGTGLP--
KVQIKVWDSTAEIRYLVLPMRPKGTENMDESELSELVTRNSMIGTGLP--
NTHIKVWDSTSEMRYLVLPMRPVGTEHLSENELESLVTRNSMIGTGLP--
DKKIRVWDSTSEMRYLVLPQRPPGTEGWSEADLQALVSRNSMIGVELA--
KVKVKVWDSTAELRYLVLPMRPKGTEHLNENELAKLVTRNSMIGTGFP--
DIHIEVWDSTAEMRYLVLPQRPMGTEGWPEEKLADLVTRNSMIGVEKI--
KVQIKVWDSTAELRYLVLPMRPIGSENMSEAELAKLVTRNSMIGTGLP--
DKKIRVWDSTSEMRYLVLPQRPLGTEGWSEADLQALVSRNSMIGVELA--
KVQIKVWDSTAEIRYLVLPMRPKGTEHMGESELAELVTRNSMIGTGLP--
KVQIKVWDSTAEIRYLVLPMRPKGTENMNESELAELVTRNSMIGTGLP--
NVRIKVWDSTSEMRYLVLPMRPKGTDLLSEDELAKLVTRNSMIGTGLP--
DVEVRVWDSTAEMRYLVLPMRPAGTDDWPIEKLETLVTRNSMIGVERA--
KVKVKVWDSTAELRYLVLPMRPKGTEHLNESELAELVTRNSMIGTGLP--
SKEVRVWDSSAELRYLVLPERPAGTDGWSEAQLVELVTRDSMIGTGLV--
QIKVKVWDSTAELRYLVLPMRPLGTEDMDENELAELVTRNSMIGTGLP--
SVEVRVWDSTAEMRYLVLPRQPSGTEHLGEEELSKLVTRDSMIGVAVL--
KIEIKVWDSTAELRYLVLPLRPDGTENMNEEQLSELVTRNSMIGTGLP--
HTDIRVWDSTSEMRYLVLPERPAGTKGWSESRLQALVTRNSMIGVELA--
SVEVRVWDSTAEMRYLVLPRQPSGTEHLGEEELSKLVTRDAMIGVAVL--
HTDIRVWDSTSEMRYLVLPERPAGTKGWSESQLQTLVTRNSMIGVELA--
GTKVRVWDSTAEIRYLVLPMRPEGTGGMDEAALAGMVTRDSMIGTGLP--
GTKVRVWDSTAEIRYLVLPMRPEGTGDMDEAALAGMVTRDSMIGTGLP--
NTQIKVWDSTSEMRYLVLPMRPVGTEHLSENELESLVTRNSMIGTGLP--
DTSIRVWDSTAEIRYLVLPMRPDGTAGMDAAELAALVDRDAMIGTGLP--
DTSIRVWDSTAEIRYLVLPMRPEGTAGMDAAELAALVNRDAMIGTGLP--
STEVRVWDSTAEMRYLVLPKQPRGSEHLDEAELSKLVTRNSMIGVEIL--
TTKIRVWDSTAEIRYLILPQRPAETAGLDLQALKNWVTRDSMIGTGLP--
DTSIRVWDSTAEIRYLVLPMRPEGTAGMDAAELAALVNRDAMIGTGLP--
GKKVRVWDSTAETRYLVIPQRPVGTEAISESELAKLVTRDSMIGTGVA--
DVEIRVWDSTSEMRYFVLPEAPADFQNKSLDELESMVTRNSMIGVEKI--
QMQVRVHDSTADMRYIVLPAQPEASLGLTEEELAAWVTRDSMIGVGLP--
DVEIRVWDSTSEMRYFVLPEAPSDFQNKSLDELESMVTRNSMIGVEKI--
KVQIKVWDSTAEIRYLVLPMRPKGSENMDESELAELVTR-----------
EQNIKVWDSTAEIRYLVLPMRPEGTDGMSLEELSSLVTRDSMIGAGNP--
KVQIKVWDSTAEIRYLVLPMRPKGTKNMNESELAELVTRNSMIGTGLP--
EKVVRVWDSSAEVRYLVLPERPEGTEGFDEEALAALVAREAMIGVAVV--
SVRVRVHDSTADMRYIVVPRRPEGTDGWDEARLAGIVTRDCMIGVALP--
EQSIKVWDSTAEIRYLVLPMRPEGTHGMSLEELSSLVTRDSMIGAGNP--
DVEIRIWDSTSEMRYFVLPEAPTDFQNKSLDELESMVTRNSMIGVEKI--
TTRIRVWDSTAEIRYLVLPQCPEQATNLSEDELAQWVTRDSMIGAGLP--
GTNVRVWDSTAEIRYLVLPMRPEGTGGMDEAALAGLVTRDSMIGTGLP--
EQKIRVWDSTAEIRYLVLPMQPAQSLGLDESELALWVNRNAMIGTGLP--
GTKVRVWDSTAEIRYLVLPMRPEGTGGMDEAALAGMVTRDSMIGTGLP--
DVVVKVWDTTAESRYLVLPVRPAGSEHMTEEQLRTLVTKDVLIGVALP--
KVQIKVWDSTAEIRYLVLPMRPKGTENMNESELAELVTRNSMIGTGLP--
DKTVRVWDSSAEIRYMVLPQMPPEWSDLSESDLAERVSRDSMIGVELL--
TTRIRVWDSTAEIRYLVLPQCPEQATNLSEDELAQWVTRDSMIGAGLP--
DKPVRVWDSSAEIRYMVLPQMPPEWSDLSESDLAERVSRDSMIGVELL--
TTRIRVWDSTAEIRYLVLPQRPVQATSLSEDELAQWVTRDSMIGAGLP--
DVEIRVWDSTSEMRYFVLPEAPSDFQNKSLDELESMVTRNSMIGVEKI--
NTNIRVWDSTAEIRYLVLPMLPDAFKGFSEQELVGIVSRDAMIGTGLI--
NTNIRVWDSTAEIRYLVLPMLPDAFKGFSEQELVGIVSRDAMIGTGLI--
NVTVRVHDSNADMRYLVLPKQPEGTEDWPAEKLAEIVSRDAMVGVVLP--
KVQIKVWDSTAEIRYLVLPMRPKGTENMDESELX----------------
NTNIRVWDSTAEIRYLVLPMLPDAFKGFSEQELVGIVSRDAMIGTGLI--
SQSVRVWDSTAEIRYLVLPLQPKDSIGLPVPELAKWVTRNSMIGTGLP--
GVAVQVWDSTAELRYLVVPQRPAGTGGWDEDRLAALVTRDSMIGTARD--
TTNIRIWDSTAEIRYLVLPMLPDEYKGFSEQELVGIVSRDAMIGTGLI--
NTNIRVWDSTAEIRYLVLPMLPDAFKGFSEQELVGVVSRDAMIGTGLI--
EIEIRVADSNQKTRYIVLPVRPEGTEGWSEEQLAEIVTRDCLIGVAVP--
DVEVRVHDSTADLRFLVIPKRPDGTDGVDEAQLADLVTRDSMIGVSVA--
KVQIKVWDSTAEIRYLVLPMRPKGTQNMDESELAELVTRNSMIGTGLP--
TKKIRVWDSTAETRYLVIPQRPAFSKAKSESELAKCVTRDSMIGTGEV--
KVQIKVWDSTAEIRYLVLPMRPKGTQNMDESELAELVTRNSMIGTGLP--
TRKVKVWDSTSEIRYLVLPQQPDSSRGLSENELVGWVTRDSMIGTGLP--
DMGVRVWETSAETRYMVIPMRPAGTESLGVDELSALVTREALIGVALA--
DTSIRVWDSTAEIRYLVLPMRPEGTAGMNAAELAAL--------------
TTDIKVWDSSAEIRYMVLPLRPAGTEALDETALAELITRDAMIGVAAI--
SRKVKVWDSTSEIRYLVLPQQPDSSKGFSEDELVRWVTRDSMIGAGLP--
DTKVRVWDSTAEIRYLVLPILPDKYKDFDKEQLSEIISRDAMIGTGLI--
NTKVRVWDSTAEIRYLVLPILPDRYKDFDEEQLSEIISRDAMIGTALI--
STEIRVWDSSAEIRYLVLPEQPPETVGLPEYELAALISRDAMIGVARV--
NTKVRVWDSTAEIRYLVLPLLPDKYKDFAEEQLIEIISRDAMIGTALI--
SKRVKVWDSTSEIRYLVLPQQPESSKGLRENELVSWVTRDSMIGAGFP--
NTKVRVWDSTAEIRYLVLPILPDRYKDFDEEQLSEIISRDAMIGTALI--
NTKVRIWDSTAEIRYLVLPILPDKYKDFDEEQLLEIISRDAMIGTALI--
TTRIRVWDSTAEIRYLVLPQSPEKATSLSEDELVQWVTRDSMIGTGLP--
GVKVRVWDSTAEIRYLVLPMRPEGTGGMDEAALAGLVTRDSMIGTGLP--
NTKVRVWDSTAEIRYLVLPILPEKYKDFDEEQLSEIISRDAMIGTALI--
SKRVKVWDSTSEIRYLVLPQQPESSKGLRENELVSWVTRDSMIGTGFP--
TTRIRVWDSTAEIRYLVLPQCPEQATNLSEDELAQWVTRDS---------
DREVRVHDSTADMRYLVLPMRPKGSESMTEEELVALIGRDAMIGVTEV--
SKKVKVWDSTSEIRYLVLPQQPSSSKGMSESELVSWVTRDSMIGTGFP--
DREVRVHDSTADMRYLVLPMRPKGSEGMTEDELVPLIGRDAMIGVTEV--
NVEIRVWDSTSEMRYFVLPEAPADFQNKSLDELESMVSQ-----------
NTKVRVWDSTSEIRYLVLPILPDKYKDFDEEQLSEIISRDAMIGTALI--
DVEIKVWDSTSEMRYLVLPERPSGTEDWSEQKLSALVSRNSMIGVEKV--
DTEIRVWDSSSETRFLVLPERPSGTEELDLEALTQLVTRDSMIGVA----
SKKVKVWDSTSEIRYLVLPQQPPSSKGLSENELVSWVTRDSMIGTGFP--
HVSVRVHDSNADMRYLVMPKRPPGTEGWNMLQLAELLTRDSMIGIAGA--
NTKVRVWDSTAEIRYLVLPILPHKYKDLDEEQLSEIISRDAMIGTALI--
NTKVRVWDSTAEIRYLVLPILRDRYKDFDEKQLSEIISRDAMIGTALI--
SKKVKVWDSTSEIRYLVLPQQPPSSKGLSENELVSWITRDSMIGTGFP--
HVSVRVHDSNADMRYLVMPKRPAGTEDWNVLKLAELVTRDSMVGIADA--
EVQIRVHDSNADMRYMVLPMKPAGTHNWSPEKLERIVSRDSLVGVTVP--
DTEIRVWDSSSETRFLVLPEQPVGSEGLSMEDLAALVTRDSMIGVARA--
DTSIRVWDSTAEIRYLVLPMRPEGTAGMDAAELMALVNRDAMIGTGLP--
DTEIRVWDSSSETRFLVLPEQPAGSEGLSMEDLAALVTRDSMIGVAKA--
DIQVEVWDSTAEMR------------------------------------
KVQIKVWDSTAEIRYLV---------------------------------
SKKVRVWDSTSEMRYLVLPQQPEESIGLLEDELVNWVTRDCMIGAGIP--
NTKVRVWDSTAEIRYLVLPILPDKYKDFDEEKLSEIISRDAMIGTALI--
DTEVRVVDSTADCRYLVIPVRPSGTENMTEQELAKLVTRDSMIGTAQA--
TTNIRIWDSTAEIRYLVLPM------------------------------
NTKVRVWDSTAEIRYLVLPM--------------------------LP--
KVQIKVWDST----------------------------------------
NKTIRVYDSTADLRYMVMPLCPPGVEHMPVTQLQTIITRDSMIGVGLP--
SKNVRVWDSTSEMRYLVLPQQPDES----------IVS---------P--
SKKVKVWDSTSEIRYLVLPQQPSSSKGLSENELVSWVTRDSMIGTGFP--
SKEIKVHDSNADMRYLILPPRPSNTEGLSEIELSKLVARDYLVGVRLP--
EKTIRVHDSNANMRYLILPQRPSGTEGWSEDQLASIVTRDTMIGVAEP--
EMQVRVHDSTADMR------------------------------------
ETTIRVYDSTADLRYMVMPLCPPGAEDMPVTHLQTIITRDSMIGVGLP--
NTKVRVWDSTAEIRYLVLPILPDKYKDFDEEQLIEIISRDAMIGTAVI--
DKTVRVWDSSA---------------------------------------
GTEVRVWDSTAEVRYLVIPERPAGTEGWSEDALADLVTRDSMIGAGLA--
DVEIKVWDSTSEMRYLVLPERPAGTEDWTEQKLSALVSRNSMIGVEKA--
SIEIKVLDSTADLRYFVLPKRPEGTEQFNEVELAKLVSR-----------
DIEVRVHDSAADLRYLVLPMRPKGTEDYTIEQLEELVNRDSMVGVTEI--
DIDVRVHDSTADLRFLVIPKCPDGAENMSEEELAKLVTRDSMIGVSTA--
TTDIKVWDSSAEIRYMVLPLRPAGTEALDETALAELITRDAMIGVAAI--
ST------------------------------------------------
NTNIR---------------------------------------------
NTKVRVWDSTAEIRYLVLPIIPEKYKDFDEKQLSEIISRDAMIGTALI--
---------------------------------------------RNP--
DVEVRVWDSTAEMRYLVLPMRPAGTDDWSIEKLETLVTRNSMIGVELA--
---------------------------------------------SEP--
----------------------------------------------MA--
DNKIRIWDSTAETRYLVIPRRPIGTESYSEGELANLVTRDSMIGTSEI--
--------------------------------------------------
NVEIKVWDSTSEMRYLVLPERPGDTEDWSEQKLSTLVSRNSMIGVEKA--
NTNIRVWDSTAEIRYLVLPMLPDAFKGFSEQELVGIVSRDAMIGTGLI--
DVRVRVHDSTADMRYIVLPARPAGTEGWSEDALAAIVTRDCMIGVAVP--
DVEIRVWDSTSEMRYFVLPEAPTDFQNKSLDELESMVTRNSMIGVEKI--
--------------------------------------------------
NTKVRVWDSTAEIRYLVLPMLPDKYKDFDEEQLSEIISRDAMIGTALI--
KVEVKVWDSTAELRYLVLPMRPNGTENMNEEQLAELVTRNSMIGTGLP--
NTKVRVWDSTAEIRYLVLPMLPDKYKDFAEEQLIEIISRDAMIGTALI--
--------------------------------------------------
--------------------------------------------------
NTQIKVWDSTSEMRYLVLPMRPVGTEHLSENELESLVTRNSMIGTGLP--
--------------------------------------------------
DTEIRVVDSTADCRYLVIPTRPVGTEKMTETELAKLITRDSMIGTAQA--
NKEVKVHDSNADMRYLVLPERPSGTEHWNEEELSRLISRDHLVGIRLP--
--------------------------------------------------
--------------------------------------------------
DVEIKVWDSTSEMRYLVLPERPAGTEEWTEQKLSALVSRNSMIGVEKA--
-----VWD------------------------------------------
TTSIKVWDSSAEIRYMVLPLRPAGTEALDETALAELITRDAMIGVAAI--
KVQIKVWDSTAEIRYLVLPMRPKGTENINESELAELVTRNSMIGTGLP--
TTRVQVWDSTAELRYLVLPKRPTGTDGWSEAQLAALVTRNAMIGVEVI--
NIKVRVWDSTAEIRYLVLPMLPHKYKDLDEKQLVEIISRDSMIGTALI--
STAIRVWDSTAEIRYLVLPMRPSETMGLGEAALCDWVSRDCMIGTGLP--
DKEIRVWDSTSEMRYLVIPERPVGTEQWSEDQLSTLVTRNSMIGVEEA--
--------------------------------------------------
NVRIQVHDSNADLRYLVVPKRPEGTENWSQEKLKSILTRDCFVGVTVP--
----------------------------------------------LX--
--------------------------------------------------
-----------------------------------------------A--
KVQIKVWDSTAEIRYLVLPMRPKGTENMNESELAELVTRNSMIGTGLP--
--------------------------------------------------
DVAVRVWETSAETRYTVIPLRPAGTERLSVDELAALVTREALIGVALA--
--------------------------------------------------
--------------------------------------------------
--------------------------------------------------
QVTVRVWDSTAEIRYLVVPQRPAGTEGWSADALAKLITRDAMIGTGLV--
AVDIAVHDSNADLRYVIMPMRPAGTEGLSEDDLAALITRDSVVGCALP--
--------------------------------------------------
--------------------------------------------------
DVEIKVWDSTSEMRYLVLPERPAGTLGWTEHKLSELVSRNSMIGVEKA--
------------------PQC-----------------------NSLY--
--------------------------------------------------
--------------------------------------------------
DVEIRVWDSTSEMRYFVLPEAPTDFQNKSLHELESMVTRNSMIGIEKI--
SKRVKVWDSTSEIRYLVLPQQPENSKGLGENELVSWVTRDSMIGTGFP--
--------------------------------------------------
SQSVRVWDSTAEIRYLVLPLQPKDSIGLPVPELAKWVTRNSMIGTGLP--
--------------------------------------------------
--------------------------------------------------
AKKIRVWDSTAETRYLVIPQRPVFLGVKSESELAKCVTRDSMIGTGKV--
--------------------------------------------------
--------------------------------------------------
------------MR---------------------------------I--
------------------------------------------VGTAFN--
HVTVRVWDSTAEIRYLVVPQRPEGTEGWGVKDLANLITRDAMIGTGLV--
--------------------------------------------------
KVELRVHDSTADLRFLVLPMRPVQSETMTEVELSNIVTRDSMIGVSTV--
NVEIRVWDSTSEMRYFVLPEAPTDFHNKSLHELESMVTRNSIIGVEKI--
--------------------------------------------TSEX--
-----------------------------------------------A--
-----------------------------------------------A--
--------------------------------------------TSVV--
--------------------------------------------------
DVEIRVHDTTAETRFLVLPLRPEGTEGWSEDELAAIVTREAMIGVAKV--
DVEVRVWDSTAEIRYLVIPERPPGTEGLSLDDLARLVTRDSMVGAEKL--
SVKLRVHDSNADMRYLVVPMRPEGTEGWSEDQLADILTRDTLVGVTVP--
HIECPGWDPNAQ-----LP---------------------------LP--
-----------------------------------------------P--
NKEVQVWDSTSDVRYFVLPQRPAGTDGMSEEELAKLVTVDSLLGAGYA--
DTEIRVWDSTAEIRYLVLPMRPRGTDGWNAEALADLVNRDAMIGTGLP--
DIDVRVHDSTADLRFLVIPKRPEGTDDMSEEELATLVTRDSMIGVSVA--
QRRTPV---------LVIPLRPEGTQKLTEDALARLVTREALIGVALA--
SVQVNVIDSSADYRYLILPTRPAGTDDMSEEELASLITQESMIGVAQA--
--------------------------------------------------
AGLVQV------------------------PQLAQ--PHDP--GTAHS--
GTKVRVWDSTAEIRYLVLPMRPEGTGDMDEAALAGMVTRDSMIGTGLP--
GTKVRVWDSTAEIRYLVLPMRPEGTGDMDEAALAGMVTRDSMIGTGLP--
SVEVQVLDSTADLRYLVLPRRPAGTENLSEAELAKLVNRDSMIGVTNP--
EKTVRVHDSNADMRYLVLPQRPEGTEGWSVEQLSEIVSRDSMVGVTVP--
SQEVRVWDSTAETRYLVIPKRPEGTEGLDEGALAELVNRDSMIGTREA--
DVEIRIWDSSAELRYWVLPQRPAGTENFTEEQLADLVTRDSLIGVSVP--
EVQIRVADSNQKTRYIVMPVRPEGTDGWTEDQLAEIVTRDCLIGVAVP--
STEIRIWDTSSEMRYWVLPQRPEGTEGWSEEQLAELVTRDSMIGVG-P--
NKEIRVWDTTAELRYMVLPERP-GTEAYSEEQLAELVTRDSMIGTGLP--
DVEIRVYDTTAETRYMVLPQRPAGTEGWSQEQLQEIVTKDCLIGVAVP--
DIEIRVYDTTAETRYMVLPQRPAGTEGWSQEQLQEIVTKDCLIGVAIP--
DVEIRVYDTTAETRYMVLPQRPAGTEGWSQEQLQEIVTKDCLIGVAVP--
-KEIRVWDTTAELRYMVLPERPAGTEAYSEEQLAELVTRDSMIGTGLP--
DVEIRVYDTTAETRYMVLPQRPAGTEGWSQEQLQEIVTKDCLIGVAVP--
DVEIRVYDTTAETRYMVLPQRPAGTEGWSREQLQEIVTKDCLIGVAVP--
EVEVRVWDSSSEIRYIVIPERPAGTDGWSEEELTKLVSRDSMIGVSNA--
EVEVRVWDSSSEIRYIVIPERPAGTDGWSEDELAKLVSRDSMIGVSNA--
NKEIRVWDTTAELRYMVLPERPAGTEGYSEEQLAELVTRDSMIGTGLP--
DTVIKVWDTSAESRYLVLPQRPEGSEHMSEEQLQQLVTKDVLIGVALP--
NVEIRVYDTTAETRYIVLPQRPAGTEGWSREQLQQIVTKDCLIGVAVP--
DMVVKVWDTSAESRYLVLPVRPEGTEHMSEEQLQALVTKDVLIGVALP--
DVEIRVYDTTAETRYMVLPQRPAGTEPWSQEQLQEIVTKDCLIGVAVP--
DKEVRVWDSSAELRYLVLPERPAGTEGWSEEQLVELVTRDSMIGTGFP--
DMVVKVWDTSAESRYLVLPQRPAGSEHMSEEQLRQLVTKDVLIGVALP--
DVVVKVWDTTAESRYLVLPVRPAGSEHMTEEQLRALVTKDVLIGVALP--
EKEIRVWDSSSEMRFIVIPQRPAGTDGWNEEQLADLVTRNSMVGVG-P--
DVVVKVWDTTAESRYLVLPVRPAGTEHMTEEQLRTLVTKDVLIGVALP--
DVVVKVWDTTAESRYLVLPVRPAGTGHMTEEQLRTLVTKDVLIGVALP--
DTAIRVWDSTAEIRYLVIPMRPDGTEGFTEDQLADLVTRDSMIGTGVA--
SVEIRVWDSSSEIRFMVLPQRPEGTEGMTEEELAKLVTRDSMIGVA----
DVEFRVWDSTAEVRYLVLPMQPPGTDGFSEEALAELVTRDSMIGTGLP--
SKEIKVWDSSSEMRFVVLPQRPAGTDGWSEEELATLVTRESMIGVE-P--
SVEIRVWDSSSEVRFMVLPQRPEGTEGMTEEELAQIVTRDSMIGVAKV--
SVEIRVWDSSSEIRFMVLPQRPEGTEGMTEEELAKLVTRDSMIGVA----
DTAIRVWDSTAEIRYLVLPMRPEGSDDFSEGQLADLVTRDSMIGTGLA--
EKEIKVWDSSSEIRFVVIPQRPAGTEGWSEDQLAKLVNRNSMIGCGEA--
TTKIRVWDSTAEIRYFVLPMRPEGTEGWSEDRLAELVTRDSMIGTGLP--
TTKIRVWDSTAEIRYFVVPMRPDGTEGWSEDQLAELVTRDSMIGTGLA--
DTAVRVWDSTAEIRYLVIPMRPEGTDGFSEEHLADLVTRDSMIGTGLA--
EVEVRVWDSSSEIRYIVIPERPAGTDGWSEEELTKLVSRDSIIGV-----
DTEIRVWDSTAEIRYLVIPKRPAGTDGWSEERLADLVTRNSMIGTGLA--
HSEIRVWDSTAEIRYLVLPMRPAGTEGWSEQQLADLVTRDSMIGTGLA--
NMTVKVWDTSAETRYLVLPMRPAGTENMTVEELQKLITKDVLIGVALP--
EKKVRVWDSTAELRYLVVPERPEGTDGFGEDALAELVTRDSMIGTGLA--
DVEVRVHDSNQKSRFMVMPMRPEGTDGWSEEQLASIVTRDTMIGVAVP--
EKKIRVWDSTAELRYLVVPERPAATDDLGEDALAKLVTRDSMIGTGLA--
TTRIRVWDSTAELRYMVLPMRPAGSEHLDEAALADLVTRDAMIGTGLP--
TTRIRVWDSTAELRYMVLPMRPAGSEHLDEAALADLVTRDSMIGTGLP--
DVEVRVEDSNQKHRFMVMPMRPEGTEGWTEDQLAEIITRDCLIGVALP--
DVEIRVWDSTAEVRYLVLPQRPSGTEGLPEAELAALVTRNAMIGVEQV--
DKKIRVWDSTAELRYLVIPERPEGTDGMDEQVLAGLVSRDAMIGTAVA--
TTKIRVWDSTAELRYLVVPMRPAGTEGWSEEQLAELVSRDAMIGTALA--
ATRIRVWDSTAELRYMVVPARPAETDGLGEDELARLVTRDSMIGTGLP--
DTSVRVWDSTAEVRYLVLPMRPEGTDGWSEEALMTLVNRDSMIGTALA--
DVAVRVWDSTAEVRYLVIPRRPDGTDGLDEKALMDLVTRDSMIGTGLA--
EVELRVEDSNAKSRFMVLPVRPAGTDGWSEDQLAEIVTRDCMIGIAMP--
EVEVRVHDSNQKSRFMVLPMRPAGTEGWTEEQLAAIVTRDTMIGVALP--
GTSVRVWDSTAEIRYLVLPMRPEGSEGLDEAALAALVTRDSMIGTGLA--
EVELRVEDSNAKSRFMVLPVRPAGTDGWSEDQLAEIVTRDCMIGIAMP--
GTAVRVWDSTAEVRYLVLPMRPEGTEAMTEEELAALVSRDSMIGTDLP--
DIEVRVWDSTAETRFLVLPMRPGGTEGWSEEQLAELVTRDSMIGTGFP--
ETAVRVWDSTAEVRYLVVPQRPAGSEGLDVAALADLVTRDSMIGTGLA--
DRAVRVWDSTAEVRYLVIPQRPKGTDDWDEEALMDLVTRDSMIGTGLV--
DIEVRVQDSNQKHRYMVMPLRPEGTDGWTEQQLAEIVTRDCLIGVALP--
ETAVRVWDSTAEVRYLVLPMRPAGSEDLDEDALAALVSRDSMIGTALA--
TTAIRVWDSTAEMRYLVIPMRPAGTDGWSAEALAPLVTRDAMIGTALI--
GTSVRVWDSTAELRYLVLPMRPKDTEGLSEDALAALVSRDSMIGTDIP--
DVEVRVQDSNQKHRFMVMPMRPEGTDGWTEDQLAEIVTRDCLIGVALP--
GTSVRVWDSTAELRYLVLPMRPKDTEGLSEDALAALVSRDSMIGTDIP--
GVSVRVWDSTAELRYLVVPERPAGTEGLSEAALAALVTRNSMIGTE----
GVDVRVQDSNQKHRYMVMPMRPAGTDGWSEEQLAEIITRDCLIGVALP--
ATRVEVHDSTAEIRYLVIPQRPAGTEGYSMEQLADLVTRNAMIGTGLA--
DVKIDVWDSSAEIRYLVIPQRPEGTEGLTADELVPLISRDSMVGTALV--
DVEVRVHDSNQRTRFMILPMRPEGTEDWSEEKLATIVTRDTMIGVAIP--
ATRVEVHDSTAEIRYLVIPQRPAGTEGYGMEQLADLVARNAMIGTGLA--
SVEVRVWDSSAQIRWWVLPMRPAGTEGMNETQLADLLTPEAMMGVATV--
GVRVAVHDSTADVRYMVLPMRPEGTEGMSEEELAALVTRDSLIGVSVP--
DVEIRVYDTTAETRYM----------------------------------
DKKIRVWDSTAELRYLVIPERPEGTEGMDEAALAGLVSRDAMIGTAVA--
STRVKVWDSSAQIRWFVVPERPAGTEGLSEAELEVLVTPEAMIGVAVA--
DTEIRVWDSSGHSRWFVIPERPAGTDDLTDEQLMDLVTTESMIGVALA--
GMTVRVHDSTADMRYIVIPQRPAGTETLSPEALAALVTRDGMIGVT----
GMTVRVHDSTADMRYVVLPARPEGTEGMSEAELAQLITRDSMIGTGVP--
DVTVRVHDSTADMRYIVLPARPEGTDAMDEAQLASLVTRDSMIGTGLP--
AIEIKVWDSSAQIRWFVIPERPPGTEGLTETELEALVTPEAMMGVAIA--
SVAVRVHDSTADMRYMVLPARPEGTEGLSQEQLASLVTRDSMIGTGLP--
DTEIKVWDSSGHSRWFVIPERPAGTEEFTDEQLMDLVTTESMMGVALA--
DTEIKVWDSSGHSRWFVIPERPSGTEDLTDAELMDLVTTESMIGVALA--
STTIRVHDSTADMRYIVLPARPSGTDGLDEDALAALVTRDSMIGTGLP--
GKAVKVWDSSAQIRWFVVPERPANTDHLSEQELAALITPESMMGVALV--
TTTVRVHDSTADMRYVVIPARPAGTEGWHADDLATLVTRDSMIGTGLP--
AVRVRVHDSNADMRYLVLPMPPAETVGRHEIDLAGLVSRDMLIGTAVL--
ARGIRVHDSTADLRYMVLPQRPQGTEGWSEEHLRTIVTRDSLLGTAVP--
ATAIRVVDSTADYRWMVLPMRPAGTEGWSEAELAAIVREGDMIGVTRP--
STAIRVWDSTAELRYLVIPLRPAGSDDLSEDELAALVTRDSMIGDK----
KTKVSVWDSTAEIRYLVIPMRPANTEGLSE--------------------
EVQLDVHDSNADMRYLVLPAAPAGVERFDLTQLEAMISRDHLIGVA----
DKEVRVWDTTAELRYM----------------------------------
EVQVRVADSNQKTR------------------------------------
ETEIRVWDSTAETRFLVLPMRPKGTEGWSEEQLAELVTRDSMI-------
XXXIRVWDSTAEIRYLVXPXRPXGTXGXSXEELAELVTRDSMIGEN----
----------------------------------------------LSt-
DVEIRVYDTTAETRYMVLPQRPQ---------------------VQKAgp
DVEIRVYDTTAETRYMVLPQRP------------------------LAqk
DVEIRVYDTTAETRYMVLPQRP------------------------LVlk
DVEIRVYDTTAETRYMVLPQRPQ--------ALKA----------G-P--
DVEIRVYDTSAETRYMVLPQRPR--------ALKA----------G-P--
TTRIRVWDSTAEVRYLVIPQRPAGTE-------------------AGP--
EV------------------------------------RD-------P--
DKEVRVWDSSAELRYLVLPERPQ---------------------VQKAgp
DKEVRVWDSSAELRYLVLPERPQ----------------------A-P--
------------------------TGGRD------------------P--
EVRVLVHDSNADMRYLVLPQCPAGTERFSEDQLAARVTHDCMIGVSVV--
----RLSSSRQEITNLQ-----ASLEAISAESL-----TDPLTGLGNR--
----RLSTSKQEITNLQ-----ANLEEIRAESL-----TDPLTGLGNR--
--------STREM----------------QQANNALETRLS---TSKL--

---
---
---
---
---
---
---
---
---
---
---
---
---
---
---
---
---
---
---
---
---
---
---
---
---
---
---
---
---
---
---
---
---
---
---
---
---
---
---
---
---
---
---
---
---
---
---
---
---
---
---
---
---
---
---
---
---
---
---
---
---
---
---
---
---
---
---
---
---
---
---
---
---
---
---
---
---
---
---
---
---
---
---
---
---
---
---
---
---
---
---
---
---
---
---
---
---
---
---
---
---
---
---
---
---
---
---
---
---
---
---
---
---
---
---
---
---
---
---
---
---
---
---
---
---
---
---
---
---
---
---
---
---
---
---
---
---
---
---
---
---
---
---
---
---
---
---
---
---
---
---
---
---
---
---
---
---
---
---
---
---
---
---
---
---
---
---
---
---
---
---
---
---
---
---
---
---
---
---
---
---
---
---
---
---
---
---
---
---
---
---
---
---
---
---
---
---
---
---
---
---
---
---
---
---
---
---
---
---
---
---
---
---
---
---
---
---
---
---
---
---
---
---
---
---
---
---
---
---
---
---
---
---
---
---
---
---
---
---
---
---
---
---
---
---
---
---
---
---
---
---
---
---
---
---
---
---
---
---
---
---
---
---
---
---
---
---
---
---
---
---
---
---
---
---
---
---
---
---
---
---
---
---
---
---
---
---
---
---
---
---
---
---
---
---
---
---
---
---
---
---
---
---
---
---
---
---
---
---
---
---
---
---
---
agp
agp
---
---
---
---
---
---
---
---
---
---
---
