# Supplementary material for: A Nitrile Hydratase in the Eukaryote Monosiga brevicollis
Source: PLoS One. 2008 Dec 19;3(12):e3976. doi: 10.1371/journal.pone.0003976 (PMC2603476; doi:10.1371/journal.pone.0003976)
Supplement: Methods S4 — Tree files and coloring files for the NHase α and β domain search results. (0.38 MB ZIP) [file pone.0003976.s005.zip › Tree_files/NHase_alpha_tree_id_replacement_table.txt]

1	JCVI_PEP_1096681013711_from_41_to_230 (HMM "NHase_alpha" in sequence "JCVI_PEP_1096681013711", bitscore: 461.4, e-value: 7.9e-133, length: 190)
2	JCVI_PEP_1096686134007_from_22_to_210 (HMM "NHase_alpha" in sequence "JCVI_PEP_1096686134007", bitscore: 459.7, e-value: 2.6e-132, length: 189)
3	JCVI_PEP_1096679909299_from_22_to_210 (HMM "NHase_alpha" in sequence "JCVI_PEP_1096679909299", bitscore: 459.1, e-value: 3.9e-132, length: 189)
4	JCVI_PEP_1096697747837_from_289_to_477 (HMM "NHase_alpha" in sequence "JCVI_PEP_1096697747837", bitscore: 458.1, e-value: 7.7e-132, length: 189)
5	JCVI_PEP_1096691639475_from_19_to_207 (HMM "NHase_alpha" in sequence "JCVI_PEP_1096691639475", bitscore: 457.0, e-value: 1.6e-131, length: 189)
6	JCVI_PEP_1096680424767_from_25_to_213 (HMM "NHase_alpha" in sequence "JCVI_PEP_1096680424767", bitscore: 456.7, e-value: 2e-131, length: 189)
7	JCVI_PEP_1096669149041_from_22_to_210 (HMM "NHase_alpha" in sequence "JCVI_PEP_1096669149041", bitscore: 456.0, e-value: 3.2e-131, length: 189)
8	JCVI_PEP_1096700087383_from_22_to_210 (HMM "NHase_alpha" in sequence "JCVI_PEP_1096700087383", bitscore: 456.0, e-value: 3.2e-131, length: 189)
9	JCVI_PEP_1096681334791_from_23_to_211 (HMM "NHase_alpha" in sequence "JCVI_PEP_1096681334791", bitscore: 455.4, e-value: 5.1e-131, length: 189)
10	JCVI_PEP_1096681392357_from_14_to_202 (HMM "NHase_alpha" in sequence "JCVI_PEP_1096681392357", bitscore: 453.7, e-value: 1.6e-130, length: 189)
11	JCVI_PEP_1096676202785_from_28_to_216 (HMM "NHase_alpha" in sequence "JCVI_PEP_1096676202785", bitscore: 453.5, e-value: 1.8e-130, length: 189)
12	JCVI_PEP_1096699368405_from_26_to_214 (HMM "NHase_alpha" in sequence "JCVI_PEP_1096699368405", bitscore: 452.7, e-value: 3.2e-130, length: 189)
13	JCVI_PEP_1096684481937_from_21_to_209 (HMM "NHase_alpha" in sequence "JCVI_PEP_1096684481937", bitscore: 451.3, e-value: 8.3e-130, length: 189)
14	JCVI_PEP_1096697374039_from_24_to_212 (HMM "NHase_alpha" in sequence "JCVI_PEP_1096697374039", bitscore: 450.9, e-value: 1.1e-129, length: 189)
15	JCVI_PEP_1096680330193_from_22_to_210 (HMM "NHase_alpha" in sequence "JCVI_PEP_1096680330193", bitscore: 450.1, e-value: 2e-129, length: 189)
16	JCVI_PEP_1096693524929_from_31_to_219 (HMM "NHase_alpha" in sequence "JCVI_PEP_1096693524929", bitscore: 450.0, e-value: 2.2e-129, length: 189)
17	JCVI_PEP_1096673196143_from_24_to_212 (HMM "NHase_alpha" in sequence "JCVI_PEP_1096673196143", bitscore: 449.8, e-value: 2.4e-129, length: 189)
18	JCVI_PEP_1096688468067_from_7_to_195 (HMM "NHase_alpha" in sequence "JCVI_PEP_1096688468067", bitscore: 449.8, e-value: 2.5e-129, length: 189)
19	JCVI_PEP_1096698403129_from_28_to_216 (HMM "NHase_alpha" in sequence "JCVI_PEP_1096698403129", bitscore: 448.7, e-value: 5.2e-129, length: 189)
20	JCVI_PEP_1096691896175_from_1_to_177 (HMM "NHase_alpha" in sequence "JCVI_PEP_1096691896175", bitscore: 445.0, e-value: 6.7e-128, length: 177)
21	JCVI_PEP_1096676761669_from_18_to_206 (HMM "NHase_alpha" in sequence "JCVI_PEP_1096676761669", bitscore: 444.5, e-value: 9.5e-128, length: 189)
22	JCVI_PEP_1096674767165_from_1_to_188 (HMM "NHase_alpha" in sequence "JCVI_PEP_1096674767165", bitscore: 442.6, e-value: 3.7e-127, length: 188)
23	JCVI_PEP_1096699367247_from_20_to_208 (HMM "NHase_alpha" in sequence "JCVI_PEP_1096699367247", bitscore: 440.9, e-value: 1.1e-126, length: 189)
24	JCVI_PEP_1096681445981_from_47_to_235 (HMM "NHase_alpha" in sequence "JCVI_PEP_1096681445981", bitscore: 436.9, e-value: 1.9e-125, length: 189)
25	JCVI_PEP_1096674190845_from_46_to_234 (HMM "NHase_alpha" in sequence "JCVI_PEP_1096674190845", bitscore: 435.9, e-value: 3.8e-125, length: 189)
26	JCVI_PEP_1096687576315_from_1_to_189 (HMM "NHase_alpha" in sequence "JCVI_PEP_1096687576315", bitscore: 435.0, e-value: 6.8e-125, length: 189)
27	JCVI_PEP_1096692094639_from_13_to_201 (HMM "NHase_alpha" in sequence "JCVI_PEP_1096692094639", bitscore: 432.3, e-value: 4.6e-124, length: 189)
28	JCVI_PEP_1096684876455_from_15_to_203 (HMM "NHase_alpha" in sequence "JCVI_PEP_1096684876455", bitscore: 431.4, e-value: 8.2e-124, length: 189)
29	JCVI_PEP_1096697866569_from_1_to_178 (HMM "NHase_alpha" in sequence "JCVI_PEP_1096697866569", bitscore: 427.1, e-value: 1.6e-122, length: 178)
30	JCVI_PEP_1096684981439_from_25_to_213 (HMM "NHase_alpha" in sequence "JCVI_PEP_1096684981439", bitscore: 426.0, e-value: 3.6e-122, length: 189)
31	JCVI_PEP_1096679821307_from_38_to_226 (HMM "NHase_alpha" in sequence "JCVI_PEP_1096679821307", bitscore: 417.2, e-value: 1.6e-119, length: 189)
32	JCVI_PEP_1096692202731_from_35_to_223 (HMM "NHase_alpha" in sequence "JCVI_PEP_1096692202731", bitscore: 416.9, e-value: 1.9e-119, length: 189)
33	JCVI_PEP_1096683070025_from_40_to_228 (HMM "NHase_alpha" in sequence "JCVI_PEP_1096683070025", bitscore: 414.5, e-value: 1.1e-118, length: 189)
34	JCVI_PEP_1096669536871_from_1_to_182 (HMM "NHase_alpha" in sequence "JCVI_PEP_1096669536871", bitscore: 413.1, e-value: 2.7e-118, length: 182)
35	JCVI_PEP_1096697583337_from_15_to_203 (HMM "NHase_alpha" in sequence "JCVI_PEP_1096697583337", bitscore: 413.1, e-value: 2.7e-118, length: 189)
36	JCVI_PEP_1096681705689_from_10_to_198 (HMM "NHase_alpha" in sequence "JCVI_PEP_1096681705689", bitscore: 411.2, e-value: 1e-117, length: 189)
37	JCVI_PEP_1096697014099_from_36_to_222 (HMM "NHase_alpha" in sequence "JCVI_PEP_1096697014099", bitscore: 410.5, e-value: 1.6e-117, length: 187)
38	JCVI_PEP_1096666869233_from_10_to_198 (HMM "NHase_alpha" in sequence "JCVI_PEP_1096666869233", bitscore: 410.1, e-value: 2.2e-117, length: 189)
39	JCVI_PEP_1096678141517_from_22_to_201 (HMM "NHase_alpha" in sequence "JCVI_PEP_1096678141517", bitscore: 409.9, e-value: 2.5e-117, length: 180)
40	JCVI_PEP_1096672176861_from_16_to_204 (HMM "NHase_alpha" in sequence "JCVI_PEP_1096672176861", bitscore: 408.4, e-value: 7.2e-117, length: 189)
41	JCVI_PEP_1096696248617_from_1_to_173 (HMM "NHase_alpha" in sequence "JCVI_PEP_1096696248617", bitscore: 408.1, e-value: 8.4e-117, length: 173)
42	JCVI_PEP_1096682882235_from_29_to_220 (HMM "NHase_alpha" in sequence "JCVI_PEP_1096682882235", bitscore: 408.1, e-value: 8.8e-117, length: 192)
43	JCVI_PEP_1096683362635_from_101_to_287 (HMM "NHase_alpha" in sequence "JCVI_PEP_1096683362635", bitscore: 405.1, e-value: 7e-116, length: 187)
44	JCVI_PEP_1096683971491_from_19_to_207 (HMM "NHase_alpha" in sequence "JCVI_PEP_1096683971491", bitscore: 404.5, e-value: 1e-115, length: 189)
45	JCVI_PEP_1096689399183_from_9_to_197 (HMM "NHase_alpha" in sequence "JCVI_PEP_1096689399183", bitscore: 401.6, e-value: 7.6e-115, length: 189)
46	JCVI_PEP_1096681028093_from_81_to_269 (HMM "NHase_alpha" in sequence "JCVI_PEP_1096681028093", bitscore: 399.4, e-value: 3.5e-114, length: 189)
47	JCVI_PEP_1096670104803_from_1_to_177 (HMM "NHase_alpha" in sequence "JCVI_PEP_1096670104803", bitscore: 396.6, e-value: 2.4e-113, length: 177)
48	JCVI_PEP_1096694392349_from_20_to_208 (HMM "NHase_alpha" in sequence "JCVI_PEP_1096694392349", bitscore: 395.4, e-value: 5.6e-113, length: 189)
49	JCVI_PEP_1096682038689_from_1_to_176 (HMM "NHase_alpha" in sequence "JCVI_PEP_1096682038689", bitscore: 395.3, e-value: 6.3e-113, length: 176)
50	JCVI_PEP_1096701800161_from_90_to_278 (HMM "NHase_alpha" in sequence "JCVI_PEP_1096701800161", bitscore: 394.4, e-value: 1.2e-112, length: 189)
51	JCVI_PEP_1096671805151_from_1_to_167 (HMM "NHase_alpha" in sequence "JCVI_PEP_1096671805151", bitscore: 393.5, e-value: 2.1e-112, length: 167)
52	JCVI_PEP_1096698347455_from_1_to_189 (HMM "NHase_alpha" in sequence "JCVI_PEP_1096698347455", bitscore: 393.4, e-value: 2.2e-112, length: 189)
53	JCVI_PEP_1096669317099_from_56_to_244 (HMM "NHase_alpha" in sequence "JCVI_PEP_1096669317099", bitscore: 393.1, e-value: 2.9e-112, length: 189)
54	JCVI_PEP_1096698336315_from_1_to_189 (HMM "NHase_alpha" in sequence "JCVI_PEP_1096698336315", bitscore: 392.7, e-value: 3.7e-112, length: 189)
55	JCVI_PEP_1096685840567_from_77_to_265 (HMM "NHase_alpha" in sequence "JCVI_PEP_1096685840567", bitscore: 391.8, e-value: 6.8e-112, length: 189)
56	JCVI_PEP_1096668314535_from_1_to_182 (HMM "NHase_alpha" in sequence "JCVI_PEP_1096668314535", bitscore: 390.6, e-value: 1.6e-111, length: 182)
57	JCVI_PEP_1096681838699_from_20_to_208 (HMM "NHase_alpha" in sequence "JCVI_PEP_1096681838699", bitscore: 389.7, e-value: 3e-111, length: 189)
58	JCVI_PEP_1096691624879_from_20_to_208 (HMM "NHase_alpha" in sequence "JCVI_PEP_1096691624879", bitscore: 389.7, e-value: 3e-111, length: 189)
59	JCVI_PEP_1096690846793_from_46_to_232 (HMM "NHase_alpha" in sequence "JCVI_PEP_1096690846793", bitscore: 389.0, e-value: 4.8e-111, length: 187)
60	JCVI_PEP_1096669149043_from_22_to_196 (HMM "NHase_alpha" in sequence "JCVI_PEP_1096669149043", bitscore: 388.5, e-value: 7e-111, length: 175)
61	JCVI_PEP_1096681285151_from_20_to_208 (HMM "NHase_alpha" in sequence "JCVI_PEP_1096681285151", bitscore: 387.1, e-value: 1.8e-110, length: 189)
62	JCVI_PEP_1096699195905_from_13_to_201 (HMM "NHase_alpha" in sequence "JCVI_PEP_1096699195905", bitscore: 387.0, e-value: 2e-110, length: 189)
63	JCVI_PEP_1096684013763_from_409_to_597 (HMM "NHase_alpha" in sequence "JCVI_PEP_1096684013763", bitscore: 385.8, e-value: 4.4e-110, length: 189)
64	JCVI_PEP_1096696272259_from_20_to_208 (HMM "NHase_alpha" in sequence "JCVI_PEP_1096696272259", bitscore: 382.6, e-value: 4.1e-109, length: 189)
65	JCVI_PEP_1096691584139_from_20_to_208 (HMM "NHase_alpha" in sequence "JCVI_PEP_1096691584139", bitscore: 382.5, e-value: 4.3e-109, length: 189)
66	JCVI_PEP_1096678266969_from_41_to_239 (HMM "NHase_alpha" in sequence "JCVI_PEP_1096678266969", bitscore: 378.8, e-value: 5.7e-108, length: 199)
67	JCVI_PEP_1096698557737_from_22_to_208 (HMM "NHase_alpha" in sequence "JCVI_PEP_1096698557737", bitscore: 375.4, e-value: 6.2e-107, length: 187)
68	JCVI_PEP_1096689258553_from_1_to_159 (HMM "NHase_alpha" in sequence "JCVI_PEP_1096689258553", bitscore: 375.1, e-value: 7.2e-107, length: 159)
69	JCVI_PEP_1096675541313_from_16_to_204 (HMM "NHase_alpha" in sequence "JCVI_PEP_1096675541313", bitscore: 373.6, e-value: 2.2e-106, length: 189)
70	JCVI_PEP_1096689258555_from_1_to_158 (HMM "NHase_alpha" in sequence "JCVI_PEP_1096689258555", bitscore: 373.1, e-value: 3e-106, length: 158)
71	JCVI_PEP_1096697199789_from_13_to_201 (HMM "NHase_alpha" in sequence "JCVI_PEP_1096697199789", bitscore: 372.7, e-value: 3.8e-106, length: 189)
72	JCVI_PEP_1096699787999_from_29_to_216 (HMM "NHase_alpha" in sequence "JCVI_PEP_1096699787999", bitscore: 370.6, e-value: 1.6e-105, length: 188)
73	JCVI_PEP_1096672093327_from_45_to_221 (HMM "NHase_alpha" in sequence "JCVI_PEP_1096672093327", bitscore: 370.6, e-value: 1.7e-105, length: 177)
74	JCVI_PEP_1096698054133_from_3_to_191 (HMM "NHase_alpha" in sequence "JCVI_PEP_1096698054133", bitscore: 370.3, e-value: 2.1e-105, length: 189)
75	JCVI_PEP_1096669306943_from_12_to_200 (HMM "NHase_alpha" in sequence "JCVI_PEP_1096669306943", bitscore: 370.3, e-value: 2.1e-105, length: 189)
76	JCVI_PEP_1096699508281_from_20_to_208 (HMM "NHase_alpha" in sequence "JCVI_PEP_1096699508281", bitscore: 369.9, e-value: 2.8e-105, length: 189)
77	JCVI_PEP_1096696483605_from_20_to_208 (HMM "NHase_alpha" in sequence "JCVI_PEP_1096696483605", bitscore: 369.1, e-value: 4.8e-105, length: 189)
78	JCVI_PEP_1096682107357_from_2_to_190 (HMM "NHase_alpha" in sequence "JCVI_PEP_1096682107357", bitscore: 368.3, e-value: 8.4e-105, length: 189)
79	JCVI_PEP_1096680998949_from_20_to_208 (HMM "NHase_alpha" in sequence "JCVI_PEP_1096680998949", bitscore: 368.0, e-value: 9.9e-105, length: 189)
80	JCVI_PEP_1096683516755_from_14_to_202 (HMM "NHase_alpha" in sequence "JCVI_PEP_1096683516755", bitscore: 367.6, e-value: 1.3e-104, length: 189)
81	JCVI_PEP_1096673062647_from_20_to_208 (HMM "NHase_alpha" in sequence "JCVI_PEP_1096673062647", bitscore: 367.4, e-value: 1.5e-104, length: 189)
82	JCVI_PEP_1096697050499_from_20_to_208 (HMM "NHase_alpha" in sequence "JCVI_PEP_1096697050499", bitscore: 366.8, e-value: 2.3e-104, length: 189)
83	JCVI_PEP_1096676809239_from_34_to_220 (HMM "NHase_alpha" in sequence "JCVI_PEP_1096676809239", bitscore: 366.2, e-value: 3.6e-104, length: 187)
84	JCVI_PEP_1096685115527_from_1_to_170 (HMM "NHase_alpha" in sequence "JCVI_PEP_1096685115527", bitscore: 365.5, e-value: 5.8e-104, length: 170)
85	JCVI_PEP_1096696612385_from_20_to_208 (HMM "NHase_alpha" in sequence "JCVI_PEP_1096696612385", bitscore: 363.9, e-value: 1.7e-103, length: 189)
86	JCVI_PEP_1096699504679_from_15_to_203 (HMM "NHase_alpha" in sequence "JCVI_PEP_1096699504679", bitscore: 363.9, e-value: 1.7e-103, length: 189)
87	JCVI_PEP_1096690562073_from_81_to_262 (HMM "NHase_alpha" in sequence "JCVI_PEP_1096690562073", bitscore: 363.2, e-value: 2.8e-103, length: 182)
88	JCVI_PEP_1096683276255_from_45_to_231 (HMM "NHase_alpha" in sequence "JCVI_PEP_1096683276255", bitscore: 362.3, e-value: 5.2e-103, length: 187)
89	JCVI_PEP_1096682919319_from_12_to_200 (HMM "NHase_alpha" in sequence "JCVI_PEP_1096682919319", bitscore: 360.5, e-value: 1.9e-102, length: 189)
90	JCVI_PEP_1096679230469_from_27_to_213 (HMM "NHase_alpha" in sequence "JCVI_PEP_1096679230469", bitscore: 359.9, e-value: 2.8e-102, length: 187)
91	JCVI_PEP_1096670188307_from_10_to_189 (HMM "NHase_alpha" in sequence "JCVI_PEP_1096670188307", bitscore: 358.9, e-value: 5.7e-102, length: 180)
92	JCVI_PEP_1096685995827_from_20_to_208 (HMM "NHase_alpha" in sequence "JCVI_PEP_1096685995827", bitscore: 358.8, e-value: 5.9e-102, length: 189)
93	JCVI_PEP_1096689659473_from_1_to_162 (HMM "NHase_alpha" in sequence "JCVI_PEP_1096689659473", bitscore: 358.5, e-value: 7.3e-102, length: 162)
94	JCVI_PEP_1096678163901_from_11_to_197 (HMM "NHase_alpha" in sequence "JCVI_PEP_1096678163901", bitscore: 358.0, e-value: 1e-101, length: 187)
95	JCVI_PEP_1096684657509_from_12_to_200 (HMM "NHase_alpha" in sequence "JCVI_PEP_1096684657509", bitscore: 356.9, e-value: 2.3e-101, length: 189)
96	JCVI_PEP_1096681256783_from_1_to_181 (HMM "NHase_alpha" in sequence "JCVI_PEP_1096681256783", bitscore: 356.8, e-value: 2.4e-101, length: 181)
97	JCVI_PEP_1096699525887_from_20_to_208 (HMM "NHase_alpha" in sequence "JCVI_PEP_1096699525887", bitscore: 353.9, e-value: 1.7e-100, length: 189)
98	JCVI_PEP_1096677467995_from_22_to_210 (HMM "NHase_alpha" in sequence "JCVI_PEP_1096677467995", bitscore: 353.3, e-value: 2.7e-100, length: 189)
99	JCVI_PEP_1096687745467_from_15_to_203 (HMM "NHase_alpha" in sequence "JCVI_PEP_1096687745467", bitscore: 352.2, e-value: 5.7e-100, length: 189)
100	JCVI_PEP_1096694967283_from_102_to_288 (HMM "NHase_alpha" in sequence "JCVI_PEP_1096694967283", bitscore: 352.1, e-value: 6.3e-100, length: 187)
101	JCVI_PEP_1096694477325_from_62_to_249 (HMM "NHase_alpha" in sequence "JCVI_PEP_1096694477325", bitscore: 343.9, e-value: 1.8e-97, length: 188)
102	JCVI_PEP_1096667274889_from_1_to_182 (HMM "NHase_alpha" in sequence "JCVI_PEP_1096667274889", bitscore: 343.4, e-value: 2.6e-97, length: 182)
103	JCVI_PEP_1096678029801_from_1_to_159 (HMM "NHase_alpha" in sequence "JCVI_PEP_1096678029801", bitscore: 331.5, e-value: 9.6e-94, length: 159)
104	JCVI_PEP_1096674400829_from_1_to_175 (HMM "NHase_alpha" in sequence "JCVI_PEP_1096674400829", bitscore: 328.6, e-value: 7.4e-93, length: 175)
105	JCVI_PEP_1096683968025_from_15_to_169 (HMM "NHase_alpha" in sequence "JCVI_PEP_1096683968025", bitscore: 326.4, e-value: 3.3e-92, length: 155)
106	JCVI_PEP_1096669158385_from_22_to_179 (HMM "NHase_alpha" in sequence "JCVI_PEP_1096669158385", bitscore: 326.3, e-value: 3.7e-92, length: 158)
107	JCVI_PEP_1096673913285_from_2_to_166 (HMM "NHase_alpha" in sequence "JCVI_PEP_1096673913285", bitscore: 312.7, e-value: 4.4e-88, length: 165)
108	JCVI_PEP_1096695941749_from_1_to_169 (HMM "NHase_alpha" in sequence "JCVI_PEP_1096695941749", bitscore: 310.9, e-value: 1.5e-87, length: 169)
109	JCVI_PEP_1096671776023_from_1_to_160 (HMM "NHase_alpha" in sequence "JCVI_PEP_1096671776023", bitscore: 310.0, e-value: 3e-87, length: 160)
110	JCVI_PEP_1096679061927_from_20_to_180 (HMM "NHase_alpha" in sequence "JCVI_PEP_1096679061927", bitscore: 302.6, e-value: 5e-85, length: 161)
111	JCVI_PEP_1096668749683_from_18_to_180 (HMM "NHase_alpha" in sequence "JCVI_PEP_1096668749683", bitscore: 299.4, e-value: 4.4e-84, length: 163)
112	JCVI_PEP_1096690218613_from_22_to_172 (HMM "NHase_alpha" in sequence "JCVI_PEP_1096690218613", bitscore: 299.3, e-value: 4.9e-84, length: 151)
113	JCVI_PEP_1096671653203_from_2_to_185 (HMM "NHase_alpha" in sequence "JCVI_PEP_1096671653203", bitscore: 298.8, e-value: 7e-84, length: 184)
114	JCVI_PEP_1096691206573_from_11_to_180 (HMM "NHase_alpha" in sequence "JCVI_PEP_1096691206573", bitscore: 297.8, e-value: 1.4e-83, length: 170)
115	JCVI_PEP_1096670211929_from_1_to_159 (HMM "NHase_alpha" in sequence "JCVI_PEP_1096670211929", bitscore: 294.3, e-value: 1.5e-82, length: 159)
116	JCVI_PEP_1096691288269_from_105_to_290 (HMM "NHase_alpha" in sequence "JCVI_PEP_1096691288269", bitscore: 291.1, e-value: 1.5e-81, length: 186)
117	JCVI_PEP_1096673528007_from_1_to_142 (HMM "NHase_alpha" in sequence "JCVI_PEP_1096673528007", bitscore: 288.1, e-value: 1.2e-80, length: 142)
118	JCVI_PEP_1096666903877_from_35_to_187 (HMM "NHase_alpha" in sequence "JCVI_PEP_1096666903877", bitscore: 286.7, e-value: 3e-80, length: 153)
119	JCVI_PEP_1096680942187_from_2_to_183 (HMM "NHase_alpha" in sequence "JCVI_PEP_1096680942187", bitscore: 283.1, e-value: 3.5e-79, length: 182)
120	JCVI_PEP_1096684374397_from_1_to_157 (HMM "NHase_alpha" in sequence "JCVI_PEP_1096684374397", bitscore: 278.9, e-value: 6.6e-78, length: 157)
121	JCVI_PEP_1096672287773_from_1_to_152 (HMM "NHase_alpha" in sequence "JCVI_PEP_1096672287773", bitscore: 270.8, e-value: 1.9e-75, length: 152)
122	JCVI_PEP_1096696566837_from_1_to_129 (HMM "NHase_alpha" in sequence "JCVI_PEP_1096696566837", bitscore: 270.0, e-value: 3.3e-75, length: 129)
123	JCVI_PEP_1096693053761_from_2_to_138 (HMM "NHase_alpha" in sequence "JCVI_PEP_1096693053761", bitscore: 268.8, e-value: 7.5e-75, length: 137)
124	JCVI_PEP_1096692725531_from_24_to_203 (HMM "NHase_alpha" in sequence "JCVI_PEP_1096692725531", bitscore: 267.2, e-value: 2.3e-74, length: 180)
125	JCVI_PEP_1096672080465_from_1_to_138 (HMM "NHase_alpha" in sequence "JCVI_PEP_1096672080465", bitscore: 255.8, e-value: 6e-71, length: 138)
126	JCVI_PEP_1096692540533_from_1_to_149 (HMM "NHase_alpha" in sequence "JCVI_PEP_1096692540533", bitscore: 255.1, e-value: 9.6e-71, length: 149)
127	JCVI_PEP_1096666102431_from_1_to_142 (HMM "NHase_alpha" in sequence "JCVI_PEP_1096666102431", bitscore: 253.6, e-value: 2.7e-70, length: 142)
128	JCVI_PEP_1096682817031_from_39_to_181 (HMM "NHase_alpha" in sequence "JCVI_PEP_1096682817031", bitscore: 245.6, e-value: 7.4e-68, length: 143)
129	JCVI_PEP_1096681214533_from_20_to_165 (HMM "NHase_alpha" in sequence "JCVI_PEP_1096681214533", bitscore: 239.2, e-value: 6.1e-66, length: 146)
130	JCVI_PEP_1096678359611_from_1_to_143 (HMM "NHase_alpha" in sequence "JCVI_PEP_1096678359611", bitscore: 233.8, e-value: 2.5e-64, length: 143)
131	JCVI_PEP_1096673231893_from_10_to_147 (HMM "NHase_alpha" in sequence "JCVI_PEP_1096673231893", bitscore: 229.4, e-value: 5.3e-63, length: 138)
132	JCVI_PEP_1096672576553_from_1_to_121 (HMM "NHase_alpha" in sequence "JCVI_PEP_1096672576553", bitscore: 225.4, e-value: 8.8e-62, length: 121)
133	JCVI_PEP_1096673711619_from_10_to_146 (HMM "NHase_alpha" in sequence "JCVI_PEP_1096673711619", bitscore: 211.5, e-value: 1.4e-57, length: 137)
134	JCVI_PEP_1096679444535_from_14_to_140 (HMM "NHase_alpha" in sequence "JCVI_PEP_1096679444535", bitscore: 211.4, e-value: 1.4e-57, length: 127)
135	JCVI_PEP_1096676182105_from_1_to_168 (HMM "NHase_alpha" in sequence "JCVI_PEP_1096676182105", bitscore: 207.5, e-value: 2.1e-56, length: 168)
136	JCVI_PEP_1096671308373_from_23_to_151 (HMM "NHase_alpha" in sequence "JCVI_PEP_1096671308373", bitscore: 204.6, e-value: 1.6e-55, length: 129)
137	JCVI_PEP_1096671139233_from_1_to_119 (HMM "NHase_alpha" in sequence "JCVI_PEP_1096671139233", bitscore: 199.3, e-value: 6.3e-54, length: 119)
138	JCVI_PEP_1096693978685_from_1_to_121 (HMM "NHase_alpha" in sequence "JCVI_PEP_1096693978685", bitscore: 199.1, e-value: 6.9e-54, length: 121)
139	JCVI_PEP_1096671560825_from_1_to_107 (HMM "NHase_alpha" in sequence "JCVI_PEP_1096671560825", bitscore: 196.9, e-value: 3.3e-53, length: 107)
140	JCVI_PEP_1096680467285_from_1_to_125 (HMM "NHase_alpha" in sequence "JCVI_PEP_1096680467285", bitscore: 195.0, e-value: 1.3e-52, length: 125)
141	JCVI_PEP_1096699458683_from_1_to_133 (HMM "NHase_alpha" in sequence "JCVI_PEP_1096699458683", bitscore: 194.5, e-value: 1.7e-52, length: 133)
142	JCVI_PEP_1096678343465_from_1_to_122 (HMM "NHase_alpha" in sequence "JCVI_PEP_1096678343465", bitscore: 191.0, e-value: 2e-51, length: 122)
143	JCVI_PEP_1096672434321_from_1_to_108 (HMM "NHase_alpha" in sequence "JCVI_PEP_1096672434321", bitscore: 190.7, e-value: 2.4e-51, length: 108)
144	JCVI_PEP_1096700616071_from_1_to_120 (HMM "NHase_alpha" in sequence "JCVI_PEP_1096700616071", bitscore: 184.4, e-value: 1.9e-49, length: 120)
145	JCVI_PEP_1096701615333_from_34_to_167 (HMM "NHase_alpha" in sequence "JCVI_PEP_1096701615333", bitscore: 179.7, e-value: 4.9e-48, length: 134)
146	JCVI_PEP_1096680959089_from_25_to_144 (HMM "NHase_alpha" in sequence "JCVI_PEP_1096680959089", bitscore: 178.9, e-value: 8.5e-48, length: 120)
147	JCVI_PEP_1096689723039_from_1_to_108 (HMM "NHase_alpha" in sequence "JCVI_PEP_1096689723039", bitscore: 178.2, e-value: 1.3e-47, length: 108)
148	JCVI_PEP_1096679921393_from_21_to_141 (HMM "NHase_alpha" in sequence "JCVI_PEP_1096679921393", bitscore: 177.8, e-value: 1.8e-47, length: 121)
149	JCVI_PEP_1096686424413_from_1_to_112 (HMM "NHase_alpha" in sequence "JCVI_PEP_1096686424413", bitscore: 170.9, e-value: 2.1e-45, length: 112)
150	JCVI_PEP_1096687679251_from_1_to_128 (HMM "NHase_alpha" in sequence "JCVI_PEP_1096687679251", bitscore: 167.4, e-value: 2.5e-44, length: 128)
151	JCVI_PEP_1096669081057_from_29_to_145 (HMM "NHase_alpha" in sequence "JCVI_PEP_1096669081057", bitscore: 167.0, e-value: 3.2e-44, length: 117)
152	JCVI_PEP_1096690218615_from_22_to_136 (HMM "NHase_alpha" in sequence "JCVI_PEP_1096690218615", bitscore: 164.4, e-value: 2.1e-43, length: 115)
153	JCVI_PEP_1096674641577_from_1_to_108 (HMM "NHase_alpha" in sequence "JCVI_PEP_1096674641577", bitscore: 160.7, e-value: 2.6e-42, length: 108)
154	JCVI_PEP_1096675060623_from_30_to_164 (HMM "NHase_alpha" in sequence "JCVI_PEP_1096675060623", bitscore: 155.9, e-value: 7.4e-41, length: 135)
155	JCVI_PEP_1096688142029_from_1_to_108 (HMM "NHase_alpha" in sequence "JCVI_PEP_1096688142029", bitscore: 153.3, e-value: 4.2e-40, length: 108)
156	JCVI_PEP_1096690985357_from_1_to_100 (HMM "NHase_alpha" in sequence "JCVI_PEP_1096690985357", bitscore: 146.8, e-value: 3.8e-38, length: 100)
157	JCVI_PEP_1096667941405_from_1_to_99 (HMM "NHase_alpha" in sequence "JCVI_PEP_1096667941405", bitscore: 145.6, e-value: 8.9e-38, length: 99)
158	JCVI_PEP_1096690884405_from_1_to_108 (HMM "NHase_alpha" in sequence "JCVI_PEP_1096690884405", bitscore: 141.5, e-value: 1.6e-36, length: 108)
159	JCVI_PEP_1096676171515_from_1_to_101 (HMM "NHase_alpha" in sequence "JCVI_PEP_1096676171515", bitscore: 131.3, e-value: 1.9e-33, length: 101)
160	JCVI_PEP_1096671366951_from_1_to_101 (HMM "NHase_alpha" in sequence "JCVI_PEP_1096671366951", bitscore: 131.2, e-value: 1.9e-33, length: 101)
161	JCVI_PEP_1096670236975_from_13_to_121 (HMM "NHase_alpha" in sequence "JCVI_PEP_1096670236975", bitscore: 110.2, e-value: 4.1e-27, length: 109)
162	JCVI_PEP_1096669006981_from_1_to_97 (HMM "NHase_alpha" in sequence "JCVI_PEP_1096669006981", bitscore: 102.0, e-value: 1.2e-24, length: 97)
163	JCVI_PEP_1096669267845_from_18_to_125 (HMM "NHase_alpha" in sequence "JCVI_PEP_1096669267845", bitscore: 100.0, e-value: 4.7e-24, length: 108)
164	JCVI_PEP_1096673806493_from_46_to_157 (HMM "NHase_alpha" in sequence "JCVI_PEP_1096673806493", bitscore: 97.2, e-value: 3.3e-23, length: 112)
165	JCVI_PEP_1096671026703_from_16_to_152 (HMM "NHase_alpha" in sequence "JCVI_PEP_1096671026703", bitscore: 97.1, e-value: 3.7e-23, length: 137)
166	JCVI_PEP_1096670653505_from_1_to_88 (HMM "NHase_alpha" in sequence "JCVI_PEP_1096670653505", bitscore: 87.4, e-value: 3e-20, length: 88)
167	JCVI_PEP_1096670818167_from_14_to_117 (HMM "NHase_alpha" in sequence "JCVI_PEP_1096670818167", bitscore: 79.4, e-value: 7.7e-18, length: 104)
168	JCVI_PEP_1096675369989_from_1_to_93 (HMM "NHase_alpha" in sequence "JCVI_PEP_1096675369989", bitscore: 78.1, e-value: 1.9e-17, length: 93)
169	JCVI_PEP_1096689938755_from_19_to_118 (HMM "NHase_alpha" in sequence "JCVI_PEP_1096689938755", bitscore: 74.7, e-value: 2.1e-16, length: 100)
170	JCVI_PEP_1096691692313_from_69_to_168 (HMM "NHase_alpha" in sequence "JCVI_PEP_1096691692313", bitscore: 60.6, e-value: 3.4e-12, length: 100)
171	JCVI_PEP_1096682510789_from_13_to_112 (HMM "NHase_alpha" in sequence "JCVI_PEP_1096682510789", bitscore: 58.5, e-value: 4.9e-12, length: 100)
172	JCVI_PEP_1096668409225_from_1_to_79 (HMM "NHase_alpha" in sequence "JCVI_PEP_1096668409225", bitscore: 57.7, e-value: 5.7e-12, length: 79)
173	JCVI_PEP_1096681594061_from_1_to_87 (HMM "NHase_alpha" in sequence "JCVI_PEP_1096681594061", bitscore: 51.1, e-value: 1.9e-11, length: 87)
174	JCVI_PEP_1096676674941_from_9_to_101 (HMM "NHase_alpha" in sequence "JCVI_PEP_1096676674941", bitscore: 48.2, e-value: 3.2e-11, length: 93)
175	JCVI_PEP_1096690404357_from_160_to_284 (HMM "NHase_alpha" in sequence "JCVI_PEP_1096690404357", bitscore: 47.7, e-value: 3.5e-11, length: 125)
176	JCVI_PEP_1096673069467_from_2_to_94 (HMM "NHase_alpha" in sequence "JCVI_PEP_1096673069467", bitscore: 45.6, e-value: 5.1e-11, length: 93)
177	JCVI_PEP_1096684520469_from_22_to_119 (HMM "NHase_alpha" in sequence "JCVI_PEP_1096684520469", bitscore: 37.1, e-value: 2.4e-10, length: 98)
178	JCVI_PEP_1096691387621_from_52_to_149 (HMM "NHase_alpha" in sequence "JCVI_PEP_1096691387621", bitscore: 35.4, e-value: 3.3e-10, length: 98)
179	JCVI_PEP_1096688801309_from_1_to_95 (HMM "NHase_alpha" in sequence "JCVI_PEP_1096688801309", bitscore: 32.2, e-value: 5.9e-10, length: 95)
180	JCVI_PEP_1096674333033_from_1_to_86 (HMM "NHase_alpha" in sequence "JCVI_PEP_1096674333033", bitscore: 31.0, e-value: 7.3e-10, length: 86)
181	JCVI_PEP_1096685130937_from_1_to_81 (HMM "NHase_alpha" in sequence "JCVI_PEP_1096685130937", bitscore: 26.8, e-value: 1.6e-09, length: 81)
182	JCVI_PEP_1096699990961_from_22_to_106 (HMM "NHase_alpha" in sequence "JCVI_PEP_1096699990961", bitscore: 11.5, e-value: 2.5e-08, length: 85)
183	JCVI_PEP_1096691829201_from_1_to_80 (HMM "NHase_alpha" in sequence "JCVI_PEP_1096691829201", bitscore: 7.3, e-value: 5.4e-08, length: 80)
184	JCVI_PEP_1096678282803_from_20_to_110 (HMM "NHase_alpha" in sequence "JCVI_PEP_1096678282803", bitscore: 3.2, e-value: 1.1e-07, length: 91)
185	JCVI_PEP_1096701310465_from_69_to_147 (HMM "NHase_alpha" in sequence "JCVI_PEP_1096701310465", bitscore: 2.7, e-value: 1.2e-07, length: 79)
186	JCVI_PEP_1096693941737_from_1_to_76 (HMM "NHase_alpha" in sequence "JCVI_PEP_1096693941737", bitscore: -6.6, e-value: 6.7e-07, length: 76)
187	JCVI_PEP_1096671648915_from_10_to_92 (HMM "NHase_alpha" in sequence "JCVI_PEP_1096671648915", bitscore: -14.1, e-value: 2.6e-06, length: 83)
188	JCVI_PEP_1096676360033_from_22_to_100 (HMM "NHase_alpha" in sequence "JCVI_PEP_1096676360033", bitscore: -14.7, e-value: 2.9e-06, length: 79)
189	JCVI_PEP_1096686967073_from_16_to_102 (HMM "NHase_alpha" in sequence "JCVI_PEP_1096686967073", bitscore: -18.7, e-value: 6.1e-06, length: 87)
190	JCVI_PEP_1096676182111_from_25_to_107 (HMM "NHase_alpha" in sequence "JCVI_PEP_1096676182111", bitscore: -25.0, e-value: 1.9e-05, length: 83)
191	JCVI_PEP_1096691864041_from_1_to_60 (HMM "NHase_alpha" in sequence "JCVI_PEP_1096691864041", bitscore: -28.5, e-value: 3.6e-05, length: 60)
192	JCVI_PEP_1096680206497_from_14_to_111 (HMM "NHase_alpha" in sequence "JCVI_PEP_1096680206497", bitscore: -32.9, e-value: 7.9e-05, length: 98)
193	JCVI_PEP_1096667126505_from_1_to_66 (HMM "NHase_alpha" in sequence "JCVI_PEP_1096667126505", bitscore: -33.4, e-value: 8.6e-05, length: 66)
194	JCVI_PEP_1096674534841_from_1_to_74 (HMM "NHase_alpha" in sequence "JCVI_PEP_1096674534841", bitscore: -33.4, e-value: 8.7e-05, length: 74)
195	JCVI_PEP_1096693978691_from_20_to_103 (HMM "NHase_alpha" in sequence "JCVI_PEP_1096693978691", bitscore: -47.5, e-value: 0.0011, length: 84)
196	JCVI_PEP_1096684888567_from_81_to_152 (HMM "NHase_alpha" in sequence "JCVI_PEP_1096684888567", bitscore: -64.2, e-value: 0.024, length: 72)
197	JCVI_PEP_1096668708699_from_60_to_131 (HMM "NHase_alpha" in sequence "JCVI_PEP_1096668708699", bitscore: -64.5, e-value: 0.025, length: 72)
198	JCVI_PEP_1096667185103_from_3_to_71 (HMM "NHase_alpha" in sequence "JCVI_PEP_1096667185103", bitscore: -66.1, e-value: 0.033, length: 69)
199	JCVI_PEP_1096667499095_from_22_to_81 (HMM "NHase_alpha" in sequence "JCVI_PEP_1096667499095", bitscore: -72.1, e-value: 0.099, length: 60)
200	Contig19967.gene2_from_6_to_194 (HMM "NHase_alpha" in sequence "Contig19967.gene2", bitscore: 392.8, e-value: 1e-113, length: 189)
201	XZS40625.b1.gene2_from_1_to_162 (HMM "NHase_alpha" in sequence "XZS40625.b1.gene2", bitscore: 314.6, e-value: 3.5e-90, length: 162)
202	Contig11563.gene1_from_1_to_142 (HMM "NHase_alpha" in sequence "Contig11563.gene1", bitscore: 297.4, e-value: 5.5e-85, length: 142)
203	Contig33303.gene2_from_17_to_172 (HMM "NHase_alpha" in sequence "Contig33303.gene2", bitscore: 241.9, e-value: 2.7e-68, length: 156)
204	XZS74521.g1.gene2_from_4_to_142 (HMM "NHase_alpha" in sequence "XZS74521.g1.gene2", bitscore: 203.5, e-value: 9.9e-57, length: 139)
205	XZS55655.b1.gene2_from_1_to_119 (HMM "NHase_alpha" in sequence "XZS55655.b1.gene2", bitscore: 106.8, e-value: 1.3e-27, length: 119)
206	Contig34911.gene1_from_1_to_54 (HMM "NHase_alpha" in sequence "Contig34911.gene1", bitscore: -47.3, e-value: 3.2e-05, length: 54)
207	DU744183.1_gene1_from_13_to_199 (HMM "NHase_alpha" in sequence "DU744183.1_gene1", bitscore: 301.5, e-value: 2e-87, length: 187)
208	DU743485.1_gene2_from_1_to_75 (HMM "NHase_alpha" in sequence "DU743485.1_gene2", bitscore: -102.5, e-value: 0.046, length: 75)
209	DU762902.1_gene2_from_59_to_247 (HMM "NHase_alpha" in sequence "DU762902.1_gene2", bitscore: 340.9, e-value: 2.6e-99, length: 189)
210	DU770552.1_gene3_from_25_to_127 (HMM "NHase_alpha" in sequence "DU770552.1_gene3", bitscore: 56.0, e-value: 2.1e-14, length: 103)
211	DU767877.1_gene2_from_1_to_113 (HMM "NHase_alpha" in sequence "DU767877.1_gene2", bitscore: -23.7, e-value: 4.1e-08, length: 113)
212	DU735802.1_gene1_from_1_to_110 (HMM "NHase_alpha" in sequence "DU735802.1_gene1", bitscore: 169.6, e-value: 1.4e-47, length: 110)
213	DU735816.1_gene1_from_1_to_59 (HMM "NHase_alpha" in sequence "DU735816.1_gene1", bitscore: -33.6, e-value: 2.4e-07, length: 59)
214	DU795936.1_gene1_from_17_to_205 (HMM "NHase_alpha" in sequence "DU795936.1_gene1", bitscore: 379.9, e-value: 7.3e-111, length: 189)
215	DU790652.1_gene1_from_1_to_87 (HMM "NHase_alpha" in sequence "DU790652.1_gene1", bitscore: 7.0, e-value: 1.6e-10, length: 87)
216	AHAA_AHAA9477.x1.gene2_from_9_to_197 (HMM "NHase_alpha" in sequence "AHAA_AHAA9477.x1.gene2", bitscore: 438.3, e-value: 1.4e-127, length: 189)
217	UniRef100_P29378_from_4_to_201 (HMM "NHase_alpha" in sequence "UniRef100_P29378", bitscore: 517.2, e-value: 1.1e-149, length: 198)
218	UniRef100_O66188_from_13_to_220 (HMM "NHase_alpha" in sequence "UniRef100_O66188", bitscore: 516.7, e-value: 1.5e-149, length: 208)
219	UniRef100_Q53118_from_1_to_194 (HMM "NHase_alpha" in sequence "UniRef100_Q53118", bitscore: 513.6, e-value: 1.3e-148, length: 194)
220	UniRef100_P97051_from_7_to_203 (HMM "NHase_alpha" in sequence "UniRef100_P97051", bitscore: 512.6, e-value: 2.7e-148, length: 197)
221	UniRef100_Q6XMR1_from_5_to_202 (HMM "NHase_alpha" in sequence "UniRef100_Q6XMR1", bitscore: 503.7, e-value: 1.3e-145, length: 198)
222	UniRef100_P13448_from_5_to_202 (HMM "NHase_alpha" in sequence "UniRef100_P13448", bitscore: 503.5, e-value: 1.4e-145, length: 198)
223	UniRef100_Q6XMT2_from_5_to_202 (HMM "NHase_alpha" in sequence "UniRef100_Q6XMT2", bitscore: 501.0, e-value: 8.5e-145, length: 198)
224	UniRef100_Q5XPL5_from_7_to_203 (HMM "NHase_alpha" in sequence "UniRef100_Q5XPL5", bitscore: 498.8, e-value: 3.7e-144, length: 197)
225	UniRef100_Q6XMS0_from_5_to_202 (HMM "NHase_alpha" in sequence "UniRef100_Q6XMS0", bitscore: 497.9, e-value: 7.2e-144, length: 198)
226	UniRef100_Q6XMQ2_from_5_to_202 (HMM "NHase_alpha" in sequence "UniRef100_Q6XMQ2", bitscore: 497.5, e-value: 9.6e-144, length: 198)
227	UniRef100_P21219_from_1_to_195 (HMM "NHase_alpha" in sequence "UniRef100_P21219", bitscore: 491.5, e-value: 6e-142, length: 195)
228	UniRef100_Q59786_from_1_to_195 (HMM "NHase_alpha" in sequence "UniRef100_Q59786", bitscore: 491.2, e-value: 7.4e-142, length: 195)
229	UniRef100_A9IEH2_from_49_to_246 (HMM "NHase_alpha" in sequence "UniRef100_A9IEH2", bitscore: 487.2, e-value: 1.2e-140, length: 198)
230	UniRef100_P27764_from_2_to_197 (HMM "NHase_alpha" in sequence "UniRef100_P27764", bitscore: 486.9, e-value: 1.4e-140, length: 196)
231	UniRef100_Q0SJU0_from_5_to_202 (HMM "NHase_alpha" in sequence "UniRef100_Q0SJU0", bitscore: 484.5, e-value: 8e-140, length: 198)
232	UniRef100_Q4W7S6_from_2_to_197 (HMM "NHase_alpha" in sequence "UniRef100_Q4W7S6", bitscore: 466.3, e-value: 2.4e-134, length: 196)
233	UniRef100_Q52737_from_5_to_202 (HMM "NHase_alpha" in sequence "UniRef100_Q52737", bitscore: 465.0, e-value: 5.8e-134, length: 198)
234	UniRef100_Q70X88_from_1_to_197 (HMM "NHase_alpha" in sequence "UniRef100_Q70X88", bitscore: 453.5, e-value: 1.6e-130, length: 197)
235	UniRef100_A5W402_from_1_to_190 (HMM "NHase_alpha" in sequence "UniRef100_A5W402", bitscore: 447.2, e-value: 1.3e-128, length: 190)
236	UniRef100_A0B043_from_1_to_196 (HMM "NHase_alpha" in sequence "UniRef100_A0B043", bitscore: 442.4, e-value: 3.6e-127, length: 196)
237	UniRef100_A1RDJ2_from_1_to_194 (HMM "NHase_alpha" in sequence "UniRef100_A1RDJ2", bitscore: 441.9, e-value: 5.3e-127, length: 194)
238	UniRef100_A0T8S4_from_1_to_196 (HMM "NHase_alpha" in sequence "UniRef100_A0T8S4", bitscore: 439.5, e-value: 2.7e-126, length: 196)
239	UniRef100_Q0B185_from_1_to_196 (HMM "NHase_alpha" in sequence "UniRef100_Q0B185", bitscore: 438.7, e-value: 4.6e-126, length: 196)
240	UniRef100_Q2IWK4_from_12_to_209 (HMM "NHase_alpha" in sequence "UniRef100_Q2IWK4", bitscore: 437.2, e-value: 1.3e-125, length: 198)
241	UniRef100_Q84FS5_from_10_to_206 (HMM "NHase_alpha" in sequence "UniRef100_Q84FS5", bitscore: 432.6, e-value: 3.2e-124, length: 197)
242	UniRef100_A0GFB9_from_15_to_212 (HMM "NHase_alpha" in sequence "UniRef100_A0GFB9", bitscore: 431.8, e-value: 5.8e-124, length: 198)
243	UniRef100_Q7SID2_from_5_to_200 (HMM "NHase_alpha" in sequence "UniRef100_Q7SID2", bitscore: 431.1, e-value: 9e-124, length: 196)
244	UniRef100_UPI000014E7A9_from_8_to_212 (HMM "NHase_alpha" in sequence "UniRef100_UPI000014E7A9", bitscore: 431.0, e-value: 9.8e-124, length: 205)
245	UniRef100_Q9L541_from_10_to_206 (HMM "NHase_alpha" in sequence "UniRef100_Q9L541", bitscore: 430.8, e-value: 1.2e-123, length: 197)
246	UniRef100_Q6N613_from_8_to_205 (HMM "NHase_alpha" in sequence "UniRef100_Q6N613", bitscore: 429.9, e-value: 2.1e-123, length: 198)
247	UniRef100_B0FL82_from_7_to_203 (HMM "NHase_alpha" in sequence "UniRef100_B0FL82", bitscore: 428.8, e-value: 4.6e-123, length: 197)
248	UniRef100_A4YUN4_from_8_to_203 (HMM "NHase_alpha" in sequence "UniRef100_A4YUN4", bitscore: 424.8, e-value: 7.3e-122, length: 196)
249	UniRef100_A5EJ07_from_6_to_202 (HMM "NHase_alpha" in sequence "UniRef100_A5EJ07", bitscore: 424.4, e-value: 9.8e-122, length: 197)
250	UniRef100_Q136L5_from_37_to_234 (HMM "NHase_alpha" in sequence "UniRef100_Q136L5", bitscore: 424.1, e-value: 1.2e-121, length: 198)
251	UniRef100_Q83W03_from_1_to_180 (HMM "NHase_alpha" in sequence "UniRef100_Q83W03", bitscore: 423.5, e-value: 1.7e-121, length: 180)
252	UniRef100_A0NLT5_from_6_to_203 (HMM "NHase_alpha" in sequence "UniRef100_A0NLT5", bitscore: 423.4, e-value: 1.9e-121, length: 198)
253	UniRef100_Q213Z0_from_9_to_202 (HMM "NHase_alpha" in sequence "UniRef100_Q213Z0", bitscore: 416.3, e-value: 2.6e-119, length: 194)
254	UniRef100_Q6FBU6_from_1_to_196 (HMM "NHase_alpha" in sequence "UniRef100_Q6FBU6", bitscore: 413.6, e-value: 1.7e-118, length: 196)
255	UniRef100_Q92NS1_from_12_to_206 (HMM "NHase_alpha" in sequence "UniRef100_Q92NS1", bitscore: 407.0, e-value: 1.7e-116, length: 195)
256	UniRef100_Q0S8C2_from_6_to_211 (HMM "NHase_alpha" in sequence "UniRef100_Q0S8C2", bitscore: 399.6, e-value: 2.8e-114, length: 206)
257	UniRef100_A6UB04_from_12_to_206 (HMM "NHase_alpha" in sequence "UniRef100_A6UB04", bitscore: 399.5, e-value: 2.9e-114, length: 195)
258	UniRef100_A5NUX6_from_5_to_202 (HMM "NHase_alpha" in sequence "UniRef100_A5NUX6", bitscore: 396.4, e-value: 2.5e-113, length: 198)
259	UniRef100_A9FPW6_from_4_to_200 (HMM "NHase_alpha" in sequence "UniRef100_A9FPW6", bitscore: 396.1, e-value: 3.1e-113, length: 197)
260	UniRef100_A0R5P8_from_11_to_216 (HMM "NHase_alpha" in sequence "UniRef100_A0R5P8", bitscore: 395.7, e-value: 4.3e-113, length: 206)
261	UniRef100_A8TJ99_from_16_to_213 (HMM "NHase_alpha" in sequence "UniRef100_A8TJ99", bitscore: 393.4, e-value: 2.1e-112, length: 198)
262	UniRef100_Q1MEA0_from_16_to_210 (HMM "NHase_alpha" in sequence "UniRef100_Q1MEA0", bitscore: 393.3, e-value: 2.1e-112, length: 195)
263	UniRef100_Q98KL1_from_3_to_197 (HMM "NHase_alpha" in sequence "UniRef100_Q98KL1", bitscore: 393.2, e-value: 2.3e-112, length: 195)
264	UniRef100_A9D3M2_from_7_to_201 (HMM "NHase_alpha" in sequence "UniRef100_A9D3M2", bitscore: 392.6, e-value: 3.4e-112, length: 195)
265	UniRef100_Q1GF62_from_3_to_200 (HMM "NHase_alpha" in sequence "UniRef100_Q1GF62", bitscore: 390.1, e-value: 2e-111, length: 198)
266	UniRef100_Q168S5_from_5_to_202 (HMM "NHase_alpha" in sequence "UniRef100_Q168S5", bitscore: 388.7, e-value: 5.3e-111, length: 198)
267	UniRef100_Q08G28_from_18_to_223 (HMM "NHase_alpha" in sequence "UniRef100_Q08G28", bitscore: 387.9, e-value: 9.4e-111, length: 206)
268	UniRef100_Q5YY20_from_3_to_213 (HMM "NHase_alpha" in sequence "UniRef100_Q5YY20", bitscore: 387.4, e-value: 1.3e-110, length: 211)
269	UniRef100_Q5LTU8_from_3_to_200 (HMM "NHase_alpha" in sequence "UniRef100_Q5LTU8", bitscore: 386.3, e-value: 2.7e-110, length: 198)
270	UniRef100_A8DI70_from_18_to_223 (HMM "NHase_alpha" in sequence "UniRef100_A8DI70", bitscore: 385.7, e-value: 4.2e-110, length: 206)
271	UniRef100_A4EXP2_from_3_to_200 (HMM "NHase_alpha" in sequence "UniRef100_A4EXP2", bitscore: 385.4, e-value: 5.3e-110, length: 198)
272	UniRef100_Q89LP5_from_30_to_227 (HMM "NHase_alpha" in sequence "UniRef100_Q89LP5", bitscore: 385.2, e-value: 5.9e-110, length: 198)
273	UniRef100_A9E2B0_from_20_to_214 (HMM "NHase_alpha" in sequence "UniRef100_A9E2B0", bitscore: 384.2, e-value: 1.2e-109, length: 195)
274	UniRef100_A9H9B0_from_5_to_202 (HMM "NHase_alpha" in sequence "UniRef100_A9H9B0", bitscore: 382.8, e-value: 3.1e-109, length: 198)
275	UniRef100_A1T586_from_11_to_216 (HMM "NHase_alpha" in sequence "UniRef100_A1T586", bitscore: 381.3, e-value: 9.1e-109, length: 206)
276	UniRef100_A3X4L4_from_11_to_206 (HMM "NHase_alpha" in sequence "UniRef100_A3X4L4", bitscore: 380.8, e-value: 1.3e-108, length: 196)
277	UniRef100_A3U2F6_from_3_to_197 (HMM "NHase_alpha" in sequence "UniRef100_A3U2F6", bitscore: 379.1, e-value: 4.2e-108, length: 195)
278	UniRef100_A9EK70_from_3_to_200 (HMM "NHase_alpha" in sequence "UniRef100_A9EK70", bitscore: 377.8, e-value: 1e-107, length: 198)
279	UniRef100_A3Q8C3_from_9_to_214 (HMM "NHase_alpha" in sequence "UniRef100_A3Q8C3", bitscore: 376.1, e-value: 3.3e-107, length: 206)
280	UniRef100_A9G313_from_3_to_200 (HMM "NHase_alpha" in sequence "UniRef100_A9G313", bitscore: 373.6, e-value: 1.9e-106, length: 198)
281	UniRef100_Q1YKQ9_from_20_to_208 (HMM "NHase_alpha" in sequence "UniRef100_Q1YKQ9", bitscore: 363.3, e-value: 2.4e-103, length: 189)
282	UniRef100_A4TEP1_from_15_to_220 (HMM "NHase_alpha" in sequence "UniRef100_A4TEP1", bitscore: 362.9, e-value: 3e-103, length: 206)
283	UniRef100_A3SZS4_from_31_to_224 (HMM "NHase_alpha" in sequence "UniRef100_A3SZS4", bitscore: 362.1, e-value: 5.5e-103, length: 194)
284	UniRef100_A1T2T7_from_1_to_192 (HMM "NHase_alpha" in sequence "UniRef100_A1T2T7", bitscore: 359.6, e-value: 3e-102, length: 192)
285	UniRef100_Q5X5V1_from_3_to_210 (HMM "NHase_alpha" in sequence "UniRef100_Q5X5V1", bitscore: 358.8, e-value: 5.4e-102, length: 208)
286	UniRef100_A3SE25_from_6_to_201 (HMM "NHase_alpha" in sequence "UniRef100_A3SE25", bitscore: 353.9, e-value: 1.6e-100, length: 196)
287	UniRef100_B0C3X1_from_12_to_205 (HMM "NHase_alpha" in sequence "UniRef100_B0C3X1", bitscore: 350.5, e-value: 1.7e-99, length: 194)
288	UniRef100_Q1ATN4_from_4_to_200 (HMM "NHase_alpha" in sequence "UniRef100_Q1ATN4", bitscore: 343.3, e-value: 2.4e-97, length: 197)
289	UniRef100_Q8G9N4_from_22_to_187 (HMM "NHase_alpha" in sequence "UniRef100_Q8G9N4", bitscore: 338.4, e-value: 7.2e-96, length: 166)
290	UniRef100_Q2K6I4_from_1_to_168 (HMM "NHase_alpha" in sequence "UniRef100_Q2K6I4", bitscore: 322.6, e-value: 4.1e-91, length: 168)
291	UniRef100_A8INW4_from_12_to_212 (HMM "NHase_alpha" in sequence "UniRef100_A8INW4", bitscore: 321.0, e-value: 1.3e-90, length: 201)
292	UniRef100_A0QPF3_from_1_to_202 (HMM "NHase_alpha" in sequence "UniRef100_A0QPF3", bitscore: 316.1, e-value: 3.8e-89, length: 202)
293	UniRef100_A8LN78_from_9_to_201 (HMM "NHase_alpha" in sequence "UniRef100_A8LN78", bitscore: 316.0, e-value: 4.1e-89, length: 193)
294	UniRef100_A3JPN8_from_6_to_212 (HMM "NHase_alpha" in sequence "UniRef100_A3JPN8", bitscore: 313.4, e-value: 2.5e-88, length: 207)
295	UniRef100_A6DVP1_from_11_to_200 (HMM "NHase_alpha" in sequence "UniRef100_A6DVP1", bitscore: 313.3, e-value: 2.6e-88, length: 190)
296	UniRef100_Q1M6R2_from_1_to_202 (HMM "NHase_alpha" in sequence "UniRef100_Q1M6R2", bitscore: 310.9, e-value: 1.4e-87, length: 202)
297	UniRef100_A3W0K1_from_26_to_215 (HMM "NHase_alpha" in sequence "UniRef100_A3W0K1", bitscore: 310.2, e-value: 2.2e-87, length: 190)
298	UniRef100_A4T4A6_from_2_to_202 (HMM "NHase_alpha" in sequence "UniRef100_A4T4A6", bitscore: 309.1, e-value: 4.9e-87, length: 201)
299	UniRef100_A1THE0_from_2_to_202 (HMM "NHase_alpha" in sequence "UniRef100_A1THE0", bitscore: 304.5, e-value: 1.2e-85, length: 201)
300	UniRef100_A6FP14_from_12_to_218 (HMM "NHase_alpha" in sequence "UniRef100_A6FP14", bitscore: 302.7, e-value: 4.2e-85, length: 207)
301	UniRef100_A0GPD9_from_113_to_313 (HMM "NHase_alpha" in sequence "UniRef100_A0GPD9", bitscore: 302.3, e-value: 5.4e-85, length: 201)
302	UniRef100_A4ELE5_from_19_to_208 (HMM "NHase_alpha" in sequence "UniRef100_A4ELE5", bitscore: 292.2, e-value: 6.1e-82, length: 190)
303	UniRef100_A8DD08_from_21_to_216 (HMM "NHase_alpha" in sequence "UniRef100_A8DD08", bitscore: 251.5, e-value: 1.1e-69, length: 196)
304	UniRef100_A9V2C1_from_273_to_493 (HMM "NHase_alpha" in sequence "UniRef100_A9V2C1", bitscore: 226.0, e-value: 5.1e-62, length: 221)
305	UniRef100_A5FXG0_from_1_to_190 (HMM "NHase_alpha" in sequence "UniRef100_A5FXG0", bitscore: 224.2, e-value: 1.8e-61, length: 190)
306	UniRef100_Q83W01_from_1_to_137 (HMM "NHase_alpha" in sequence "UniRef100_Q83W01", bitscore: 216.7, e-value: 3.1e-59, length: 137)
307	UniRef100_Q83W02_from_1_to_153 (HMM "NHase_alpha" in sequence "UniRef100_Q83W02", bitscore: 199.1, e-value: 6.4e-54, length: 153)
308	UniRef100_A9HHJ5_from_1_to_175 (HMM "NHase_alpha" in sequence "UniRef100_A9HHJ5", bitscore: 157.6, e-value: 2e-41, length: 175)
309	UniRef100_Q70T67_from_1_to_112 (HMM "NHase_alpha" in sequence "UniRef100_Q70T67", bitscore: 153.2, e-value: 4.2e-40, length: 112)
310	UniRef100_Q8VUR1_from_1_to_111 (HMM "NHase_alpha" in sequence "UniRef100_Q8VUR1", bitscore: 138.5, e-value: 1.1e-35, length: 111)
311	UniRef100_Q83W04_from_1_to_106 (HMM "NHase_alpha" in sequence "UniRef100_Q83W04", bitscore: 121.0, e-value: 2.1e-30, length: 106)
312	UniRef100_Q83W05_from_1_to_136 (HMM "NHase_alpha" in sequence "UniRef100_Q83W05", bitscore: 119.4, e-value: 6.3e-30, length: 136)
313	UniRef100_Q8G9N3_from_45_to_165 (HMM "NHase_alpha" in sequence "UniRef100_Q8G9N3", bitscore: 82.8, e-value: 6.4e-19, length: 121)
314	UniRef100_Q70T72_from_1_to_74 (HMM "NHase_alpha" in sequence "UniRef100_Q70T72", bitscore: 11.8, e-value: 1.4e-07, length: 74)
315	UniRef100_Q70T71_from_1_to_74 (HMM "NHase_alpha" in sequence "UniRef100_Q70T71", bitscore: 10.1, e-value: 1.9e-07, length: 74)
316	UniRef100_Q70T73_from_1_to_74 (HMM "NHase_alpha" in sequence "UniRef100_Q70T73", bitscore: 9.7, e-value: 2e-07, length: 74)
317	UniRef100_Q70TE8_from_1_to_74 (HMM "NHase_alpha" in sequence "UniRef100_Q70TE8", bitscore: 7.9, e-value: 2.7e-07, length: 74)
318	UniRef100_Q70T70_from_1_to_75 (HMM "NHase_alpha" in sequence "UniRef100_Q70T70", bitscore: 6.5, e-value: 3.5e-07, length: 75)
319	UniRef100_Q6A3Q1_from_1_to_73 (HMM "NHase_alpha" in sequence "UniRef100_Q6A3Q1", bitscore: -8.5, e-value: 4.6e-06, length: 73)
320	UniRef100_Q70T65_from_1_to_98 (HMM "NHase_alpha" in sequence "UniRef100_Q70T65", bitscore: -12.0, e-value: 8.6e-06, length: 98)
321	UniRef100_Q70T69_from_1_to_74 (HMM "NHase_alpha" in sequence "UniRef100_Q70T69", bitscore: -12.2, e-value: 8.8e-06, length: 74)
322	UniRef100_Q70T68_from_1_to_70 (HMM "NHase_alpha" in sequence "UniRef100_Q70T68", bitscore: -19.4, e-value: 3e-05, length: 70)
323	UniRef100_Q70T66_from_1_to_93 (HMM "NHase_alpha" in sequence "UniRef100_Q70T66", bitscore: -19.8, e-value: 3.3e-05, length: 93)
324	UniRef100_A8DCZ3_from_37_to_205 (HMM "NHase_alpha" in sequence "UniRef100_A8DCZ3", bitscore: -32.5, e-value: 0.0003, length: 169)
325	UniRef100_Q2IVS2_from_37_to_186 (HMM "NHase_alpha" in sequence "UniRef100_Q2IVS2", bitscore: -142.8, e-value: 0.018, length: 150)
326	UniRef100_Q137P7_from_40_to_189 (HMM "NHase_alpha" in sequence "UniRef100_Q137P7", bitscore: -145.3, e-value: 0.029, length: 150)
327	UniRef100_Q213Q4_from_43_to_162 (HMM "NHase_alpha" in sequence "UniRef100_Q213Q4", bitscore: -152.7, e-value: 0.11, length: 120)
