# Supplementary material for: A Nitrile Hydratase in the Eukaryote Monosiga brevicollis
Source: PLoS One. 2008 Dec 19;3(12):e3976. doi: 10.1371/journal.pone.0003976 (PMC2603476; doi:10.1371/journal.pone.0003976)
Supplement: Methods S4 — Tree files and coloring files for the NHase α and β domain search results. (0.38 MB ZIP) [file pone.0003976.s005.zip › Tree_files/NHase_beta_tree_alignments.phy]

 268  395
1         --------------------------------------------------
2         --------------------------------------------------
3         --------------------------------------------------
4         --------------------------------------------------
5         --------------------------------------------------
6         --------------------------------------------------
7         --------------------------------------------------
8         --------------------------------------------------
9         --------------------------------------------------
10        --------------------------------------------------
11        --------------------------------------------------
12        --------------------------------------------------
13        --------------------------------------------------
14        --------------------------------------------------
15        --------------------------------------------------
16        --------------------------------------------------
17        --------------------------------------------------
18        --------------------------------------------------
19        --------------------------------------------------
20        --------------------------------------------------
21        --------------------------------------------------
22        --------------------------------------------------
23        --------------------------------------------------
24        --------------------------------------------------
25        --------------------------------------------------
26        --------------------------------------------------
27        --------------------------------------------------
28        --------------------------------------------------
29        --------------------------------------------------
30        --------------------------------------------------
31        --------------------------------------------------
32        --------------------------------------------------
33        --------------------------------------------------
34        --------------------------------------------------
35        --------------------------------------------------
36        --------------------------------------------------
37        --------------------------------------------------
38        --------------------------------------------------
39        --------------------------------------------------
40        --------------------------------------------------
41        --------------------------------------------------
42        --------------------------------------------------
43        --------------------------------------------------
44        --------------------------------------------------
45        --------------------------------------------------
46        --------------------------------------------------
47        --------------------------------------------------
48        --------------------------------------------------
49        --------------------------------------------------
50        --------------------------------------------------
51        --------------------------------------------------
52        --------------------------------------------------
53        --------------------------------------------------
54        --------------------------------------------------
55        --------------------------------------------------
56        --------------------------------------------------
57        --------------------------------------------------
58        --------------------------------------------------
59        --------------------------------------------------
60        --------------------------------------------------
61        --------------------------------------------------
62        --------------------------------------------------
63        --------------------------------------------------
64        --------------------------------------------------
65        --------------------------------------------------
66        --------------------------------------------------
67        --------------------------------------------------
68        --------------------------------------------------
69        --------------------------------------------------
70        --------------------------------------------------
71        --------------------------------------------------
72        --------------------------------------------------
73        --------------------------------------------------
74        --------------------------------------------------
75        --------------------------------------------------
76        --------------------------------------------------
77        --------------------------------------------------
78        --------------------------------------------------
79        --------------------------------------------------
80        --------------------------------------------------
81        --------------------------------------------------
82        --------------------------------------------------
83        --------------------------------------------------
84        --------------------------------------------------
85        --------------------------------------------------
86        --------------------------------------------------
87        --------------------------------------------------
88        --------------------------------------------------
89        --------------------------------------------------
90        --------------------------------------------------
91        --------------------------------------------------
92        --------------------------------------------------
93        --------------------------------------------------
94        --------------------------------------------------
95        --------------------------------------------------
96        --------------------------------------------------
97        --------------------------------------------------
98        --------------------------------------------------
99        --------------------------------------------------
100       --------------------------------------------------
101       --------------------------------------------------
102       --------------------------------------------------
103       --------------------------------------------------
104       --------------------------------------------------
105       --------------------------------------------------
106       --------------------------------------------------
107       --------------------------------------------------
108       --------------------------------------------------
109       --------------------------------------------------
110       --------------------------------------------------
111       --------------------------------------------------
112       --------------------------------------------------
113       --------------------------------------------------
114       --------------------------------------------------
115       --------------------------------------------------
116       --------------------------------------------------
117       --------------------------------------------------
118       --------------------------------------------------
119       --------------------------------------------------
120       --------------------------------------------------
121       --------------------------------------------------
122       --------------------------------------------------
123       --------------------------------------------------
124       --------------------------------------------------
125       --------------------------------------------------
126       --------------------------------------------------
127       --------------------------------------------------
128       --------------------------------------------------
129       --------------------------------------------------
130       --------------------------------------------------
131       --------------------------------------------------
132       --------------------------------------------------
133       --------------------------------------------------
134       --------------------------------------------------
135       --------------------------------------------------
136       --------------------------------------------------
137       --------------------------------------------------
138       --------------------------------------------------
139       --------------------------------------------------
140       --------------------------------------------------
141       --------------------------------------------------
142       --------------------------------------------------
143       --------------------------------------------------
144       --------------------------------------------------
145       --------------------------------------------------
146       --------------------------------------------------
147       --------------------------------------------------
148       --------------------------------------------------
149       --------------------------------------------------
150       --------------------------------------------------
151       --------------------------------------------------
152       --------------------------------------------------
153       --------------------------------------------------
154       --------------------------------------------------
155       --------------------------------------------------
156       --------------------------------------------------
157       --------------------------------------------------
158       --------------------------------------------------
159       --------------------------------------------------
160       --------------------------------------------------
161       --------------------------------------------------
162       --------------------------------------------------
163       --------------------------------------------------
164       --------------------------------------------------
165       --------------------------------------------------
166       --------------------------------------------------
167       --------------------------------------------------
168       --------------------------------------------------
169       --------------------------------------------------
170       --------------------------------------------------
171       --------------------------------------------------
172       --------------------------------------------------
173       --------------------------------------------------
174       --------------------------------------------------
175       --------------------------------------------------
176       --------------------------------------------------
177       --------------------------------------------------
178       --------------------------------------------------
179       --------------------------------------------------
180       --------------------------------------------------
181       --------------------------------------------------
182       --------------------------------------------------
183       -------------------mdgihdtggmtgygpvpyqkdepffhyeweg
184       -------------------mdgihdtggmtgygpvpyqkdepffhyeweg
185       --------------------mdgihdlggraglgpikpesdepvfhsdwe
186       -------------------mdgihdtggmtgygpvpyqkdepffhyeweg
187       --------------------mngvfdlggtdgigpvdppaeepvfradwe
188       -------------------mdgihdtggmtgygpvpyqkdepffhyeweg
189       -------------------mdgihgtggmtgygpvpyqkdepffhyeweg
190       --------------------mngihdtggahgygpvyrepnepvfrydwe
191       ----------------mdgvhdlagvqgfgkvphtvnadigptfhaeweh
192       ---------------mdgfhdlggfqgfgkvphtinslsykqvfkqdweh
193       ----------------mdgvhdlagvqgfgkvphtvnadigptfhaeweh
194       ----------------mdgvhdlagvqgfgkvphtvnadigptfhaeweh
195       ----------------mdgvhdlagvqgfgkvphtvnadigptfhaeweh
196       ----------------mdgvhdlagvqgfgkvphtvnadigptfhaeweh
197       ----------------mdgvhdlagvqgfgkvphtvnadigptfhaeweh
198       ----------------mdgvhdlagvqgfgkvphsvnadigptfhaeweh
199       --------------------mngihdtggahgygpvyrepnepvfrydwe
200       ----------------mdgvhdlagvqgfgkvphtvnadigptfhaeweh
201       ----------------mdgvhdlagvqgfgkvphtvnadigptfhaeweh
202       ----------------mdgvhdlagvqgfgkvphtvnadigptfhaeweh
203       ---------------mdgfhdlggfqgfgpvphtinslgykpvfkedweh
204       ---------------mdgfhdlggfqgfgkvphrinslsykqvfkqdweh
205       ----------------mdgvhdlagvqgfgkvphtvdadigptfhaeweh
206       --------------------mngihdtggahgygpvyrepnepilhgewe
207       ---------------mdgfhdlggfqgfgpvphtinslgykpvfkedweh
208       ---------------mdgfhdlggfqgfgrvphtinslgykpvfkedweh
209       ---------------mdgfhdlggfqgfgqvphtinslgykpvfkedweh
210       ---------------mdgfhdlggvqgfgaidhkinsksykpvfkkdweh
211       -------------------mdgihdtggmtgygpvpyqkdepffhyeweg
212       ------------------------------vphtinsldykkvfkqdweh
213       --------------------mngvydvggtdglgpinrpadepvfraewe
214       --------------------mnglydvggadglgpvnppteepvfraewe
215       --------------------mnglydlggadglgpvnppadepvfraewe
216       --------------------mngvhdlggmhglgpiappadepvfahqwe
217       --------------------mngvhdmggmdgfgkvepepnepmfheewe
218       --------------------mngphdlggqmgfgpvapekdepcfhadwe
219       --------------------mngphdlggqhgmgpiapewneptfhaewe
220       --------------------mnggadlggmmgfgpvvqeedeplfhapwe
221       --------------------mnggadlggmmgfgpvvqeedeplfhapwe
222       --------------------mngphdlggqhgmgpiapernepifhaewe
223       --------------------mdgahdmggaagfgpvrpepnepvfhaawe
224       --------------------mdgahdmggmdgfgpvvpeaneplfhaawe
225       --------------------mngaqdlggmqsfgpinpdndvspfhadwe
226       ----------------mngihdvggmdgfgkimyvkeeedtyfkhdwerl
227       --------------------mngphdlggqmglgpvapeqnepyfhaewe
228       --------------------mngpqdlggqmgfgpvapeedepyfhaewe
229       --------------------mngahdmggmdgfgpiviepheplfhaawe
230       --------------------mngahdmggvdgfgpvvpetdepmfhaewe
231       --------------------mngphdlggqmgfgpiapdpaepkfhadwe
232       --------------------mdgahdmgglkgfgavkpepneplfhaawe
233       --------------------mngahdmggmhgfgavrdepeddrfhgewe
234       --------------------mdgahdmggvadfgpvrpepdepvfhaewe
235       -------------------mdgihdtggmtgygpvpyqkdepffhyeweg
236       ----------------mngihdvggmdgfgkvmyvkeeediyfthdwerl
237       --------------------mnggqdlggmqgfgpigfeadepwfhapwe
238       ----------------mngihdvggmdgfgkvmyvkeeediyfthdwerl
239       --------------------mngaqdlggqmgfgpieleenepnfhakwe
240       --------------------mngpqdiggrhgfgpvrpdpdeplfhapwe
241       --------------------mngphdlggrhgfgpiapkadeplfhapwe
242       --------------------mtrvhdmggrfgdgvitpepdgipqladwq
243       -------------------msrlhdmggrfgdgpvvpeaadaavfeqdwh
244       -------------------msrihdmggrygdgpitpepldapvfpedwh
245       -------------------msrvhdmggrfgdgsvkpepqdapvfaeewh
246       -------------------------mggrfgdgvvmpdapnapifatdwh
247       --------------------mnggqdlggmhgfgpigfeadepwfhalwe
248       -------------------msrvhdmggrfgdgpvtpepqdapvfaeewh
249       -----------------mhgphdlggrdgigpvdpeflkpgipewrypfe
250       --------------------mtrvhdmggrfgdgavtpeaedvvfhadwh
251       --------------------mtrphdmggrygdgavipenesvkfkedwh
252       --------------------mtrphdmggrygdgpvipenenlrfkedwh
253       -mklqhnlgglegldpinvekqvfvepwekrifgihtammalsnhldtsl
254       --------mklqhylggleglgpvstetrvfvetwetrifgihtammals
255       --------mklqhylggleglgpvstetrvfvepwekrifgihtammals
256       -mklqhhlggienlgpvstetrvfvepwekrifgihtvmmaesahlsdai
257       mklqhnlggleglpqpltlekrvfveewekrifgihvammglsnhlgsal
258       ----hfigglegltgpldfekrvfvedwekrifgihvammalsthlgeal
259       mklqhylggleglpeplnlekkvfvedwekrifgihvammglsnhlgsal
260       -------------------------hdvggaenmlrlpldrherdylpwe
261       ---------------------------vhdvggepdapmkyenkqyeqwe
262       ---------------------------vhdvggepdapmkyenkqyeqwe
263       ---------------------------vhdvggepdapmkyenkqyeqwe
264       ------------------------mktvhdvggepdapmkyenkeyeywe
265       ----------------------------hdvggqpcapqifeekedeewe
266       --------------------------------------------------
267       --------------------------------------------------
268       --------------------------------------------------

---------------WN-IDASRH-MRE----CLPPADY---AGFG-YYE
---------------WT-LDRSRH-QRE----CLSPQDY---MRFS-YYE
---------------WN-IDASRH-GRE----RLPPADY---AQYS-YYE
---------------WN-IDASRH-MRE----CLPPADY---AGFG-YYE
---------------WN-IDASRH-MRE----CLPPADY---ARFG-YYE
---------------WN-LDISRH-ARE----CLSPTDY---ARFG-YYE
---------------WN-LDISRH-ARE----CLSPKDY---ARFG-YYE
---------------WH-LDRSRF-VRE----DRHPVDY---LSTG-YYE
---------------WN-LDMSRH-ARE----CLPPKDY---CAFS-YYD
---------------WN-LDMSRH-ARE----CLPPKDY---CEFS-YYN
---------------WT-LDASRH-SRE----RLLPADY---AVFS-YYE
---------------WN-LDMSRH-ARE----CLPPKDY---CEFS-YYN
---------------WN-LDMSRF-ARE----NAPPADY---LSRS-YFE
---------------WN-LDMSRH-SRE----CLPPKDY---CTFS-YYD
---------------WN-LDMSRH-ARE----CLPPKDY---CAFS-YYD
---------------WT-LDESRH-ARE----RLPPKDY---LAYG-YYE
---------------WT-LDESRH-ARE----RLPAEDY---MAYG-YYE
---------------WN-LDMSRH-ARE----CLPPKEY---ATFS-YYE
---------------WN-LDASRF-ARE----CLPADDY---KQFS-YYE
---------------WT-LDESRH-ARE----RLPAEDY---MAYG-YYE
---------------WN-LDMSRH-ARE----CLPPKEY---AKFS-YYE
---------------WN-LDMSRH-ARE----CLPPKEY---ATFS-YYE
---------------WN-LDMSRH-SRE----CLPPKDY---CAFA-YYD
---------------WN-LDMSRH-SRE----CLPPKDY---CTFS-YYD
---------------WT-LDESRH-ARE----RLPAEDY---MAYG-YYE
---------------WS-LDESRH-ARE----CLEPRDY---MRFS-YYE
---------------WT-IDEGRA-AQE----ALHPAVY---TNAS-YYQ
---------------WT-LDESRH-ARE----RLPAEDY---MAYG-YYE
---------------WN-LDASRN-ARE----MLPARDY---QRFG-YYE
---------------WN-LDESRF-SRE----SQHPVDY---LRQS-YYE
---------------WN-LDESRH-ARE----RQSPDDY---LRHS-YYE
---------------WS-IDTSRF-WRE----NLPKADY---QSFS-YYE
---------------WN-LDESRY-SRE----SQHPVDY---LRQS-YYE
---------------WN-LDESRY-SRE----SQHPVDY---LRQS-YYE
---------------WN-LDMSRH-SRE----CLPPKDY---CAFS-YYD
---------------WN-LDISRH-YRE----CLPPKDY---ISFS-YYE
---------------WN-IDVSRH-YRE----CLPPKDY---INFS-YYE
---------------WN-IDVSRH-YRE----CLPPKDY---INFS-YYE
---------------WN-LDESRH-ARE----RQSPDDY---LRHS-YYE
---------------WN-LDESRF-SRE----SQYPVDY---LRQS-YYE
----------------------RH-ARE----CLEPRDY---MRFS-YYE
---------------FS-VDEVRH-AVE----RLDVRQH---VGTQ-YYE
------------------VDRARH-AVE----RMNTKEY---INST-YYE
---------------WN-LDMSRH-ARE----CLPPKEY---ATFS-YYE
----------------S-IDTSRF-WRE----TLPKSDY---QSFT-YYE
---------------WN-IDVSRH-YRE----CLPPKDY---INFS-YYE
---------------WS-IDKSRF-FRE----SLPPKDY---AKFD-YYE
---------------WN-LDISRH-YRE----CLPPKDY---INFS-YYE
---------------WS-IDKGRF-FRE----CLPPLDY---SRFS-YYE
---------------WS-IDKSRF-FRE----SLPPKDY---AKFD-YYE
---------------MD-LDISRH-YRE----CLPPKDY---INFS-YYE
---------------WS-IDKSRF-FRE----SLPPKDY---AKFD-YYE
---------------WN-LDISRH-YRE----CLPPKDY---VNFS-YYE
---------------WN-LDRSRY-ARE----SLEPKDY---LQFS-YFE
---------------WN-LDRSRY-ARE----SLEPKDY---LQFS-YFE
---------------WN-IDRNRH-VRE----RMEPAAY---LSAS-YYE
---------------WS-IDESRH-ARE----RQNPADY---LRHS-YYE
---------------WN-LDISRH-YRE----CLPPKDY---INFS-YYE
---------------WN-LDRSRY-ARE----SLEPQDY---LQFS-YFE
---------------WN-LDRSRY-ARE----SLEPQDY---LQFG-YFE
---------------WN-LDMSRH-ARE----CLPPKDY---CAFS-YYD
---------------WS-IDASRY-ARE----SLPRSDY---NKFT-YYE
---------------WN-LDRSRF-ARE----SLEPNDY---LRFS-YFE
---------------WN-LDRSRY-ARE----SLEPQDY---LQFG-YFE
---------------FS-VDEVRH-AVE----RIDVRQH---VGTR-YYE
---------------WN-LDASRF-ARE----ALEPVDY---LRFS-YFE
-----------------------F-FRE----CLPPLDY---SRFS-YYE
---------------WN-LDESRF-SRE----SQHPVDY---LRQS-YYE
---------------WN-IDEGRY-ARE----RQHPVEY---LSNT-YYE
---------------WN-LDRSRY-ARE----SLEPKDY---LQFG-YFE
---------------WN-LDSSRF-FRE----SLPKSEY---LSSS-YYK
---------------WN-IDVFRH-AQE----RIRPNEY---LSWS-YYE
---------------WN-LDSSRF-FRE----SLPKSEY---LSSS-YYK
---------------------------------QHPVDY---LRQS-YYE
---------------WN-IDESRH-ARE----RQDPITY---IENS-YYE
----------------N-TDRFRH-AVE----RIDPISY---LSDT-YYG
----------------N-TDRFRH-AVE----RIDPISY---LSDT-YYG
---------------WN-LDISRH-YRE----CLPPKDY---INFS-YYE
---------------WN-LDQSRH-ARE----RQHPAVY---LRNS-YYE
---------------WN-LDISRH-ARE----CLPPKDY---CAFS-YYD
----------------N-IDQFRH-AVE----RIDPKAY---LEHG-YYG
---------------WN-LDQSRH-ARE----RQHPTDY---LRNS-YYE
--------------------AFRH-TIE----RIGNARY---LEAS-YYE
----------------S-LDAWRH-GVE----LMPPAVY---LSVP-YFE
---------------WN-IDVFRH-AQE----RIHPIEY---LSWS-YYE
---------------WN-LDQGRF-ARE----RQHPADY---LRNS-YYE
---------------HN-ADEYRH-SIE----RMSPAHY---LQAH-YYE
--------------------------------------------------
--------------------------------------------------
---------------WN-LDISRH-YRE----CLPPKDY---MNFS-YYE
--------------------------------------------------
---------------WN-LDESRF-SRE----SQHPVDY---LRQS-YYE
--------------------------------------------------
---------------WN-LDRSRY-ARE----SLQPKDY---LQFS-YFE
--------------------------------------------------
---------------WN-IDISRH-YRE----CLPPRDY---MNYS-YYE
----------------N-ADRFRH-AIE----RIDPAAY---LEDG-YYG
-------------------GEFRH-ALE----RLASEDY---FCADgYYG
--------------------------------------------------
--------------------------------------------------
---------------WN-LDESRF-SRE----SQHPVDY---LRQS-YYE
-----------------------I-TLE----KIPPSDY---LKMS-YYE
----------------S-IDAFRH-AIE----RMGAEKY---LSTT-YYE
---------------WN-LDQSRH-ARE----RQHPADY---LRNS-YYE
---------------WN-LDQSRH-ARE----LQHPADY---LRNS-YYE
---------------WN-LDESRY-SRE----SQHPVDY---LRQS-YYE
---------------WN-LDVSRH-YRE----CLPPKDY---MNYS-YYE
----------------N-TDEFRH-AIE----RIAEDHY---FDHG-YFG
---------------WS-IDASRY-ARE----SLPRSDY---NKFS-YYE
--------------------------------------------------
----------------N-TDEFRH-AIE----RIAEGHY---FDHG-YFG
-----------------------------------------------YYE
--------------------------------------------------
--------------------------------------------------
-----------------------------------------------YYE
--------------------------------------------------
---------------LT-VDEMRR-GIE----ALPEEQY---VSWG-YYD
--------------------------------------------------
--------------------------------------------------
--------------------ARRF-GDE---aGRGWIDT---PR------
--------------------------------------------------
---------------WS-IDESRH-ARE----RQNPADY---LRHS-YYE
--------------------------------------------------
--------------------------------------------------
--------------------------------------------------
--------------------------------------------------
----------------N-TDRFRH-AVE----RIDPISY---LSDT-YYG
---------------WN-LDMSRH-SRE----CLPPKDY---STFS-YYE
--------------------MSR---------------------------
--------------------------------------------------
---------------LT-TDELRK-NIE----TMSAERY---GRYS-YYC
--------------------------------------------------
--------------------------------------------------
--------------------------------------------------
--------------------------------------------------
--------------------ARRH-GPG----RLRAPEL---LRA-----
--------------------------------------------------
--------------------------------------------------
---------------WS-IDKSRF-FRE----SLPPKDY---AKFD-YYE
---------------WN-LDISRH-YRE----CLPPKDY---VNFS-YYE
--------------------------------------------------
--------------------------------------------------
---------------WN-IDESRH-ARE----NQAPQRY---LDNS-YYE
--------------------------------------------------
--------------------------------------------------
--------------------------------------------------
--------------------------------------------------
---------------WN-LDVSRH-YRE----CLPPKDY---MNYS-YYE
--------------------------------------------------
---------------WN-LDVSRH-YRE----CLPPKDY---MNYS-YYE
--------------------------------------------------
--------------------------------------------------
--------------------------------------------------
--------------------------------------------------
---------------WN-LDIFRY-AQE----KIHPTDY---LKWS-YYE
---------------WN-IDASRH-GRE----RLPPADY---AQYS-YYE
--------------------------------------------------
---------------WN-LDMSRH-ARE----CLPPKEY---ATFS-YYE
--------------------------------------------------
--------------------------------------------------
--------------------------------------------------
-------------------------------------------------Q
---------------WN-IDVSRH-YRE----CLPPKDY---INFS-YYE
---------------WS-IDESRH-ARE----RQNPADY---LRHS-YYE
--------------------------------------------------
--------------------------------------------------
---------------WN-IDVSRH-YRE----CLPPKDY---INFS-YYE
---------------WN-IDVSRH-YRE----CLPPKDY---INFS-YYE
---------------WN-IDASRH-GRE----RLPPADY---AQYS-YYE
---------------WL-V----------------FACA---LSA-----
---------------WT-IDQSRA-ARE----SLPPVQY---LSSS-YYE
---------------IT-FDEARH-AIE----RIEPRLY---LSAS-YYE
---------------W-------H-CRE----LIVPSEY---LTRS-YFD
--------------------------------------------------
--------------------------------------------------
---------------MN-TDELRR-GIE----AIPSEDY---EASS-YYE
--------------------------------------------------
---------------WN-IDASRH-GRE----RLPPADY---AQYS-YYE
---------------WN-IDASRH-GRE----RLPPADY---AQYS-YYE
---------------------------E----LLSPKDY---SQFS-YYE
------------------------------------------MRLS-YYE
--------------------------------------------------
rtlsiltwmhlkgisW--WDKSRF-FRE----SMGNENYvneIRNS-YYT
rtlsiltwmhlkgisW--WDKSRF-FRE----SMGNENYvneIRNS-YYT
rsvltmfpamalagaFN-LDQFRG-AME----QIPPHDY---LTSQ-YYE
rtlsiltwmhlkgisW--WDKSRF-FRE----SMGNENYvneIRNS-YYT
kaaftmfsalfragwFG-IDEFRH-GVE----KMDPALY---LKSP-YYK
rtlsiltwmhlkgmsW--WDKSRF-FRE----SMGNENYvneIRNS-YYT
rtlsiltwmhlkgisW--WDKSRF-FRE----SMGNENYvneIRNS-YYT
ktvmsllpallananFN-LDEFRH-SIE----RMGPAHY---LEGT-YYE
lpyslmfagvaelgaFS-VDEVRY-VVE----RMEPRHY---MMTP-YYE
layslmfvgvdqlkkFS-VDEVRH-AVE----RLDVRQH---VGTQ-YYE
lpyslmfagvaelgaFS-VDEVRY-VVE----RMEPRHY---MMTP-YYE
lpyslmfagvaelgaFS-VDEVRY-VVE----RMEPRHY---MMTP-YYE
lpyslmfagvaelgaFS-VDEVRY-VVE----RMEPRHY---MMTP-YYE
lpyslmfagvaelgaFS-VDEVRY-VVE----RMEPRHY---MMTP-YYE
lpyslmfagvaelgaFS-VDEVRY-VVE----RMEPRHY---MMTP-YYE
lpyslmfagvaelgaFS-VDEVRY-VVE----RMEPRHY---MMTP-YYE
ktvmslfpalfangnFN-LDEFRH-GIE----RMNPIDY---LKGT-YYE
lpyslmfagvaelgaFS-VDEVRY-VVE----RMEPRHY---MMTP-YYE
lpyslmfagvaelgaFS-VDEVRY-VVE----RMEPRHY---MMTP-YYE
lpyslmfagvaelgaFS-VDEVRY-VVE----RMEPRHY---MMTS-YYE
layslmfvgvdqlkkFS-VDEVRH-AVE----RIDVRQH---VGTR-YYE
layslmfigvdhlnkFS-VDEIRH-AVE----RIDVRQH---VGTE-YYE
lpysllflgaadlgaFS-VDEVRH-VVE----RMEPRHY---MMTP-YYE
grvlalfpalfangnFN-IDEFRH-GIE----RMNPIDY---LKGT-YYE
layslmfvgvdqlkkFS-VDEVRH-AVE----RIDVRQH---VGTR-YYE
layslmfvgvdqlkkFS-VDEVRH-AVE----RIDVRQH---VGTR-YYE
layslmfvgvdqlkkFS-VDEVRH-AVE----RIEVRQH---VGTR-YYE
laytlmflgaghlnkFN-IDQVRH-AVE----RIGLRQH---VGTE-YYE
rtlsiltwmhlkgisW--WDKPRF-FRE----SMGNENYvneIRNS-YYT
layslmfigvdqlkkFS-VDEVRH-AVE----RLDVRQH---VGTQ-YYE
kvafamfpatfragfMG-LDEFRF-GIE----QMNPAEY---LESP-YYW
kaaftmfaalfragyMG-LDEFRF-GIE----KMNPSEY---LESP-YYW
ksaftmfaalfragyMG-LDEFRL-GIE----KMNPAEY---LESP-YYW
rrifalfvplfggghFN-VDQFRH-AIE----RMDPAHY---LQGT-YYE
srvlamvramgaagaFN-IDTSRF-YRE----TLPPDVY---LSSS-YYK
kralgitlscgafgaWT-IDESRH-ARE----NIPPADY---LAAS-YYE
kralgitlscgafgaWT-LDESRH-ARE----SLPPATY---LSAS-YYE
aralgivvalgacgqWN-IDAARS-ARE----DMHPGDY---TRTP-YYA
aralgivvalgacgqWN-IDAARS-ARE----DMHPGDY---TRTP-YYA
kralgitlscgafgaWT-LDESRH-ARE----SLAPATY---LSAS-YYE
rralaitlamampggWN-IDMSRF-ARE----NRPPADY---LGMS-YYQ
rrafaltlamarpggWN-LDMTRF-ARE----NRSPLDY---LSKS-YYQ
rrvhattiamgatgkWN-IDMSRA-ARE----SLPPAQY---LSSS-YYR
tfglvagcmaqglgmKA-FDEFRI-GIE----KMRPVDY---LTSS-YYG
kralgitlscgafgaWT-IDESRH-ARE----NIPPADY---LAAS-YYE
kralgvtlcagamgaWN-IDESRH-ARE----SLHPADY---YSSS-YYQ
rrafaltlamgrpggWN-IDMSRF-ARE----NRAPIDY---LSKS-YYQ
rrafaltlamarpggWN-IDMSRY-ARE----NRAPPDY---LSKS-YYQ
rralgitlaagtmgaWN-IDESRH-TRE----SLHPALY---YNAS-YYE
rrafaltlamarpggWT-IDMARY-ARE----NRSPRDY---LSKS-YYE
rrafaltlacgglgrWN-IDRARS-ARE----QQPPAQY---LENT-YYE
rrafaltlamatpggWN-IDMSRF-ARE----NRAPADY---LSKS-YYQ
rtlsiltwmhlkgisW--WDKSRF-FRE----SMGNENYvdeIRNS-YYT
afglvagcmaqglgmKA-FDEFRI-GIE----LMRPVDY---LTSS-YYG
rrvfalalamgftgaWN-LDASRA-ARE----SLPPGEY---LTSS-YYA
afglvagcmaqglgmKA-FDEFRI-GIE----LMRPVDY---LTSS-YYG
erafavtlamgatgsWT-LDASRF-ARE----SLPPVTY---LSSS-YYE
rramaltvaaggtgqWT-IDESRF-ARE----DRDPAEY---YALS-YYQ
rralaltlaagamghWS-IDESRA-ARE----DRHPADY---YGSS-YYE
aralaltlaagslgqWN-IDISRH-ARE----RLSPADY---GRFS-YFE
aralavtlacgalgkWN-IDISRH-ARE----RLSPKDY---SRFS-YYE
gralavtlacgalgqWN-IDISRH-ARE----CLSPSDY---MNFS-YYE
aralaitlacgalgqWN-IDTSRH-ARE----RLAPLDY---TRFS-YYE
aralavtlacgalgkWN-IDISRH-ARE----RLSPKDY---SRFS-YYE
rrvfamamamgltgtWN-LDASRA-ARE----SLPPAEY---LAAS-YYE
aralaitlacgalgqWN-IDTSRH-ARE----RLAPLDY---TRFS-YYE
grmhavtamaiakgaFN-LDEQRH-GIE----LMKWSDY---LDST-YYA
pralaltlatgalgkWN-IDVSRH-TRE----CLAPTDY---ARFS-YYE
aralavtlasgvlgqWN-IDISRH-ARE----KLSPTDY---ARFS-YYE
aralavtlasgslgqWN-IDISRH-ARE----KLSPTDY---ARFS-YYE
pnyeiakvptqfksfWT-WGHLRK-GAE----AMHPFEY---FRLR-YYE
sqlplpatpsafstiWT-WADLRK-GAE----SLNPFDY---FKYR-YYE
tqlslpatpssfrtvWT-WADLRK-GAE----SLNPLDY---FRFR-YYE
haypvkelptsfkndWT-WASLRT-GAE----DMQPFEY---FKYR-YYE
peypiaevptafrdeWT-WADLRT-GAE----AMNPFDY---FKFR-YYE
pgyrvadvpttfrekWT-WAHLRT-GAE----GMNPFDY---FKFR-YYE
pgypiaevpttfrdeWT-WASLRT-GAE----GMNPFDY---FKFR-YYE
rhihalvvllvkqgrMS-VDELRR-GVE----GLPSSLA---EQAS-YYE
eltyvicevlawrgiWL-SEERRRiGNV----DVGRAEY---LGLP-YYG
eatyvicevlawrgiWL-SEERRRiGNV----DVGRAQY---LGLP-YYG
emtyvicevlawrgiWL-SEERRRiGNV----DVGRAEY---LGLP-YYG
hmtyvicevlawrgiWL-SEERRRiGNV----DVGRAIY---QGIP-YYG
nnvyitcevlgfrglWN-AEERRRrYAN----DIGMTLY---YGFS-YNA
---------------KA-LAEAMF-GDEnnmiRIDMSEY---MEK-----
---------------FNsVHEAKH-VTE----ANASVIY---VPPP----
------------------------------------------LDTS-YCA

KWLA---GLANLLVA--QGIV-SIDEIA----------------------
KWLS---GLADILVA--TGVL-TPDELK----------------------
KWIA---GLAKMLVE--HGIA-SAEEIA----------------------
KWLA---GLANLLVA--RGIV-SIEEIA----------------------
KWLA---GLANLLVE--HGIA-STDEIA----------------------
KWIA---GLTDLLVD--NGVV-TQEELS----------------------
KWIA---GLTDLLVD--NDVV-TQEELS----------------------
LWVK---ALERLAGE--EGFL-VPGEVE----------------------
KWIS---ALANLLVN--KGVI-SADEFL----------------------
KWIS---ALANLLVA--RGVI-SSDEFS----------------------
KWIS---ALCNMLVE--HDVL-SRAELQ----------------------
KWIS---ALANLLVA--RGVI-SSDEFS----------------------
MWAY---GLEKLIVD--NNMV-TAEELE----------------------
KWIS---SLVNLLVA--KGVI-SQDEVL----------------------
KWIS---ALANLLVN--KGVI-SADEFL----------------------
KWLA---GLATLLVE--HNLV-TIDELR----------------------
KWMA---GLATLLVE--HGLV-TMDELR----------------------
KWIS---ALANLLVE--KGVI-NSDQFL----------------------
KWLA---GVCNLLVT--HKLI-SRDEVA----------------------
KWMA---GLATLLVE--HGLV-TMDELRSGQVAAdg-------------a
KWIS---ALANLLVE--KGVI-NSDQFL----------------------
KWIS---ALANLLVE--KGVI-NSDKFL----------------------
KWIS---ALANLLVN--KGVV-SADEFL----------------------
KWIS---SLLNLLVA--KGVI-SKDEVL----------------------
KWMA---GLATLLVE--HGIV-TMDELRSGQVAAgr-------------g
KWLA---GLTDLLVA--KLIV-TPEELS----------------------
RWLL---GLEARALQ--HGLV-TKEELA----------------------
KWMA---GLATLLVE--HGLV-TMYELRSGQVAAdg-------------a
KWLA---GLANLLVR--HQLV-SRDELA----------------------
NWLS---GLEKLLVE--KGLV-TEEELS----------------------
NWWV---GLRTLLLE--KGLV-SEEELD----------------------
KWLA---ALTNLFVA--RGFV-TREEII----------------------
NWIS---GLEKLLVE--KGLV-TEEELS----------------------
NWLS---GLEKLLVE--KGLV-TEEELS----------------------
KWIS---ALANLLVN--KGVI-SADEFL----------------------
KWLA---ALTNLLID--KKLV-SLDELK----EYvsaa----------kn
KWLA---ALTNLLID--KKLV-SLDELK----EYvsaa---------qng
KWLA---ALTNLLID--KKLV-SLDELK----EYvsaa---------qng
NWWV---GLKTLLLE--KGLV-SEEEFD----------------------
NWLS---GLEKLLVE--KGLV-TEEELS----------------------
KWLA---GLTDLLVA--KSIV-TPEELT----------------------
RYVI---ATATLLVE--TGVI-TQAELDQA--------------------
RWLR---GIEIMGKD--LGYL-SDEEIA----------------------
KWIS---ALANLLVE--KGVI-NSDKFL----------------------
KWLA---ALTNLFVA--NGLI-SCDEIA----------------------
KWLA---ALVNLLID--KELI-SLNELK----EYvsatkngtidniieke
KWSS---ALINLLVE--RGLI-NKNDLIEITKKAke--------------
KWLA---ALTNLLID--KKLV-SLDELK----EYvsaak-------ngtl
KWIS---ALVNLLVE--KKLI-NSEELKNAVNEIqnnn----------sn
KWSS---ALINLLVE--RGLI-NKNDLIEITKKAke--------------
KWLA---ALTNLLID--KKLV-SLDELK----EYvsaa----------kn
KWSS---ALINLLVE--RGLI-NKNDLIEITKKA----------------
KWLA---ALTNLLID--KELI-SLGELK----EYvsaa----------en
KWLA---GLINLLGE--NGII-T-DEKD----------------------
KWLA---GLINLLGE--NGII-T-DEKD----------------------
RWLA---GLVLRLRE--AGEI-EEADIAAH--------------------
NWLA---GLEKLLEE--KDLV-ARIEQDERC-------------------
KWLA---ALTNLLID--KQLV-SLDELK----EYvsaa----------kn
KWLA---GLINLLGE--NGII-KNGKES----------------------
KWLA---GLINLLGE--NGIIkDGTESEDN--------------------
KWIS---ALANLLVA--KGVI-SPDEFL----------------------
KWLG---GLTNLLFQ--KGFI-NKNEIQ----------------------
KWLA---GLINLLGE--SGII-SEK--KGNEENF----------------
KWLA---GLINLLGE--NGII-K----D----------------------
RYVI---ATATLLVE--TGVL-AQDELDRA--------------------
KWLA---ALINLLNE--NEVI-SAT--K----------------------
KWIS---ALVNLLVE--KKLI-NSEELKNAVNEIqnnn----------sy
NWLS---GLEKLLVE--KGLV-TEEELS----------------------
NWLA---GLQTLLVE--KGLV-TAEELL----------------------
KWLA---GLINLLGE--NGII-K----D----------------------
RWFL---ALEKMIEN--FEIF-SNDNAE-K--------------------
RWTH---TLIATALE--RGLF-SDEEFR----------------------
RWFL---ALEKMIEN--FEIF-SNDNAE-K--------------------
NWLS---GLEKLLVE--KGLV-TEEELS----------------------
NWLE---GLERLLQE--KGLL-APDEL-----------------------
RWLG---GLETKLIE--DGFV-TQEEIREHM-------------------
RWLG---GLETKLVE--DGFV-TQEEIREHMLAKgiad----------eg
KWLA---ALTNLLID--KKLV-SLDELK----EYvsaa----------kn
NWYQ---GLLKLLIE--RELI-TQAELD----------------------
KWIS---ALANLLVN--KGVI-SVDEFL----------------------
RWLG---AVETLFVE--AGIL-TTAEITER--------------------
NWYQ---GLLKLLIE--KNLI-TQAEL-----------------------
KWLW---EAEQALVE--TGAI-THAEVDAWAVRL----------------
KWCL---QALHLLVK--AAGV-TVEEVA----------------------
RWTH---TLIATAVE--RGLF-SMDELR----------------------
NWMA---GLETLLVE--AGLV-TEAELQ----------------------
RVLT---GTATLLVE--KGIL-ELSDLEAR--------------------
--IS---ALANLLVN--KGVI-SADEFL----------------------
--IS---ALANLLVN--KGVI-SADEFL----------------------
KWLA---ALTNLLVD--KKLV-SLDEIK---KFVdla-----------kt
--------------------------------------------------
NWLS---GLEKLLVE--KGLV-TEEELS----------------------
--------------------------------------------------
KWLA---GLINLLGE--NGII-T-DERD----------------------
--------LANLLVT--RGVI-SSDEFL----------------------
KWLA---ALTNLLID--KELV-SMSELKEVINLV----------------
RWLG---GLETLFVE--AGLI-SRADLDGRAQA-----------------
RWRA---GMEVLLHE--YGHV-DKAELDNR--------------------
--------------------------ID----------------------
-WLA---GLTNLLVD--KKLV-SIEELK---KFIsl--------------
NWLS---GLEKLLVE--KGLV-SEEELS----------------------
RWFH---VHEQKALE--TGIV-TRTELE----------------------
HWLA---ALEMRIEE--TK-------LH----------------------
NWYQ---GLLKLLIE--KELL-TEAELD----------------------
NWYH---GLLKLLIE--KKII-TKAELE----------------------
NWLS---GLEKLLVE--KGLV-TEEELS----------------------
KWLA---GLTNLLVD--KKLV-SIEELK---KFIsl--------------
RWLS---AMELLLLE--SGLV-SSNELDDLPLRP----------------
KWMS---GLINLLFQ--KGFI-NKHEIQSG--------------------
--------------------------IN----------------------
RWLS---AMELLLLE--SGLV-SSNELNDLPLRPsvdd---------gds
RWFH---VHEQKALE--TGIV-TRAELERGTAD-----------------
--------------------------------------------------
--------------------------------------------------
RWFH---VHEQKALE--TGIV-TRTELE----------------------
--------------------------------------------------
KWAA---SIVGILLE--RGVI-TESEFDAA--------------------
--------------------------LS----------------------
--------------------------IK----------------------
------------GNQ--RTHA-AQRILD----------------------
--------------------------------------------------
NWLV---GLEKLLEE--KDLI-ERIEQD----------------------
--------------------------LA----------------------
-----------------NGVS-SDTGLS----------------------
--------------------------IE----------------------
--------------------------------------------------
RWLG---GLETKLIE--DGFI-TQEEISERM-------------------
KWIS---SLVNILVA--KGVI-SKDDVL----------------------
-------------IE--HDRN-HHAEKA----------------------
--------------------------------------------------
KWSI---SMALGLLD--RGVI-TSSELDAALRG-----------------
--------------------------------------------------
---------------------------A----------------------
--------------------------------------------------
--------------------------------------------------
-------------VD--RGGG-PEPDRRGRLQHRrasr----------rh
--------------------------------------------------
-------------------------ETR----------------------
KWSS---ALINLLVE--RGLI-NKNDLIEITKKA----------------
KWLA---ALTNLLID--KELI-SLSELK----EYvsaa----------ey
--------------------------------------------------
--------------------------------------------------
TWLV---GLQKLLHE--KGML-EREELAALPFAAsvd-----------is
--------------------------------------------------
--------------------------------------------------
--------------------------IE----------------------
--------------------------------------------------
KWLA---ALTNLLVD--KKLI-SIEDLK----EYvslvqed----tsnvd
--------------------------------------------------
KWLA---GLTNLLVD--KKLV-SIEELK---KFIsl--------------
--------------------------------------------------
--------------------------------------------------
--------------------------------------------------
---------------------------R----------------------
RWAH---TMIATSLE--KGLV-TPDELKGG--------------------
KWIA---GLAKMLVE--HGIA-SPAEIA----------------------
---------------------------A----------------------
KWIS---ALANLLVE--KGVI-NSDKFL----------------------
--------------------------------------------------
--------------------------------------------------
--------------------------IGGK--------------------
KW------------------------------------------------
KWLA---ALTNLLID--KKLV-SLDELK----------------------
NWLV---GLEKLLEE--KDLV-ARIEQD----------------------
--------------------------------------------------
--------------------------------------------------
KWLA---ALTNLLID--KKLV-SLDELK----------------------
KWLA---ALTNLLID--KKLV-SLDELK----EY----------------
KWIA---GLAKMLVE--HGIA-SPAEIA----------------------
-----------------------MKEIE----------------------
IWIA---ALEKLMLE--RGLV-SEAELI----------------------
RIVI---GIASLFVE--KGIL-TREELEKR--------------------
QWIL---TLAAQMID--AGYI-TTAELK----------------------
--------------------------------------------------
--------------------------------------------------
RWSR---SLETILTE--KGVL-STEEID----------------------
-------------------KV-TRDVV-----------------------
KWIA---GLAKMLVE--HGIA-SPAEIA----------------------
KWIA---GLAKMLVE--HGIP-SPAEIA----------------------
KWMA---GLTYLMVD--RGVL-SEAELK----------------------
KWIA---ALADLLAA--RGLV-TTAEID----------------------
--------------------------------------------------
HWLS---AAERILVA--DKII-TEEERKHRVQEI----------------
HWLS---AAERILVA--DKII-TEEERKHRVQEI----------------
HWMH---AMIHHGIE--AGIF-DSDELDRRTQYY----------------
HWLS---AAERILVA--DKII-TEEERKHRVQEI----------------
HWIA---SFEYHGKR--TGKL-DLAELDRRTQYY----------------
HWLS---AAERILVA--DKII-TEEERKHRVQEI----------------
HWLS---AAERILVA--DKII-TEEERKHRVQEI----------------
HWLH---VFENLLVE--KGVL-TATEVA----------------------
RYVI---GVATLMVE--KGIL-TQDELESL--------------------
RYII---ATATLLVE--TGVI-TQAELDQA--------------------
RYVI---GVATLMVE--KGIL-TQEELESL--------------------
RYVI---GVATLMVE--KGIL-TQDELESL--------------------
RYVI---GVATLMVE--KGIL-TQEELESL--------------------
RYVI---GVATLMVE--KGIL-TQEELESL--------------------
RYVI---GVATLMVE--KGIL-TQEELESL--------------------
RYVI---GVATLMVE--KGIL-TQEELESL--------------------
HWIH---SIETLLVE--KGVL-TATELA----------------------
RYVI---GVATLMVE--KGIL-TQDELESL--------------------
RYVI---GVAALMVE--KGIL-TQEELESL--------------------
RYVI---GVAALMVE--KGIL-TQEELESL--------------------
RYVI---ATATLLVE--TGVL-TQDELDRA--------------------
RYVI---ATATLLVE--TGVI-TQAELDET--------------------
RYVI---GVATLMVE--KGIL-THDELEVL--------------------
HWIH---SIETLLVE--KGVL-TATELA----------------------
RYVI---ATATLLVE--TGVL-TQDELDRA--------------------
RYVI---ATATLLVE--TGVL-TQDELDRA--------------------
RYVI---ATATLLVE--TGVL-TQDELDRA--------------------
RYVI---ATATLLTE--AGVI-TQQELDEA--------------------
HWLS---AAERILVA--DKII-TEEERKHRVQEI----------------
RYVI---ATATLLVE--TGVL-TQAELDQA--------------------
HWIR---TYIHHGVR--TGKI-DLEELERRTQYY----------------
HWIQ---TFIYHGLR--TGKI-EEAELDRRTQFY----------------
HWVQ---TFVYHGKR--TGRI-DMDELDRRTQLY----------------
HWLH---AFETLLIE--GGAI-SRAELDARIKQI----------------
KWFL---GLEEMLIE--KGYL-TREEVA----------------------
IWIR---GVETLLAR--HGFA-TREELL----------------------
IWTR---ALETLLKR--HGFL-TEAELD----------------------
IWLK---AAKRLMVE--KGML-TEAEIA----------------------
IWLK---AAKRLMVE--KGML-TEAEIA----------------------
IWTR---ALETLLKR--HGFV-TQAELD----------------------
VWLA---GLERLMQE--RHLV-EADELA----------------------
IWLA---GLERLMAE--RGLV-TSDEIA----------------------
IWFE---GLKTLILS--TGLA-TADEIE----------------------
HWIA---TVAYNLLE--TGVL-DEKELEDRTQAF----------------
IWIR---GIDMLLER--HGFA-TRAELL----------------------
IWIK---ALETLLKR--HGFV-SERDLE----------------------
LWLA---GLEVLMAE--RGLV-TADEIA----------------------
IWLA---GLERLMAE--RDLV-APDEIA----------------------
IWIR---ALEKLLER--HGFV-SADEIE----------------------
IWLA---GLEQLMSE--RGLV-TADEIA----------------------
QWLH---GLEVLLVE--EGLV-TAEELR----------------------
IWLA---GIERLTAE--RHLV-EADEIA----------------------
HWLS---AAERILVA--DKII-TEEERKHRVQEI----------------
HWIA---TVAYNLVD--TGVL-DEKELDERTEVF----------------
IWFK---ALEKQVLR--HGLA-SEEELA----------------------
HWIA---TVAYNLVD--TGVL-DEKELDERTEVF----------------
IWTR---GLEKLLLS--NGLV-TEEELK----------------------
LWIR---GLERLLRD--KGLV-TAAELA----------------------
IWTK---GLETLLLR--HGLI-SHRELR----------------------
KWIA---ALADLLVE--AGVL-TEDDL-----------------------
KWIS---ALADLLVE--TGVL-TSEDLTGE--------------------
KWLA---ALADLLVA--QGVL-RREDLSDVDEAAnd--------------
KWLA---GLASLLVE--KQVL-SAEDLAGAAAAAagd-----------gt
KWIS---ALADLLVE--TGVL-TREDL-----------------------
IWLR---ALEKQLTH--HGLV-EEAELR----------------------
KWLA---GLASLLVE--KQVL-SRADLVAAEAGGgrq------------k
HWLF---SVEKLLND--KGYI-THEEIDERMRE-----------------
KWIA---GVADMLVA--RGVV-SREEL-----------------------
KWMA---GLADLLVE--TGVV-DAREYA----------------------
KWIA---GLADLLVH--SGVV-DPREYA----------------------
KWLG---GISGFFVE--EGYF-TQEELDTRTAEF----------------
KWLG---GISGYFID--NGYI-TAEELDALTEEY----------------
KWIG---GISSYFIS--HGYI-TEAELDALTKEY----------------
KWLG---GISQFFID--QGYI-SAEELGEKTAFF----------------
KWLG---GITQFFID--KGYV-SEDELA----------------------
KWLG---GISQFFVD--KGYL-SEDEIRAAP-------------------
KWLG---GISQFFVD--NGYV-SEEEIADL--------------------
KWGL---SVSRILTE--KGTV-SGHELE----------------------
RWLL---AVARVLVE--KHHI-ALGELSERMAEVqary----------ad
RWLL---AVARVLVE--KHHI-GLTELTERMAEVkary---------adg
RWLL---SVARVLVE--KHHI-GLTELSERMAEVaary----------pd
RWLW---AVARVLIE--KHHI-SHGELTDRMVEVqery----------rd
RWIW---GAAKMLVD--KNYV-SLLELQGKIAEVrqrlgv-----naera
---H---AVSRLVGS-pPGYV-GHDEGGQLTEQVrrhp----------ys
---F---AADSILEA-----------IDAEMELIvc--------------
QYLAqekGMEVYAVAvnTGGF-SDEELK----QI----------------

--AGKALsdADTT--------LRDRCLA-------AVAVVPTLQRGG-P-
--AGRS----LSP-----ATELARRTLK-------PEQVQKALSSGG-P-
--AGRS----LAE----APDELTARCLA-------GARVVPVMKSGG-P-
--AGKA----LTD----GDAVLRDRRLT-------AAAVVPTLQSGG-P-
--AGRS----SGP----APDDLAARRLD-------AARVVPVLRSGG-P-
--KLTP-----TP-----NSPLQERKML-------AEYGAKILASGG-P-
--TLTP-----TP-----NSALQERKML-------AEYVAKILASGG-P-
--AGRA----LAP-----PPAHARPAVR-------AEDVPRILARGG-P-
----DP----IQK-----THPLRSRKLL-------AADVAGVLSRGA-P-
----DP----IQK-----MHPLSSRKLL-------AVEVAKVLSKGT-P-
--SATA----DSK-----PSPLQARRLT-------PDKVANVLSSGG-P-
----DP----IQK-----MHPLSSRKLL-------AVEVAKVLGKGA-P-
--AARA----GEH-----FDSTESPGLA-------PQKVVGAMRRGG-S-
----DS----ISK-----KHPLSKNKLH-------AADVAKVLGKGA-P-
----DP----IGK-----THPLSSRKLL-------AADVAGVLSKGA-P-
--SGQA----AARggqgAGPNGPV-AST-------AAQVRAALARGG-P-
--SGQV------------AADGAQGVEQddpvpptAAQVRAALARGG-P-
----NPI-iNDHP--------LSKRKLK-------AANVSEVLGKGA-P-
--AGTA-----ES-----AAPHDR-MLK-------PEIVSAVLASGG-P-
qgVGQY-----DP-----VPPTAA-------------QVRAALARGG-P-
----NPI-iNDHP--------LSKRKLK-------AADVSEVLGKGA-P-
----NSI-iNDHP--------LSKRKLK-------AADVSEVLGKGA-P-
----NP----ILK-----THPLSSRKLL-------AADVAGVLSKGA-P-
----DP----ISK-----KHPLSKNKLH-------AADVAKVLSKGA-P-
qgAGQH-----DR-----VPPTAA-------------QVRMALARGG-P-
--SLSA----QPA-----APELQQRRLP-------AAKVAAVLSSGG-P-
--SGKAI-eANDR---------PNRIFK-------AEDAAGLTR--S-S-
qgVGQY-----DP-----VPPTAA-------------QVRAALARGG-P-
--SGQA----DKN-----SPAIEARPLP-------AARVAAVLKKGG-P-
--GGRA---FSKT-----GEELQKRVLQ-------PEKVYSTIKKGG-S-
--SRKP----RFQ-----ASSLRLSALQ-------AEDVAGILFQGS-S-
--NGLP----SGP-----KQPLHAAALG-------ADRVLAMLAAGA-K-
--CGRA----FSK----AEEELQKRLLQ-------PEKVYSTIEKGG-S-
--CGRA----FSK----AEEELQKRLLQ-------PEKVYSTIEKGG-S-
----NP----ILK-----THPLSSRKLL-------AADVAGVLSKGA-P-
gtLTKF----SDK-----DIKLDHRTWL-------AKDVQKTLGWGG-P-
tlTKFP-----DK-----DIKLDHRTWL-------AKDVQKTLGWGG-P-
tlTKFP-----DK-----DIKLDHRTWL-------AKDVQKTLGWGG-P-
--SSEP----RFQ-----ASSLGLSALQ-------AEDVAGILFQGS-S-
--SGRA----FSK----AEEELQKRALQ-------PEKVYSTIEKGG-S-
--SLSA----QPA-----APELQQRRLP-------AAKVAAVLSSGG-P-
--LGSH-----------------------------FKLANPAHASGR-P-
--TGKVI-nQKEM-----PHPPPN-----------AEMVEGLIRGGA-P-
----DP----SVN-----DHPLSNRKLK-------AADVSEVLGKGA-P-
--NGAC----DGP-----QQPLYKKALK-------ASEVQQMLATGS-K-
iiLDER----TWL----------------------AKDVQKTLGWGG-P-
dnLEVS----QVT-------DEHQDVLK-------AKDVAITLGRGG-P-
tkFSNK------------DIKLDERTWL-------AKDVQNTLGWGG-P-
inQKKH----YHP-----------DMLK-------PEDVSITLGRGG-P-
dnLEVS----QVT-------DEHQDVLK-------AKDVAITLGRGG-P-
gtLTKF----SDK-----DIKIDHRTWL-------AKDVQKTLGWGG-P-
-kEDNL----EVN---qVTDEHQD-VLK-------AKDVAITLGRGG-P-
gtLKKL----SDN-----DIKLDQRTWL-------AKDVQKTLGWGG-P-
--IGNN------------AKKSSFRVLE-------AKNVKKLLLMGG-P-
--IGNN------------AKKSSFRVLE-------AKNVKKLLLMGG-P-
--AGAP-----DR-----ARPAE--PAR-------VEVMAERFGVRA-P-
--FRVP----DAA------------------------DARKILRRGG-P-
gtLTKF----SDK-----DIKLDQRTWL-------AKDVQKTLGWGG-P-
--GGNL------------KKSSFR-ILE-------AKNVKKLLHMGG-P-
--FKKS----SFH------------VLE-------AKNVKKLLHMGG-P-
----DP----IQK-----MHPLSSRKLL-------AADVAGVLSKGV-P-
--SGSG---ELKA-----PIEWRQRILS-------AKNVGAVLEAGA-P-
--EKNS-----------------FRILE-------AKNVKKLLQMGG-P-
--GTES----EDN-----FKKSSFRVLE-------AKNVKKLLHMGG-P-
--LGSH-----FR-----LANPPR------------------------S-
--EKNS------------AWFKKFRKLE-------AKNVSSLLERGS-P-
tnQKKH----YHP-----------DMLK-------PKDVSITLGRGG-P-
--SGKA----FSK----AEEELQKRVLQ-------PEKVYSTIEKGG-S-
--SGFA-----EG-----KAEGYR-VPD-------VDATRKLLASGG-P-
--GTES----EDN-----FKKSSFRVLE-------AKNVKKLLHMGG-P-
--FSNK-------------------VLQ-------PEEVCKVLKKGS-P-
--SGIAG--AVSS-----SAPLV--PLT-------SRDTDKAFVRGN-F-
--FSNM-------------------VLQ-------PEEVFKILKKGS-P-
--SGRA----FSK----AEEELQKRVLQ-------PEKVYSTIEKGG-S-
--AGNA----VIS-----DTDSAVQVPD-------PQLASKILASGA-S-
--LAKGI-sDEGR-----VAARPSKHIS-------KEKKPQNSEQHA-N-
rvAARP----SKH----ISKEKKP-QNS-------EQQANA-----S-S-
gtLTKF----SDK-----DIKLDHRTWL-------AKDVQKTLGWGG-P-
--SGKA----VPA-----GPNLTSNVLK-------AADVKAAMLKGG-P-
----NP----ILK-----THPLGSRKLL-------AADVEGVLSKGA-P-
--ATQM------------GADPNDLIAA-------RPNQIKTQTTGI-P-
--YSRK---AVPA-----GTQLTSNVLK-------AADVKAAMLKGG-P-
--AAGE------------APPHAEDPAR-------TAKLMTALATSH-P-
--AHVG----RAPg-pgVAAPGAVRDL--------AGALAAVRANEA-F-
--AGVS----LTG---ySSESLK--PLT-------VKDADRAFVRGN-F-
--TGKP-----DE-----KAEDVR-ILA-------AENVGKVLSKGG-P-
--CGGR-----------------------------FPLATPVAANPM-S-
----DP----IRK-----THPLSSRKLL-------AADVAGVLSKGA-P-
----NP----ILK-----THPLSSRKLL-------AADVAGVLSRGS-P-
nnLDPE----LIK-----NIKLDQRTWL-------AKDVQKTLGWGG-P-
--AGKALtdADAT--------LRDRCLA-------AAAVVPTLQRGG-P-
--SGRA----FSK----AGEELQKRVLQ-------PEKVYSTIEKGG-S-
--ASRH--------------PLADRALQ-------AGAVAGVLAKGG-P-
--IGNN------------AKKSSFRVLE-------AKNVKKLLLMGG-P-
----DP----IQK-----MHPLSSRKLL-------AVDLAEVLSKGA-P-
--EKKDLtlNSDK-----STKLDKRTWL-------AKDVQKTLGWGG-P-
--LGAA------P-----STRVASRTQS------pPDPVTGYSAPG----
--LGVP----HGT-----SAGYRS------------ANVAAVNPESL-P-
---GAL--------------------LA-------AARVVPVMKSGG-L-
vqEDTSI-qDLNE-----NVKLDQRTWL-------AKDVQKTLGWGG-P-
--SGRA---FSKS-----EEELQKRVLQ-------PEKVYSTIEKGG-S-
--RSEA----NPA-----------NVIS-------DLEPHPDTWRG----
--SKAK----SDT------------PLT-------PEDVDVIVPTGG-N-
--NGKA----VPA-----GTHITSNVLK-------AADVKSAMLKGG-P-
--SGKT----VPA-----GIHLTSNVLK-------SEDVKSAMLKGG-P-
--CGRA----FSK----AEEELQKRLLQ-------PEKVYSTIEKGG-S-
vqEDNS------------TEDLKENVKLder-twlAKDVQKTLGWGG-P-
--SADS----REV-----PPTARAGQAKpadhegqAATLSAMKDQGL-I-
--SGDS----IAP-----LEWRNR-VLS-------LKNVGAVLSAGA-P-
--QKKH----YHP-----------DMLK-------PEDVSITLGRGG-P-
psTARA---AQAK-----PADHEGQAAT------lSAMKDQDLIQS----
--LDNV----VPK-----LEPHPD------------------SWRGS-G-
--AAAS--------------------------------------------
--------------------------------------------------
--TSKA---NLDN----VVPELER---------------HPDSWRG----
-----------------------------------------VLGRGA-P-
--MGRD--------------------------------------------
--ESLK-------------------VLT-------VKGVDKTFVRGN-F-
--LNHR----TWL----------------------AKDVQKTLGWGG-P-
--EGRV-----------AARPSER--IS-------KEKKPQNSEQRD-N-
----SK-----------------------------------VLKKGS-P-
--AQCF----RVP--------------D-------AADARKILRRGG-P-
--AGAK--------------------------------------------
--AQVP----DPQ------------------------LVSKILASGA-S-
-----K---------------------------------------GG-S-
----FR-------------------VLE-------AKNVKKLLHMGG-P-
--LANGI--ADEG-----RVAARPSELI------sKEKKPQNSEQYD-N-
----DP----ISK-----MHPLSKNKLH-------AADVAKVLSKGA-P-
--TGIG----DPQ-------------------------------------
-----A--------------------------------------------
--ESNT----TTS-----SSSSSS----------------------S-S-
-----P--------------------------------------------
--FVSQ--------------------------------------------
----KN--------------------------------------------
--------------------------------------------------
ggRARP------------RRQLRRGVAR-------RMSAPPDVATPAvP-
--MSSS-----HH------------VEK-------ATNV------GD-P-
--RANN--------------------------------------------
-kEDNL----DVS---qVIDEHQD-VLK-------AKDVAITLGRGG-P-
gtLKKF----SDN-----DIKLDQRIWL-------AKDVQKTLGWGG-P-
--ISNK--------------------------------------------
--------------------------------------------------
asASKP-----QR-----SRPITE-APT-------PAKAAALLTRGG-P-
----RL--------------------------------------------
--------------------------------------------------
--GGGI----RMI-------------------------------------
--------------------------------------------------
vnENIK----LDK-----------RTWL-------AKDVQKTLGWGG-P-
--------------------------------------------------
vqEDNS------------TKDLKENVKLdar-twlAKDVQKTLGWGG-P-
-----M--------------------------------------------
----NY------------------------------------------S-
--------------------------------------------------
--LDTQ--------------------------------------------
--AGDN----SH------LVNVSR-AFT-------SKYVRAAFVRGN-F-
--AGRS----LAE---------------------------------A-P-
--RGKK----IMK-----------------------------------S-
----DP----SVN-----EHPLSNRKLK-------AADVSEVLSKGA-P-
----------LPL-------------------------------------
--MSQL--------------------------------------------
--NGRS------------ARPRGN------------------LWRGL-M-
--EKNK--------------------------------------------
----EY--------------------------------------------
--AQCF----RVP--------------D-------AADARKILRRGG-P-
--------------------------------------------------
--MSNT--------------------------------------------
----EY--------------------------------------------
--VSAA--------------------------------------------
--AGRS--------------------------------------------
------------------PAPVGF---------------------GI-G-
--AGRS----LAA-----PTATRA-AIA-------ADEVEAMLGRGG-P-
--AGGA----FPL-----ALPVAS-------------------GAGR-L-
--SGIS-----AS-----TPQPGYPPES-------AEDARAYVKNTL-S-
--MESS------------------------------------------S-
--LNTK--------------------------------------------
-----T--------------------------------------------
--LGLY----------------KR--------------------TG----
--ARRI----LAE---------------------------------A-P-
--AGRS-----------------------------LAQAPDELTAPL-P-
--AGAA-----DG-----VSDLADKALK-------PENVRKALASGS-P-
--AGQS----LAP-----APTAEIAKRI-------APAEVAQMPAGS-P-
--MDKG---------------------------------------GY-F-
-lEGRY----TDR-----KPSRKFDPAQ-------IEKAIERLHEPH-S-
-lEGRY----TDR-----KPSRKFDPAQ-------IEKAIERLHEPH-S-
--MDHP----DDT------TPTRQDPQL-------VETISQLITHGA-D-
-lEGRY----TDR-----NPSRKFDPAE-------IEKAIERLHEPH-S-
--LANP----DAP-----LPEHGPNQEL-------IDFANAVVPSGA-P-
-lEGRY----TDR-----NPSRKFDPAE-------IEKAIERLHEPH-S-
-lEGRY----TDR-----KPSRKFDPAQ-------IEKAIERLHEPH-S-
--TGKA-----------ASGKTATRVLT-------PAIVDDSSAPGL-L-
--AGGP-----------------------------FPLSRPSESEGR-P-
--LGSH-----------------------------FKLANPAHATGR-P-
--AGGP-----------------------------FPLSRPSESEGR-P-
--AGGP-----------------------------FPLSRPSESEGR-P-
--AGGP-----------------------------FPLSRPSESEGR-P-
--AGGP-----------------------------FPLSRPSESEGR-P-
--AGGP-----------------------------FPLSRPSESEGR-P-
--AGGP-----------------------------FPLSRPSESEGR-P-
--TGKA------------SGKTATPVLT-------PAIVDGLLSTGA-S-
--AGGP-----------------------------FPLSRPSESEGR-P-
--AGGP-----------------------------FPLSRPSESEGR-P-
--AGGP-----------------------------FPLSRPSESEGR-P-
--LGSP-----FR-----LANPPR------------------------S-
--LGSH-----------------------------FKLANPAHAQGR-A-
--AGGP-----------------------------FPLSRPAESEGR-P-
--TGKA------------SGKTATPVLT-------PVMVDGLLSNGA-S-
--LGSH-----FR-----LANPPR------------------------S-
--LGSH-----------------------------FRLANPSHSVGR-A-
--LGSH-----------------------------FRLANPSHSVGR-A-
--LGSH-----------------------------FQLATPNHSTGR-S-
-lEGRY----TDR-----KPSRKFDPAQ-------IEKAIERLHEPH-S-
--LGSH-----------------------------FKLANPAHAEGR-A-
--RENP----DAP-----LPEHEQKPEL-------IEFVNQAVYGGL-P-
--LDNP----DAP-----FPEHEQSREL-------LDFVDQAVWGGI-P-
--LDNP----EAP-----LPEHEVSQEL-------LEFVDAAVWGGI-P-
--GGAQ----IMA------------VVT-------RDMIEPIVRTGA-S-
--AGHA----IQP-----AKALKHGKFD-------LANVERVMVRGK-F-
--SGHK----LQD-----GAAPKR-VLK-------AEMVADVLAKGG-P-
--AGRM----LDK-----WREPKR-VLA-------ADMVAGVLAKGA-A-
--QSVP----LTP-----AAPIKR-KLA-------AEDVDAMLAAGG-P-
--QSVP----LTP-----AAPIKR-KLA-------AEDVDAMLAAGG-P-
--AGHM----LDK-----GREPKR-VLT-------ADMVAGVLAKGG-P-
--AGKA----LHP-----ARPVAK-ILT-------ADGVAPMLRRGG-P-
--AARP----LHP-----RRDVA--ALS-------ADDAAPMLARGA-P-
--SGES----RTQ-----AAPIPR-VLM-------AKDVSAALFRGS-P-
--MEKP-----DT-----KIQRWENPKL-------VKVVEKALLEGL-S-
--SGHA----QQA-----GAVPKR-VLK-------ADMVPGVLAKGG-P-
--AGEA----IDK-----ASTPKR-VLK-------AENVPAVLAKGG-P-
--AGRP----LHP-----RRDVQ--VLT-------AADVTPMLARGA-P-
--AARP----LHP-----RRNVA--TLS-------ANDVAPMLARGA-P-
--AGHK----VWK-----GVVPKR-VLK-------AGDVAETLARGG-P-
--AGRP----LHP-----AKAVP--VLR-------ADEVAAMLQRGA-P-
--TGKA----VVP-----KPADVV-PIH-------ADRVVKALQQGS-P-
--AGRM----LHP-----ARPVAK-ILK-------ADDVPVTLGRGG-P-
-lEGRY----TDR-----KPSRKFDPAQ-------IEKAIERLHEPH-S-
--LKKP-----DT-----KIPRREDPAL-------VKLVEKALYEGL-S-
--AGAA----LTP-----PAPVAR-VLR-------AEQVAPLFAQGF-P-
--LKKP-----DT-----KIPRREDPAL-------VKLVEKALYDGL-S-
--EGRK----LKE-----AKPIKR-VLS-------ADAVAGVLAKGS-S-
--EGRA----RDP-----LPEGVA-ALP-------ADRVRSALMRGT-P-
--AGRP----LDL-----TVPPNR-ILK-------ADAVAPALAKGS-P-
--RGRG----DTG-----THPLAERALK-------AEAVAAVLARGG-P-
--SGSS------------PHDLASKALK-------ADQVAGVLAKGG-P-
sdAAEP------------AHPLAERCLS-------ADRVAAVLAAGG-P-
gaEGVA------------PHPLAARALK-------AADVAAALAKGG-A-
--RGQD----DAS-----VHALASKALR-------AEAVAAVLAKGG-P-
--AGAA----LTP-----PAPITR-VLR-------GEEVAPLFARGF-P-
egTGAE----VAA-----PHPLAARALQ-------AQEVAAALAKGG-P-
--LGTP----SMT-----PHPTRPETLSp-----fAEKMIEVLWAGT-P-
--AGTA----DPT-----PSPLAEKTLK-------APQVAGVLARGG-P-
--AADP-----------APSPLAERALR-------AEHVDSVLARGG-P-
--GADP-----------VPSPLADRALR-------AQDVDKVLATGG-P-
--LEDS----TKA-----AAPLPKGGKAg-----iDTQVDKYLREGD-S-
--YADP----SMP-----VPTAGD-QAI-------DDRVVQYLVEGD-S-
--YADF----SKP-----RPSAGC-AVV-------DARIVQYLVEGD-S-
--RANP----DAA-----LPEKPN-EAI-------GAQIGAYLQKGD-S-
--AAVG----AAA-----PSPDGAGDAI-------DDQVIDYLRRGD-S-
--VGSP-----PK-----APAPGVKAAI-------DDQVLDYLRRGD-S-
--LGVT----DPP-----VAGPGS-PAI-------DEQVIDYLRRGD-S-
--QGFL---------------------------------------GV-P-
glNGRKL-eAQPK-----SAGDGSDVKR-------NAHHKRAVGKGD-P-
ldGGKPE--AQPK-----FEGDGSQVKR-------NEHHRHAVGKGD-P-
glAGRKL-eAQPK-----SVGDGADVRR-------NAHHLHAVGKGD-P-
glAGRML-eATPK-----SEGDGADVRR-------NEHHIRAVGIGD-P-
ghATSSI-gARPHv--kVTTNTGNTNKT-------RTGKRPDYGPKA-P-
viLFDE----IEK-----AHPEVFNIL------------LQILEDGR-L-
itEGIP-------------------VLD-------MARVARALQGSK-Sr
--AQRA-----EQ-----LNVVDFKVLDct--nqyYEECVKYLIFGN-I-

---S------------AR-PTNT--PPRFAVGDAVMTRtIAgNKN-I---
---T------------LR-KAQA--VAQFEVGDRVVVRrGGdNSL-V---
---S------------AR-DSDE--AASFAIGARVRVRpIAgNET-V---
---S------------AR-PTDT--TPRFAIGDAVMTRaIAgNRN-I---
---S------------AR-NSDA--APAFAIGVRVRTRaIAgNQA-R---
---A------------DR-PSDI--PALFTVGQRVTTRvHG-NTL-V---
---T------------DR-PSNI--PAQYTVGQRVKTRvHG-NTL-V---
---S------------ER-AVAS--PPRFAAGDAVRVK-----VF-S---
---T------------SR-SVEG--SPKFLVGQSVKTR-RAfNKF-I---
---T------------SR-SVED--PPKFLVGQNVKTR-RAqNKF-V---
---T------------ER-ESDK--KPHFAIGDAVRAG-SGeNQK-I---
---T------------SR-SVED--PPKFLVGQNVKTR-RAqNKF-V---
---A------------RV-DADV--PPRFETGQRVRAS-----VD-A---
---T------------SR-SVEE--SPKFLVGQRVKTR-RAdNKF-I---
---T------------SR-SVVD--SPKFLVGHSVKTR-RAvNKF-I---
---T------------RQ-PDKT--LPRYACGQKVQALsPDsAAR-Q---
---S------------RR-PDRT--PPRYVCGQKVQVLsPDsAAR-Q---
---T------------SR-KIER--TPRFIVGQNVKTK-RAeNCF-I---
---V------------RR-DIAQ--KPKFEAGTAVRTKqISdTLL-V---
---S------------RR-PDRT--PPRYACGQKVQVLsPDsAAR-Q---
---T------------FR-KIER--APRFIVGQNVKTK-RAeNSF-I---
---T------------SR-KIER--APRFIVGQNVKTK-RAeNSF-I---
---T------------SR-SVEE--SPKFLVGQRVKTR-RAdNKF-I---
---T------------SR-SVEN--SPKFLVGHNVKTR-RAdNKF-I---
---S------------RR-PDRT--SPRYACGQKVQVLsPDsAAR-Q---
---T------------LReEAGN--GIAFDLGQKLRVRrSG-NLA-V---
---F------------DR-DPQG--EPVFKAGDKVRTL-----NI-N---
---S------------RR-PDRT--PPRYASGQKVQVLsLDsAAR-Q---
---T------------RR-PVAR--SPRFSIGERVQTRaPQqVAR-Q---
---T------------QM-ESDE--PPEFNIGDRVRAK-----NR-H---
---V------------EM-QTEK--APGFRVGDQVRVR-----QD-S---
---A------------SR-PEIA--KPLFQKGQKVRTRlPDaTKR-Q---
---T------------QM-ESDE--PPEFNIGDRVRAK-----NR-H---
---T------------QM-ESDE--PPEFNIGDRVRAK-----NR-H---
---T------------SR-SVED--SPKFLVGQCVKTR-RAdNKF-I---
---S------------IR-DTNV--NPVFDIGDKVITQnYSpNKV-V---
---S------------IR-DTNV--NPVFDIGDKVITQnYSpNKD-V---
---S------------IR-DTNV--NPVFDIGDKVITQnYSpNKD-V---
---V------------EM-QTEK--APGFRVGDQVRVR-----QE-I---
---T------------QM-ESNE--PPEFNIGDRVRAK-----NR-H---
---T------------LRaEAGN--GIAFELGQKLRVRrSG-NLA-V---
-------------------AISG--RPPFEVGDRVVVR-----NE-Y---
---A------------TReDGRL--EPAFSVGDKVLVR-----NL-E---
---T------------SR-KIER--APRFIVGQNVKTK-RAeNSF-I---
---A------------SR-PATA--QPVFSLGQIVQTKqPSdTML-Q---
---S------------IR-EVNV--SPVFNIGDKVITQnYSpNKD-I---
---S------------AR-EVLH--SPKFKVGQEVRTInYSpNKN-I---
---S------------IR-DTNV--NPVFDIGDKVITQnHSpNKD-F---
---S------------KR-ADLK--KPRYNIGDIVKTLnFSpNIY-K---
---S------------AR-EVLD--SPKFKVGQEVRTInYSpNKN-I---
---S------------IR-DTNL--NPVFDIGDKVITQnYSpNKD-V---
---S------------AR-EVLD--YPKFKVGQEVRTInYSpNKN-I---
---S------------VR-DIDI--SPFFKIGDKVVTQnYSpNKD-I---
---S------------KR-DSTT--KKKFNLGETVSVRtDNsNTR-V---
---S------------KR-DSTT--EKMFNLGETVSVRtDNsNTR-V---
---Y------------DR-PAPNglPAPFEIGARVRTA-----TA-D---
---T------------RL-PDSS--QPRFRSGDRLRVA-----RR-Q---
---S------------IR-DTNV--NPVFDIGDKVITQnYSpNKD-V---
---T------------KR-DGTK--EKKFNLGESVSVRtNNsNTK-V---
---T------------KR-DSTT--EKNFNLGETVSVRaNNsNTK-V---
---T------------SR-SVED--SPKFLVGQSVKTR-RAnNKF-I---
---T------------RR-DGPQ---PIFSIGQTVCAKlPSdTLS-I---
---T------------KR-ASTT--EKKFDLEEVIAVKtNIsNER-I---
---T------------KR-DSTT--EKNFNLGETVSVRaNNsNTK-V---
---G------------GRaAPPE--STRFEVGDRVVVR-----DE-Y---
---T------------LR-EGIK--KNKFEIGEKVKIKnFHgNEK-V---
---S------------KR-ADLK--KPRYKIGDIVKTLnFSpNRY-K---
---T------------QM-ESDE--PPEFNIGDRVRAK-----NR-H---
---T------------RI-QSDL--KPSFSAGDKVRVI-----NQ-N---
---T------------KR-DSTT--EKNFNLGETVSVRaNNsNTK-I---
---S------------IR-SKKE--LPTFSIGDEVLTRtNFkNVF-F---
----------------ER-EGMG--EPRFCVGDMVITK-----EL-R---
---S------------IR-SKKE--LPTFSIGDEVLTRtNFkNVF-F---
---T------------QM-ESDE--PPEFNIGDRVRAK-----NQ-H---
---S------------ER-EARS--EALFSVGDRVLVR-----SS-E---
---A------------SR-PASS--EPLFQLGQAVRAV-----PT-G---
-------------------PASS--EPLFQVGQAVRAV-----PT-G---
---S------------IR-DTNL--NPVFDIGDKVVTQnYSpNKD-V---
---V------------NK-EIKH--PPLYKRGEKVYIR-----NI-N---
---T------------SR-TVED--SPKFLVGQRVKTR-RAeNKF-I---
---A------------KRnPIDQ--APWFQVGDPVQTT-----ET-S---
---V------------DM-EIKH--PPLHKKGDNVRIR-----NI-N---
----------------M--PPAA--DPAFAVGDRVRVR-----RM-R---
---F------------DL-EPAQ--SARFAPGDRVRTA-----RA-G---
----------------ER-DGSH--DPQFSVGDVVITK-----EL-H---
---V------------TM-ELDG--EPRFRVDDKVRVV-----NI-N---
----------------DL-APQT--QARFDVGDRVRVL-----PI-G---
---T------------SR-SVED--SPKFLVGHRVKTR-RAvNKF-I---
---T------------SR-SVED--SPKFLVGQRVKTR-RAdNKF-I---
---S------------LR-SMKN--EPIYKIGNNVITLkHNpNKD-V---
---S------------AR-PTDT--PPRFAVGDAVMTRtIAeNRN-I---
---T------------QM-ESDE--PPEFNIGDRVRAK-----NR-H---
---A------------DR-ASNA--EPLYVAGQAVITRrPTaNAF-V---
---S------------KR-DSTT--EKKFNLGETVSVR-----TD-Nsdk
---T------------SR-SVEG--SPKFLVGQSVNTR-RAhNKF-I---
---S------------LR-ETKI--SPVYKINEKVITVkYSpNED-I---
---C------------RR-SIAP--PPRFAPGSAVETT-----LT-A---
---PnrktprperrtvRR-ELDE--PPQFQIGDRVVAA-----GN-D---
---S------------AR-DSDA--AASFAIGARVRVRpIAgNET-V---
---S------------LR-KTNI--TPLHKIGDNVITLkYNpNEN-V---
---T------------QM-KSDE--HPEFNIGDRVRAK-----NR-H---
---S------------RRlNEEL--LPKFRKDQTVKVK-----NI-N---
---Y------------LRdGVNS--EIRFATGDRVRAK-----NI-N---
---V------------DM-EIKH--PPLYKRGDRVHIL-----NI-N---
---V------------NM-EIKH--PPLYKRGDKVHIQ-----NI-N---
---T------------QM-ESDE--PPEFNIGDRVRAK-----NR-H---
---S------------LR-KIDI--TPLHKIGDSVITLkYNpNEN-F---
---Q------------N--EPIA--TPKYRINQSIRTI-----TH-A---
---T------------RR--DGP--KPIFSIGQKVCAKlPLdTLS-I---
---S------------KR-ADLK--KPRYKIGDIVKTLnFSpNKY-K---
-------------------EPIT--KPKYRINQSIRTI-----SH-A---
-----------------RlNEEL--PPKFRQHQTVKVK-----NI-N---
----------------------------FAIGARVRVRpIAeNET-V---
----------------DR-APGG--KAVFKTGDRFRTL-----NI-N---
---S------------RRlNEEL--SPKFRQNQTVKAK-----NI-N---
---T------------SR-KIER--APRFIVGQNVKTK-RAeNNF-I---
-------------------EGSE--EQAFKVGDVVQVK-----HE-Dslq
----------------ER-DGIH--DPQFSVGDLVITK-----EL-H---
---S------------IR-DTNV--NPVFNIGDKVITQnYSpNKD-F---
---A------------SR-PTST--EPRFYVGQTVRAV-----LT-G---
---S------------IR-SKKE--LPTFSIGDEVLTRtNFkNAF-F---
---T------------LL-PDST--QPRFRSGDRLRVA-----RR-Q---
---A------------SR-PELT--KPLFQQGQKVRTClPDaTKR-Q---
---S------------ER-EAHS--AALFSVGDRVVVR-----AS-E---
---T------------QM-ESDE--PPEFKIGDRVRAK-----NR-H---
---T------------KR-DSST--EKKFNLGETISVRsNNsNTR-V---
---A------------SR-PASS--EPRFQLGQTVRAA-----PT-G---
---T------------SR-SIKS--SPKFFLGQRVKTR-RAeNQF-F---
---C------------FH-GEAG--PAKFKVGDRVRIK-----NL-P---
-----------------R-DIDI--SPVFNIGDKIITQnYSpNTD-I---
---S------------SG-GQER--PPAFLVGSRVRVRpERsLAR-W---
---------------------------LFQVGQTVRAV-----PT-G---
-------------------------------GQTVRTClPGaTKR-Q---
-------------------------EPIYEIGDNVITLkHNpNKD-V---
--------------------VIH--SPKFKGGQEVRTInYSpNKN-I---
---P------------PY-PLDG--PARFAPGDPVRVR-----EG-A---
---Q------------CFkGEAP--PAKFKVGDRVRIR-----NL-P---
-----------------------------------KFI------------
---S------------AR-EVLH--SPKFKVGQEVRTI-----NH-S---
---S------------VR-DIDI--NPVFNIGDKVITQ-----NY-S---
-----------------------------------RIE------------
------------------------------------IS------------
---T------------LL-PDSR--KPKYALGALVKVL-----PM-T---
-----------------------------------RVA-----RR-Q---
------------------------------------IS------------
--------------------------AKFAVGDAVTVR-----QA-Y---
------------------------------------VK------------
---S------------LR-KTDI--TPLLKIGDNVVTL------------
--------------------------------------------------
---S------------LR-KTDI--TPLHKIGDCV---------------
-------------------------TSRFHAGDAVIVR-----AA-Y---
---P------------N--------------------------KN-V---
-------------------------------------R------------
--------------------------------------------------
----------------ER-NSDS--EPLYSIGDVVMTR------------
--------------------------------DELTAR------------
---------------------------QFGEGDPVLVR-----LA-F---
---T------------SR-------------------K------------
---------------------------KFCKGQEVRAK-----NI-N---
----------------------------FGIGDIVRVI-----DT-H---
---------------------------------KVRIK-----SH-W---
-------------------------IFKFDIGDKVSVL-----SN-D---
------------------------------------IS------------
---T------------LL-PDST--QPRF--------R------------
----------------------------------VRVL-----TA-S---
----------------------------FNIGDLVRVG-----DA-L---
------------------------------------IS------------
-------------------KNGT--LTKFS--DKISNL------------
--------------------------------------------------
---S------------DR----G--PSRFSLGQTVQVR----DDL-Q---
---T------------ER-AAQG--AARFALGDAVRTK-----VM-N---
-------------------PDPA--APALVPGDRVVVK-----DE-H---
---Y------------VV-ETEA--APAFAVGQVVRGK-----IW-G---
---------------------------KYKIGDAVMVA-----VE-N---
----------------------------FSPGQVVRVK-----PD-A---
-----------------------------------KVK-----EL-----
---T------------ARvDQDI--PPSFRVGETIRAR-----NF-H---
--------------------------------DELTAR-----CL-----
---C------------WR-PGGA--------------R-----DE-N---
---Y------------ER--DAA--AAKFAVGDRVKSRrPArNVM-V---
---Y------------VR-GAGP--APLFAAADRVRSLrPAvNRCgV---
---Y------------R--EQGK--PASYKVGDLARAR-----NI-H---
---L------------A--LPGA--EPSFSLGDKIKVK-----SM-N---
---L------------A--LPGA--EPSFSLGDKIKVK-----SM-N---
---Y------------RR-PTDT--EAAFAVGDKVIVR----SDA-S---
---L------------A--LPGA--EPSFSLGDKVKVK-----NM-N---
---A------------IR-PTDK--EPRFKIGDVVRMS-----SD-V---
---L------------A--LPGA--EPSFSLGDKVKVK-----NM-N---
---L------------A--LPGA--EPSFSLGDKIKVK-----SM-N---
-----------------R-PGGG--FSFFPVGDKVRVL-----NK-N---
-------------------APVE--TTTFEVGQRVRVR-----DE-Y---
-------------------AITG--RPPFEVGDRVVVR-----DE-Y---
-------------------APVE--TTTFEVGQRVRVR-----DE-Y---
-------------------APVE--TTTFEIGQRVRVR-----DE-Y---
-------------------APVE--TTTFEIGQRVRVR-----DE-Y---
-------------------APVE--TTTFEVGQRVRVR-----DE-Y---
-------------------APVE--TTTFEIGQRVRVR-----DE-Y---
-------------------APVE--TTTFEIGQRVRVR-----DE-Y---
---A------------AR-EEGA--RARFAVGDKVRVL-----NK-N---
-------------------ARVD--TTTFEVGQRVRVR-----DE-Y---
-------------------ARVD--TTTFEVGQRVRVR-----DE-Y---
-------------------ARAD--TTTFEVGQRVRVR-----DE-Y---
---A------------GRaAPAG--STRFEVGDRVVVR-----DE-Y---
-------------------AITG--RAPFEVGDRVIVR-----DE-Y---
-------------------ARTD--TITFEVGQRVRVR-----DE-Y---
---A------------AR-KEGV--QARFAVGDKVRVL-----NK-H---
---A------------GRaAPPE--STRFEVGDRVVVR-----DE-Y---
-------------------APAG--ATRFEVGDRVVVR-----DE-Y---
-------------------APAG--ATRFEVGDRVVVR-----DE-Y---
-------------------AIAD--RPPFEVGDQVTVR-----DE-Y---
---L------------A--LPGA--EPSFSLGDKIKVK-----SM-N---
-------------------AITG--RAPFEVGDRVVVR-----DE-Y---
---A------------SR-EVDR--PPKFKEGDVVRFS-----TA-S---
---A------------GR-KVDQ--KPSFKSGDAVRFS-----AD-S---
---A------------QR-QVDA--RPMFKPGDIVRFS-----ND-S---
---A------------RV-AADV--AARFKVGDTVRAK-----NI-N---
---A------------R--PAPA--PAKFNIGDRVRAK-----NI-H---
---C------------VR-PVET--APRFSVGEAVRTR-----NL-N---
---C------------DR-PVEA--PPRFAAGESVRTK-----NF-N---
---A------------DR-PATG--TPAFAVGDQIRTI-----NN-H---
---A------------DR-PAAG--TPAFAVGDQIRTI-----NN-H---
---C------------DR-PVEA--PPRFAAGDSVRTK-----NF-N---
---T------------ER-AQTR--PALFAVGDRVRAK-----TM-H---
---T------------ER-PAPA--PAHFAIGDRVRAR-----NI-H---
---V------------DR-PAGA--EAKFAIGDWVRAR-----EM-N---
---P------------VR-EVSS--FPRFEVGERIKTR-----NI-H---
---C------------DR-PVET--APLFVVGETVKTK-----NF-N---
---C------------NR-PMAE--PARFKAGDAVRTK-----NF-N---
---T------------ER-DAAA--PARFGVGDHVRAK-----DL-H---
---T------------DR-PATA--PPRFAIGDRVRAR-----NI-H---
---C------------DR-AVLT--APKFKPGDRVRTI-----NE-H---
---T------------LR-DAPR--PARFAIGARVRAK-----TI-A---
---Y------------TR-DVSQ--APRFAIGDTVRVR-----VD-H---
---T------------ER-AATT--SALFAVGDCVRAK-----DM-H---
---L------------A--LPGA--EPSFSLGD----KnQSeEYE-P---
---P------------IR-EISA--SPRFKVGERIKTK-----NI-H---
---S------------DR-PSPH--PARFAVGDEVTAK-----TI-N---
---P------------LR-EISA--SPRFKVGERIKTK-----NI-H---
---V------------DR-EEHQ--PARFRTGDRVKTR-----RM-N---
---Y------------DRdPGDS--TPAFAFGQRVRAR-----NL-Q---
---A------------NRdPEGS--TPVFAPGDRVRTL-----NL-Q---
---A------------DR-PSNV--AARFEVGQMVRTLrPAaNRL-V---
---A------------DR-PSDV--PVLFAPGTKVMTRaIAeNTA-V---
---A------------DR-KSPV--AAQYQPGDFVRTR-LSgNRL-V---
---A------------DR-PSAI--APSFAPGDAVRCRrPGgNRL-V---
---A------------NR-DSRI--AASFTPGDRVKTRhPGgSAL-V---
---S------------DR-PAAR--PARFAAGDEVTAK-----VM-N---
---A------------DR-PSPI--VPSFAPGDAVRCRrPGgNRL-V---
---H------------DR-PTDQ--PAAYAVGDAVMVR-----NL-N---
---A------------DR-TSNI--AAIFAPGDAVVTRkQPeNTI-V---
---A------------DR-PSQV--PQLFSVGDTVKTRkIAaNCL-V---
---A------------DR-PSQV--PQLFSVGDAVKTRkVAaNCL-V---
---P------------MR-PAPA--PPKFKVGDRVKVK-----NV-H---
---P------------KR-EADV--SFDFTVGDLVSIR-----NV-P---
---P------------KR-GAAV--NHAFAVGDAVAVC-----DV-P---
---G------------AH-ALDG--ATRFKAGDTVRIA-----DP-D---
---P------------RR--DVA--HPRFAVGQKVRIT-----DV-P---
---P------------RR--GSA--IPRFAPGDKVRIA-----DV-P---
---P------------RR--DVA--HPKFEVGDTVLIT-----NA-P---
---T------------T--DLPQ--VPRFQVGQRVMVRpFGtTFA-Y---
---Q------------IYaGQAG--EAKFKVGDRVLVR-----DL-P---
---Q------------VYaGLAG--QPKFAVGDAVRVR-----EL-P---
---Q------------VYaGRAG--EPRFAVGDAVVVR-----EL-P---
---Q------------IYaGKAG--TPKFSVGEAVVVR-----DL-P---
---W------------DGtGAIQ--PARFKVGDRVRVK-----DL-P---
---T------------D--SKGK--TVDFK--NTIIIL-----TS-N---
ligP------------NC-PGVI--TP-----DACKIG------I-M---
-------------------LRNQ--TYPLSVSAERMFQ-----AL-A---

--AGGHTRLPAYAAGRRGVIM-LQHGGHVLP-------------------
--AGGHSRLPSYARAATGRVL-AYHGSHIFP-------------------
--DGGHTRLPAYVAGRTGTVV-LHHGAHVFP-------------------
--AGGHTRLPAYAAGRRGVIM-LQHGGHVLP-------------------
--NGGHTRLPAYAAGRVGTVM-LHHGAHVFP-------------------
--DGGHTRLPSYARGKTGWIM-QHHGAHVFP-------------------
--NGGHTRLPSYARGKTGWII-QHHGAHVFP-------------------
--PAGHTRAPRYCRGRSGTIA-ALHGGHVFP-------------------
--SGGHTRLPKYVEKCEGKIE-ICHGAHVFP-------------------
--SGGHTRLPKYAERSKGKIE-ICHGAHVFP-------------------
--NGGHSRLPSYAAGKKGRIV-QCYGAHVFP-------------------
--YGGHTRLPKYAERSKGKIE-ICHGAHVFP-------------------
--PPTHTRCPGYVRGRTGVID-RDHGVFIFP-------------------
--SGGHTRLPKYVERCEGKIE-ICHGAHVFP-------------------
--SGGHTRLPKYVEKCEGKIE-ICHGAHVFP-------------------
--PGGHTRLPAYAAYKTGVVI-SHHGSHVLP-------------------
--PGGHTRLPAYAAHQTGVII-SHHGSHVLP-------------------
--SGGHTRLPRYAEKSEGIIE-ICHGAHVFP-------------------
--PDGHTRLPAYAAGKQAVIR-ACHGAHILP-------------------
--PGGHTRLPAYAAHQTGVII-SHHGSHVLP-------------------
--SGGHTRLPRYAEKSEGIIE-ICHGAHVFP-------------------
--SGGHTRLPRYAEKSEGIIE-ICHGAHVFP-------------------
--SGGHTRLPKYVERCEGKIE-ICHGAHVFP-------------------
--SGGHTRLPKYVEKCEGKIE-ICHGAHVFP-------------------
--PGGHTRLPNYVAHQTGVIL-SNHGSHVLP-------------------
--AGGHSRLPAYVMGQVGTII-TLHGNHVFP-------------------
--PQGHTRLPRYARDKIGEVE-AVRGCHVFP-------------------
--PGGHTRLPDYAAHQTGVII-SHHGSHVLP-------------------
--PDGHTRLPHYASVKAGHIR-ACYGAHILP-------------------
--PLTHTREPGYSRGREGIIE-AKYGSHVMP-------------------
--TTGHTRIPSYVRGRVGIIE-RHHGAHVFA-------------------
--MPGHTRLPHYAADKIGVIL-FYHGHHVLP-------------------
--PLTHTREPGYSRGREGIIE-AHYGAHVMP-------------------
--PLTHTREPGYSRGREGIIE-AHYGAHVMP-------------------
--SGGHTRLPKYVERCEGKIE-ICHGAHVFP-------------------
--SGGHTRLPKYAMGRVGVIH-SYNNNHVFP-------------------
--SGGHTRLPKYAMGRVGVIH-SYNNNHVFP-------------------
--SGGHTRLPKYAMGRVGVIH-SYNNNHVFP-------------------
--TTGHTRIPSYVRGRVGIIE-RHHGAHVFA-------------------
--PLTHSREPGYSRGREGIIE-AHYGSHVLP-------------------
--AGGHSRLPAYVMGQVGTII-RLHGSHVFP-------------------
--VAGHTRMPAYVRGKEGVVVHRTAQKWPFP-------------------
--SKGHTRATNYVKGKIGIIA-KLSGCHLLP-------------------
--SGGHTRLPRYAEKSEGIIE-ICHGAHVFP-------------------
--KPGHTRLPYYAAGKTGTIL-FHHGHHVLP-------------------
--SGGHTRLPKYAMGRVGVIH-SYNNNHVFP-------------------
--IGGHTRLPIYARGKKGKVI-LHHKGHVLP-------------------
--NGGHTRLPKYAMGRVGIIH-SYNNNHVFP-------------------
--TGGHTRLPMYARGKQGKII-LHHQSHVLP-------------------
--IGGHTRLPIYARGKKGKVI-LHHKGHVLP-------------------
--SGGHTRLPKYAMGRVGVIH-SYNNNHVFP-------------------
--IGGHTRLPIYARGKKGKVI-LHHKGHVLP-------------------
--SGGHTRLPKYAMGRMGVIH-SYNNNHVFP-------------------
--ERGHTRLPNYVKGMTGKVI-AYHGSHVLP-------------------
--ERGHTRLPNYVKGMTGKVI-AYHGSHILP-------------------
--PSGHCRLPRYARGKLGEVV-LRHGVHVFP-------------------
--QAGHTRVPTYVQGAYGTVV-NHYGTHIYP-------------------
--NGGHTRLPKYAMGRVGVIH-SYNNNHVFP-------------------
--ERGHTRLPEYVKGRTGKVI-AHHGSHVLP-------------------
--EKGHTRLPDYVKGRTGKVI-AYHGSHVFP-------------------
--SGGHTRLPKYVERCEGKIE-ICHGAHVFP-------------------
--KRGHTRLPHYISGKAGTII-KSHGVHVLP-------------------
--KGGHTRLPAYVKGRVGKII-AYHGSHVLP-------------------
--EKGHTRLPDYVKGRTGKVI-AYHGSHVFP-------------------
--VSGHIRAPGYVRGKAGVVLHRTTESWPFP-------------------
--SGGHTRLPNYVKGRTGRII-YYHGTHVFP-------------------
--TGGHTRLPMYARGKQGKII-LHHQSHVLP-------------------
--PLTHTREPGYSRGREGIIE-AHYGAHVIP-------------------
--SLTHTRAPRYTRNHTGTIE-FGHGVHVFA-------------------
--EKGHTRLPDYVKGRTGKVI-AYHGSHVFP-------------------
--NGGHTRLPEYAMGKKGRII-LYHRAHVYP-------------------
--IPGHTRLPRYARDKIGTII-AIRGRHVFP-------------------
--KRGHTRLPEYAMGKKGRII-LYHGAHVYP-------------------
--PLTHTREPGYSRGREGIIE-AHYGAHVMP-------------------
--GTGHTRAPRYVQGMNGIVS-AIVGCHSFP-------------------
--SDGHTRLPAYVRAKKGEIV-AQHGEWVFP-------------------
--SDGHTRLPAYVRAKKGEIV-AQHGEWVFP-------------------
--SGGHTRLPKYAMGRVGVIH-SYNNNHVFP-------------------
--PEGHTRLPRYARGKLGTVD-LHHGVHVFP-------------------
--SGGHTRLPKYVERCEGKIK-ICHGAHVFP-------------------
--PLGHTRLPGYARDKCGLIT-ACQGLWPYP-------------------
--PEGHTRLPRYARGKFGKVD-IHHGAHVFP-------------------
--PAGHTRCPRYLRGATGEIV-SVRGDDGVP-------------------
--HSGHTRLPAYARAAVGEIV-AHHGGHVFP-------------------
--VNGHTRLPRYARDKLGTIV-AIRGRHVFP-------------------
--PLGHTRAPCYARGKTGTIA-IDHGGHVFA-------------------
--PAGHVRAPKFCRGHEGTVL-HKAPKFSFP-------------------
--SGGHTRLPKYVEKCEGKIE-ICHGAHVFP-------------------
--SGGHTRLPKYVERCEGKIE-ICHGAHVFP-------------------
--KGGHTRLPTYAMGKMGKVY-SYNGSHVLP-------------------
--AGGHTRLPAYAAGRRGVIM-LQHGGHVLP-------------------
--PLTHTREPGYSRGREGIIE-AHYGSHVMP-------------------
--PGGHTRLPAYASGARGHIL-RLHGTHVLP-------------------
rvERGHTRLPNYVKGMTGKVI-AYHGSHVLP-------------------
--SGGHTRLPKYVERSEGKIE-ICHGAHVFP-------------------
--NGGHTRLPSYVMGRQGVIS-SYNGSHVFP-------------------
--SPGHTRLPSYARGRPGTVV-AEHGAWVFP-------------------
--ESGHTRLPEYVRGVAGTVV-KIHPAEVLP-------------------
--DSGHTRLPAYVAGRTGTVV-LHHGAHVFP-------------------
--IGGHTRLPSYAMGCEGKIF-SYNGTHVFP-------------------
--PLTHTREPGYSRGREGIIE-AHYGSHVMP-------------------
--GLAHNRLPRYVRGKVGTIS-SINGVYALQ-------------------
--PAGHTRLPRYVRGREGIIV-TNRGNFVFP-------------------
--PEGHTRLPRYARGKFGTVD-IHHGX-----------------------
--PEGHTRLPRYARGKFGTVD-IHHGA-----------------------
--PLTHTREPGYSRGREGIIE-AHYGAHV---------------------
--IGGHTRLPSYAMGCEGKIF-SYNGTHVFP-------------------
--LPGHTRLPEFGRNREGKIV-DCHGLWTFP-------------------
--KNGHTRLPHYISGKAGTII-KSHGVHVLP-------------------
--TGGHTRLPMYARGKQGKII-LHHQSHVLP-------------------
--LPGHTRLPEFGRNREGTIV-DCHGLWTFP-------------------
--GLAHNRLPGYVRGKVGTII-SINGVYALQ-------------------
--DGGHTRLPAYVAGRTGTVV-LHHGAHVFP-------------------
--PQGHTRLPRYARDKIGEVE-AVRGCHVFP-------------------
--GLAHNRLPRYVRGKVGTII-SINGVYALQ-------------------
--SGGHTRLPRYAEKSEGIIE-ICHGAHVFP-------------------
rwRKPHLRTPGYIFGCTGVVE-RYCGLFGDP-------------------
--VNGHTRLPRYARDKIGTII-AIRGRHVFP-------------------
--SGGHTRLPKYAMGRVGIIH-SYNNNHVFP-------------------
--SDGHTRLPAYVRGKKGEIV-AQHGEWVFP-------------------
--KRGHTRLPEYAMGKKGRII-LYHGAHVYP-------------------
--QAGHTRVPTYVQGAYGTVV-NHYGTH----------------------
--MPGHTRLPHYAADKIGVIL-FYHGHHVFP-------------------
--GTGHTRAPRYVQGVSGIVS-AVVGCHSFP-------------------
--PLTHTREPGYSRGREGIIE-AHYGVHVMP-------------------
--EKGHTRLPDYVKGRTGKVI-AYHGSHILP-------------------
--SDGHTRLPAYVRAKQGEIV-----------------------------
--SGGHTRLPK---------------------------------------
--DLFYTRCQVYTRGAIGMVT-EAVYESPAA-------------------
--NGGHTRLPKYAMGRVGVIL-SYNNNHVFP-------------------
--RKPHLRTPGYLFGAPGVVE-SYEGAFPDPsfaafrsrlrralapgdds
--SDGHTRLPAYVRAKKGEIV-AQHGEWVFP-------------------
--MPGHTRLPHYAADKIGVIL-FYHGHHVLP-------------------
--KGGHTRLPIYAMGKMGKVY-SYNGSHVLP-------------------
--IGGHTRLPIYARGKKGKVI-LHHKGHVLP-------------------
--PPGHVRTPWYLRGRIGRVE-RVCGAFANP-------------------
--DIFYTRSQMYLREAEATVV-KLVYESPPA-------------------
--SGGHTRLPKYVERCEGKIE-ICHGAHVFP-------------------
--PNK---------NMIG--------------------------------
--PNK-------------DIS-----------------------------
---GGHTRLPGYVKGRVGKII-AFHGSHVLP-------------------
---GGHTRLPRYAEKSEGIIE-ICHGAHVFP-------------------
--QR--------------VIR-----------------------------
--QAGHTRVPTYVQGACGTVV-NHYGTHIYP-------------------
---GGHTRLPKYVERCEGKIE-ICHGAHVFP-------------------
--PPGHVRTPYFIRGHQGVVQ-EVVGKFANP-------------------
---RGHTRLPNYVKGMTGKVI-AYHGSHVLP-------------------
----------------------KY--------------------------
------TRLPKYVEKCEGKIE-ICHGAHVFP-------------------
-------------------IT-----------------------------
--PPGHIRTPYYIRGKRGVVE-RVCGEFANP-------------------
--IGGHTRLPIYARGKKGKVI-LHHKGHILP-------------------
----GHTRLPNYISNKNGTIV-RYHGVHVFP-------------------
-------RLPHYISGKTGVII-KCHGVHVLP-------------------
------------------NIQ-----------------------------
-------------------CL-----------------------------
--PPGHIRTPFYARGKPGVVE-SYVGNFANP-------------------
-------------------IE-----------------------------
--GFAHNRLPRYVRGKVGTIF-SINGVYALQ-------------------
--PPGHRRTPYYCRGKKGKIE-RVCGEHRNP-------------------
--PPGHIRTPAYLRGKIGQIE-RRIGLFNNP-------------------
--SAGHIRTPSYLRGKKGIIE-IRHGFFRDP-------------------
-------------AAKNGTLT-KFSDKDIKL-------------------
--------------------S-----------------------------
--GPGHLRTPWYLRGRIGRIE-RLCGAFANP-------------------
--PPGHIRTPMFLRGCKGTII-KHFGSFPNP-------------------
-------------AAKNGTLT-KFSDKDIKL-------------------
-------------------IT-----------------------------
--------------------L-----------------------------
--PIGHYRTPHYVRGKLGTIE-RVLAYFLDP-------------------
--PVTHTRLPRYARGRRGTVV-RVHGAHVYP-------------------
--PPGHIRAPRYVRGRRGVVL-HVTRPFQYP-------------------
--HSGHIRLPGYVRGRPGTIS-AHHGAHVLP-------------------
--PTGNPRTPKYIRGKRGVIG-LVHGV-----------------------
--HDGHHRTPWFIKGKMGRIH-SVAGEFFNP-------------------
----------------EGRWE-----------------------------
--PTGHTRLPRYVRGKLGEIA-ADHGVFQFA-------------------
-------------AGHRAVPV-MKSGGASAP-------------------
--RLA-------VPPATATLA-------SFI-------------------
--EAGHTRLPSYAAGAVGEIV-LSHGAHVFP-------------------
--AGGHTRLPAYAAGHVGRVV-AQRGNHVFP-------------------
--PESHTRLPRYARGKQGEVI-ADYGMQVFA-------------------
--PLGHTRCPKYVRNKIGEIV-AYHGCQIYP-------------------
--PLGHTRCPKYVRNKIGEIV-TYHGCQIYP-------------------
--PNTHTRRAGYVRGRVGEVV-ATHGAYVFP-------------------
--PLGHTRCPKYVRNKIGEIV-TSHGCQIYP-------------------
--PFGHTRIAGYVRGKVGRVI-SHHGSFVYP-------------------
--PLGHTRCPKYVRNKIGEIV-TSHGCQIYP-------------------
--PLEHTRCPKYVRNKIGEIV-TYHGCQIYP-------------------
--PVGHTRMPRYTRAKWGQWS-STMVCFVTP-------------------
--VPGHIRMPAYCRGRVGTISHRTTEKWPFP-------------------
--VAGHIRMPAYVRGKEGVVLHRTSEQWPFP-------------------
--VPGHIRMPAYCRGRVGTISHRTTEKWPFP-------------------
--VPGHIRMPAYCRGRVGTISHRTTEKWPFP-------------------
--VPGHIRMPAYCRGRVGTISHRTSEKWPFP-------------------
--VPGHIRMPAYCRGRVGTISHRTTEKWPFP-------------------
--VPGHIRMPAYCRGRVGTISHRTTEKWPFP-------------------
--VPGHIRMPAYCRGRVGTISHRTSEKWPFP-------------------
--PVGHTRMPRYTRGKVGTVV-IDHGVFVTP-------------------
--VPGHIRMPAYCRGRVGTISHRTTEKWPFP-------------------
--VPGHIRMPAYCRGRVGTIAHRTTEKWPFP-------------------
--VPGHIRMPAYCRGRVGTIAHRTTEKWPFP-------------------
--VSGHIRAPGYVRGKTGVVLHRTTESWPFP-------------------
--VAGHVRMPAYVRGKQGVVLHRTTEQWPFP-------------------
--VAGHIRMPAYCRGRVGTVTHRTGETWPFP-------------------
--PVGHTRMPRYTRGKVGTVV-IDHGVFVTP-------------------
--VSGHIRAPGYVRGKAGVVLHRTTESWPFP-------------------
--VSGHIRAPGYVRGKTGVVLHRTTESWPFP-------------------
--VSGHVRAPGYVRGKAGVVLHRTTESWPFP-------------------
--VSGHIRVPAYVRGKTGVVVHRTTEKWPFP-------------------
--PLGHTRCPKYVRNKIGEIV-AYHGCQIYP-------------------
--VAGHIRMPAYVRGKQGVVLHRTSVKWPFP-------------------
--PKGHARRARYVRGKTGTVV-KHHGAYIYP-------------------
--PRGHSRRARYVRGKVGEVV-KHHGAFIYP-------------------
--PTGHARRARYVRGKVGEVV-QHYGAYVYP-------------------
--PTTHTRLPRYVRGRVGTIE-IDHGVFVTP-------------------
--PATHTRLPRYVRGHVGVVE-LNHGCHVFP-------------------
--PPTHTRLPRYARAKTGVVE-AVQGSFVFP-------------------
--PESHTRLPRYARARRGVVE-AVQGSFVFP-------------------
--PATHTRMARYARDKIGTIT-KVHGFHVFP-------------------
--PTTHTRMARYARDKIGTIT-KVHGFHVFP-------------------
--PESHTRLPRYARARTGMVE-AVQGSFVFP-------------------
--PPTHTRLPRYVRGHVGRID-AIRGMHVFP-------------------
--PHTHTRLPRYVRGHVGVVE-LVHGAHIFP-------------------
--PSSHTRLPRYCRGKRGHIV-AVHGAHVFP-------------------
--PTGHTRFPRYVRDKYGVIE-EVYGAHVFP-------------------
--PVTHTRLPRYARARTGMVE-AVQGSFVFP-------------------
--RTGHTRLPRYARGRQGKIE-AVREGFVFP-------------------
--PRTHIRLPRYVRGRIGTIE-LVHGAHVFP-------------------
--PPTHTRLPRYVRGHVGVVE-LLHGVHVYP-------------------
--PTGHTRLPRYARGKTGVVE-AWREGYVFP-------------------
--TAGHTRLPRYVRGHLGVIW-CVHGCHVFA-------------------
--PTGHTRAPRYVRGRTGTVV-LHHGAHVYA-------------------
--PPTHTRLPRYVRGHVGRIE-AVRGVHVFP-------------------
--AGTHT---------VPEIC-----------------------------
--PTGHTRFPRYARDKYGVID-EIYGAHVFP-------------------
--PVGHTRLPRYVRGRTGTVE-RVHGTFVFP-------------------
--PTGHTRFPRYARDKYGVID-EVYGAHVFP-------------------
--PEHHTRLPRYARDAVGTIE-AIHGVHVFP-------------------
--PRGHVRLPGYVRGAAGRIT-AVHGYHVFP-------------------
--PRHHIRLPAYAREKTGTIE-TVQGFHVFA-------------------
--DGGHTRLPAYAAGARGRIV-LKHGSHVLP-------------------
--DGGHTRLPSYVAGAQGEIL-RLHGTHVLP-------------------
--AGGHTRLPTYASHAQGQIL-RLHGTHVFP-------------------
--EGGHTRLPTYAVGATGKIL-RLHGSHVLP-------------------
--DGGHTRLPGYATGACGEIL-LQHGAHVLP-------------------
--PAGHTRLPRYVRGRTGTVE-RVHGTFVFP-------------------
--EGGHTRLPTYAVGATGHIL-RLHGSHVLP-------------------
--EATHNRLPGYLNKTPGVIA-KHYGAHHDP-------------------
--PGGHTRLPAYAAGARGRVL-RLHGTHVLP-------------------
--DGGHTRLPRYAAGMRGRIV-RFHGTHVLP-------------------
--DGGHTRLPRYAAGMRGRIV-RFHGTHVLP-------------------
--PGAHSRLPGQLRDREAVVVLVYEGAFTYF-------------------
--SVEHTRLPGFLRGKTGTVETVYDGAYVYL-------------------
--TVEHTRLPGYLRNRTGTVETVYEGTYTYL-------------------
--AVDHTRLPGYLRNKTGLVDLVYPGAFSYF-------------------
--AGAHTRLPGYLRARTGTVQRIFEGDYGYF-------------------
--AGEHTRLPGYLRNRTGTVERCFEGEYSYF-------------------
--AGAHTRLPGYLRAKTGTVQRIFEGDYGYF-------------------
--RQPHLRVPGYVHGAVGTIV-ELPGLFQDP-------------------
--VLFYTRTPEYVRGATGEID-VVAYESPAA-------------------
--VLFYTRTPEYTRGATGVIA-KVAYESPAA-------------------
--VLFYTRTPEYVRGAVGEID-TVAYESPAA-------------------
--ALLYTRTPEYVRGAKGVIA-EVTYESPAP-------------------
--AIFYTRTQMYVRNMTGTIA-ALTYPDLVP-------------------
--VGA------------SRINKQNTLGFSRS-------------------
--PGHIHR-----RGSVGVVSRSGTLTYEAV-------------------
--VANYT-------------Q-ELGAKYV---------------------

-----D-SN--A-HFD--GEA-P---------------EH--LYTVSFA-
-----D-SN--A-HGL--GEA-P---------------EP--LYSVVFL-
-----D-SN--A-HFH--GEA-P---------------QH--LYTVAFA-
-----D-SN--A-HFD--GEA-P---------------EH--LYTVSFA-
-----D-SN--A-HFS--GES-P---------------QH--LYTVSFA-
-----D-SN--A-HRL--GEA-P---------------EP--LYSVGFY-
-----D-SN--A-HSL--GEA-P---------------EP--LYSVGFY-
-----D-SN--A-AGR--GED-P---------------RH--LYSVRFA-
-----D-TH--A-HNL--GEQ-P---------------EH--LYTVSFL-
-----D-AH--A-HDL--GEQ-P---------------EH--LYTVSFL-
-----D-AN--A-HGQ--GEA-P---------------EP--LYCVAFR-
-----D-AH--A-HDL--GER-P---------------EH--LYTVSFL-
-----D-TH--A-HGR--GPK-P---------------QH--VYAVRFE-
-----D-TH--A-HNL--GEQ-P---------------EH--LYTVLFL-
-----D-TH--A-HNL--GEQ-P---------------EH--LYTVSFL-
-----D-SN--A-HGL--GEN-P---------------EH--LYGVCFC-
-----D-TN--A-HGL--GEN-P---------------EH--LYGVCFC-
-----D-TH--A-HNL--GEQ-P---------------EH--LYTVSFL-
-----N-AH--A-HFR--GEA-P---------------EP--LYQIAIS-
-----D-SN--A-HGL--GEN-P---------------EH--LYGVCFY-
-----D-TH--A-HNL--GEQ-P---------------EH--LYTVSFL-
-----D-TH--A-HNL--GEQ-P---------------EH--LYTVSFL-
-----D-TH--A-HNL--GEQ-P---------------EH--LYTVSFL-
-----D-TH--A-HNL--GEQ-P---------------EH--LYTVSFL-
-----D-SN--A-HGL--GED-P---------------EY--LYGVCFC-
-----D-SN--A-HRA--GEA-P---------------EP--LYTLSFA-
-----D-SV--A-NGK--GDD-P---------------QW--LYTVVFD-
-----D-SN--A-HGL--GEN-P---------------EH--LYGVCFY-
-----D-SH--A-YFM--GEA-P---------------EY--LYNVQFL-
-----D-QN--A-LGN--RI--G---------------EH--LYCVRFD-
-----D-RN--A-LGR--RE--A---------------EH--LYNIRFS-
-----N-SN--A-HFL--GEC-P---------------EP--LYSVEFS-
-----D-QN--A-LGN--RI--G---------------EH--LYCVRFD-
-----D-QN--A-LGN--RI--G---------------EH--LYCVRFD-
-----D-TH--A-HNL--GEQ-P---------------EY--LYTVSFL-
-----D-KN--A-HGF--GEN-P---------------LP--LYTVEFK-
-----D-KN--A-HGF--GEN-P---------------LP--LYTVEFK-
-----D-KN--A-HGF--GEN-P---------------LP--LYTVEFK-
-----D-RN--A-LGR--RE--A---------------EH--LYGIRFS-
-----D-QNvlG-NRI--GE-------------------H--LYCVRFD-
-----D-SN--A-HSA--GEA-P---------------QP--LYTLSFA-
-----D-AI--G-HGD--LSAaH---------------QP--TYHVEFR-
-----D-TH--A-HDL--GDN-A---------------QP--LYSVRFE-
-----D-TH--A-HNL--GEQ-P---------------EH--LYTVSFL-
-----N-SN--A-HFL--GEH-P---------------EP--LYSVEFS-
-----D-KN--A-HGL--GEN-P---------------LP--LYTVEFK-
-----D-AS--A-HDL--GDS-P---------------EH--LYTVEFT-
-----D-KN--A-HGL--GEN-P---------------LP--LYTVEFK-
-----D-KS--A-HNL--GDG-Q---------------EH--LYTVEFL-
-----D-AS--A-HDL--GDS-P---------------EH--LYTVEFL-
-----D-KN--A-HGF--GEN-P---------------LP--LYTVEFK-
-----D-AS--A-HDL--GDS-P---------------EH--LYTVEFS-
-----D-KN--A-HGF--GEN-P---------------LP--LYTVEFK-
-----D-AN--A-HFL--GES-P---------------QA--LYSVEFK-
-----D-AN--A-HFL--GES-P---------------QA--LYSVEFK-
-----D-SN--A-MGG--GEA-P---------------TH--LYAVRFD-
-----D-QN--A-IGQ--RA--G---------------EH--LYCLRFE-
-----D-KN--A-HGL--GEN-P---------------LP--LYTVEFK-
-----D-AN--A-HFL--GES-P---------------EA--LYSVEFK-
-----D-AN--A-HFL--GES-P---------------EA--LYSIEFK-
-----D-TH--A-HDL--GEQ-P---------------EH--LYTVSFL-
-----N-TN--A-HFL--GEH-P---------------EN--LYAVEFK-
-----D-TN--A-HFL--GEN-P---------------EP--LYSVEFK-
-----D-AN--A-HFL--GES-P---------------EA--LYSVEFK-
-----D-AI--G-HGD--TGAaH---------------QP--TYHVEFR-
-----D-SH--A-HFL--GEN-P---------------EP--LYSIEFV-
-----D-KS--A-HNL--GDG-Q---------------EH--LYTVEFL-
-----D-QN--A-LGN--RI--G---------------EH--LYCVRFD-
-----D-AS--A-QGR--YE--G---------------VH--LYAVRFE-
-----D-AN--A-HFL--GES-P---------------EA--LYSIEFK-
-----D-SN--A-HFK--GEA-P---------------EH--LYTVEFS-
-----D-AV--VsHGK--ED--P---------------QW--LYTVEFE-
-----D-SN--A-HFK--GEA-P---------------DY--LYTVEFS-
-----D-QN--A-LGN--RI--G---------------EH--LYCVRFD-
-----D-SN--A-VGV--HE--G---------------AI--LYRVSFL-
-----D-SH--A-HWL--GEM-P---------------QH--LYTVAFS-
-----D-SH--A-HWL--GEM-P---------------QH--LYTVVFS-
-----D-KN--A-HGF--GEN-P---------------LP--LYTVEFK-
-----D-KN--A-LGI--LE--G---------------QH--LYGITLS-
-----D-TH--A-HNL--GEQ-P---------------EY--LYTVSFL-
-----D-LR--A-HSH--GEP-S---------------QY--LYTVTFS-
-----D-SN--A-LGI--QE--G---------------MH--LYGV----
-----DvDN--A---E--REA---------------------VYAVRFR-
-----D-AS--A-EGE--EV--G---------------HH--LYTVRFA-
-----D-AV--VsHGT--ED--P---------------QW--LYTVEFD-
-----D-RN--A-EGI--RE------------------------------
-----D-TS--A-HGG--ERR-K---------------EH--TYHVEFL-
-----D-TH--A-HNL--GEQ-P---------------EH--LYTVSFL-
-----D-TH--A-HNL--GEQ-P---------------EH--LYTVSFL-
-----D-TN--A-HGN--GET-P---------------TP--LYTIEFK-
-----D-SN--A-HFD--GEA-P---------------EH--LYTVSFA-
-----D-QN--A-LGN--RI--G---------------EH--LYX-----
-----D-TS--A-HGL--GER-P---------------EP--LYAVVFA-
-----D-AN--A-HFL--GES-P---------------QA--LYSV----
-----D-TH--A-HDL--GEQ-P---------------EH--LYTVSFL-
-----D-KN--A-QAN--GEN-P---------------LP--LYTVE---
-----D-TH--A-HGE--GEQ-P---------------AY--LYTI----
-----D-ST--A-HDL--GDR-A---------------QH--VLCVAYQ-
-----D-SN--A-HFH--GEA-P---------------QH--LYTVAFA-
-----D-KN--A-HGI--GEN-P---------------LP--LYTVEFK-
-----D-QN-----------------------------------------
-----D-TN--EkEEQ--PHDqL---------------EN--VYTVKFS-
-----D-TV--A-HDL--GES-A---------------QP--F-------
--------------------------------------------------
--------------------------------------------------
--------------------------------------------------
-----D-KN--A-HG-----------------------------------
-----D-AN--A-HQL--DPS-Q---------------QF--LYTVRLT-
-----N-TN--A-H------------------------------------
-----D-KS--A-HNL--GDG-Q---------------EH--LYTVEFL-
-----D-AS--A-HQL--DPA-Q---------------QF--LYTVRLT-
-----D-TN--EkEEQ--PHDqL---------------EN--VYTVKFS-
-----D-SN--A-HFH--GEA-P---------------QH--LYTVAFA-
-----D-SV--A-NGM--GDD-P---------------QW--LYTVVFD-
-----D-TN--EkDEQ--PHDqL---------------EN--VYTVKFS-
-----D-TH--A-HNL--GEQ-P---------------EH--LYTVSFL-
-----E-FL--AfRGQ--SPR-K---------------LP--LYRVRFD-
-----D-AV--VsHGA--EN--P---------------QW--LYTVEFE-
-----D-KN--A-HGL--GEN-P---------------LP--LYTVEFK-
-----D-SH--A-HWL--GEM-P---------------QQ--LYTVGFS-
-----D-SN--A-HFK--GEA-P---------------EY--LYTVEFS-
--------------------------------------------------
-----N-SN--A-HLL--GEC-P---------------EP--LYSVEFS-
-----D-SN--A-TGV--HE--G---------------AT--LYRVSFK-
-----D-QN--A-LGN--RI--G---------------EH--LYCVRFD-
-----D-AN--A-HFL--GES-S---------------EA--LYSVEFK-
-----D-SN--T-------EN-----------------------------
--------------------------------------------------
-----E-DE--A-WDN--TES-P---------------EW--FYSVVFR-
-----D-KN--A-HGF--GEN-P---------------LP--LYTVKFK-
ddndaD-VG--A-AGA--AEA-AgaagvaaaaeeqppkQH--LYRVCFQ-
-----D-SH--A-HWL--GEM-P---------------QH--LYTVAFS-
-----N-SN--A-HFL--GEC-P---------------EP--LYSVEFS-
-----D-TN--A-HGN--GEM-P---------------TP--LYTVEFK-
-----D-AS--A-HDL--GDS-P---------------EH--LYTVEFL-
-----E-EL--A-YRR--EG--P---------------RRvaLYRVRFA-
-----E-DE--A-WDN--TDS-P---------------EW--FYSLLFK-
-----D-TH--A-HNL--GEQ-P---------------EH--LYTVSFL-
------------------GHT-----------------------------
--------------------------------------------------
-----D-TN--A-HLL--GEN-P---------------EA--LYSVEFK-
-----D-TH--A-HNL--GEQ-P---------------EH--LYTVSFL-
--------------------A-----------------------------
-----D-QN--A-IGQ--RA--G---------------EH--LYCLRFE-
-----D-TN--A-HDL--GEQ-P---------------EH--LYTVSFL-
-----E-EL--A-YGR--DGK-P---------------EL-tLYRVQFR-
-----D-AN--A-HFL--GEN-P---------------QA--LYSVEFK-
--------------------N-----------------------------
-----D-TH--A-HNL--GEQ-P---------------EH--LYTVSFS-
--------------------------------------------------
-----E-EL--A-FGR--DGLpK---------------RP--LYRIRFG-
-----D-AS--A-HDL--GDF-P---------------EH--LYTVEFL-
-----N-TN--A-HFL--GEQ-P---------------QS--LYAVEFN-
-----N-TN--A-HFL--GEH-P---------------EN--LYAVEFQ-
--------------------------------------------------
---------------A--GD------------------------------
-----E-EL--AfGQK--NGA-K---------------LP--LYRVRFR-
--------------------------------------------------
-----D-TN--E-KDEqpYDQ-L---------------EN--VYTVKFS-
-----E-EL--A-YGF--DGK-P--------------lKR--LYRVRFN-
-----E-ET--A-YRQ--TGP-Q---------------RE--LVRVRFR-
-----E-KL--A-LGK--PGLpK---------------RA--LYLVKFS-
-----D-QR--T-WLA--KDV-----------------------------
------------------GD------------------------------
-----E-EL--AyHRD--GMP-A---------------RT--LYRVRFT-
-----E-RL--A-YGL--NGL-P---------------RI-nLYQVLFE-
-----D-QR--T-WLA--KD------------------------------
--------------GL--GX------------------------------
--------------------------------------------------
-----E-EE--G-YGK--NAGtN---------------SR--LYRVRFS-
-----D-KS--G-IGQ--SED-P---------------QW--LYTVRFD-
-----D-AE--A-HGL--QHD-H---------------EP--TCHVRFE-
-----D-AS--A-RGE--HV--A---------------QH--LYTVGFS-
-----L-EN--V-RDH--RGI-H---------------KP--LYTVKFD-
-----E-SR--A-YGG--DGLpK---------------QP--LYAVEFE-
------------------SDS-----------------------------
-----D-SL--A-HDG--GKQ-P---------------QH--LYSVKFT-
-----D-SQ--A-ASL--HS-------------------P--FPCARFRv
-----P-PS--G-PRV--AGC-----------------------------
-----D-SN--G-HYL--GEA-P---------------QP--LYAVRFT-
-----D-AN--A-HGL--GEA-P---------------EP--LYTVAFA-
-----D-AQ-----------C-----------------------------
-----E-SS--S-AGL--GDD-P---------------RP--LYTVAFS-
-----E-SS--S-AGL--GDD-P---------------RP--LYTVAFS-
-----D-TN--A-LGA--GES-P---------------EH--LYTVRFS-
-----E-SS--S-AGL--GDD-P---------------RP--LYTVAFS-
-----D-SA--G-NGR--GDD-P---------------QH--LYTLQFD-
-----E-SS--S-AGL--GDD-P---------------RP--LYTVAFS-
-----E-SS--S-AGL--GDD-P---------------RP--LYTVAFS-
-----D-TA--A-HGK--GEQ-P---------------QH--VYTVSFT-
-----D-AI--G-HGR--NDAgE---------------EP--TYHVKFA-
-----D-AI--G-HGD--LSAaH---------------QP--TYHVEFR-
-----D-AI--G-HGR--NDAgE---------------EP--TYHVKFD-
-----D-AI--G-HGR--NDAgE---------------EP--TYHVKFA-
-----D-AI--G-HGR--NDAgE---------------EP--TYHVKFA-
-----D-AI--G-HGR--NDAgE---------------GP--TYHVKFA-
-----D-AI--G-HGR--NDAgE---------------EP--TYHVKFA-
-----D-AI--G-HGR--NDAgE---------------EP--TYHVKFA-
-----D-TA--A-HGK--GEH-P---------------QH--VYTVSFT-
-----D-AI--G-HGR--NDAgE---------------EP--TYHVKFA-
-----D-AI--G-HGR--NDAgE---------------EP--TYHVTFA-
-----D-AI--G-HGR--NDAgE---------------EP--TYHVTFA-
-----D-AI--G-HGD--TGAaH---------------QP--TYHVEFR-
-----D-AI--G-HGD--QSAaH---------------QP--TYHVEFR-
-----D-AI--G-HGR--ADAgE---------------EP--TYHVEFA-
-----D-TA--A-HGK--GEH-P---------------QH--VYTVSFT-
-----D-AI--G-HGD--TGAvH---------------QP--TYHVEFR-
-----D-AI--G-HGD--TGAaH---------------QP--TYHVEFR-
-----D-AI--G-HGD--TGAaH---------------QP--TYHVEFR-
-----D-AA--G-HGH--TDAlP---------------QP--TYHVEFN-
-----E-SS--S-AGL--GDD-P---------------RP----------
-----D-AI--G-HGD--TSAaH---------------QP--TYHVEFH-
-----D-TA--G-NGL--GEC-P---------------EH--LYTVRFT-
-----D-TA--G-IGK--GEC-P---------------EH--LYTVRFA-
-----D-TA--G-IGE--GEC-P---------------EH--LYLVRFT-
-----D-TV--A-HGK--GEH-P---------------QH--VYCVRFA-
-----D-SA--A-MEL--GEN-P---------------QW--LYTVVFE-
-----D-DN--A-HGR--GEN-P---------------QW--LYTVVFD-
-----D-DN--A-HGR--GEN-P---------------QW--LYTVVFG-
-----D-SN--A-QGQ--GED-P---------------QW--LYQVAFS-
-----D-SN--A-QGQ--GED-P---------------QW--LYQVAFS-
-----D-DN--A-HGK--GEN-P---------------QW--LYMVVFD-
-----D-SN--A-HGH--GED-P---------------QW--LYTVSFS-
-----D-SH--A-LGA--GEQ-P---------------QW--LYTVTFD-
-----D-AN--A-LGL--GEQ-P---------------QW--LYTVRFD-
-----D-DA--A-HRK--GEN-P---------------QY--LYRVRFD-
-----D-DN--A-HGK--GEN-P---------------QW--LYTVVFD-
-----D-SN--A-HGQ--GEN-P---------------QW--VYTVVFD-
-----D-SH--A-HGG--GEQ-P---------------QW--LYTVAFE-
-----D-SH--A-LGA--SEQ-P---------------QW--LYTVTFD-
-----D-TN--A-HGN--GEN-P---------------QH--VYTVTFE-
-----D-AN--A-RGI--ED--P---------------QW--LYTVSFD-
-----D-AS--A-RGE--HGV-A---------------HH--LYNVAFD-
-----D-SN--A-HGQ--GEN-P---------------QW--LYTVSFS-
--------------------------------------------------
-----D-DA--A-HRK--GEN-P---------------QY--LYRVRFE-
-----D-SN--A-HFA--GEA-P---------------QW--LYTVRFP-
-----D-DA--A-HRK--GEN-P---------------QY--LYRVRFE-
-----D-TN--A-HGE--GEQ-P---------------AW--LYGVLFK-
-----D-TS--A-QGD--RET-A---------------HW--LYNVTFA-
-----D-AS--A-KGD--DHV-A---------------HW--LYTVVFD-
-----D-SS--A-HRL--GEA-P---------------EP--LYAVAFP-
-----D-SN--A-HGL--GEA-P---------------EP--LYAVVFK-
-----D-SN--A-HGQ--GEA-P---------------EP--LYAVAFA-
-----D-SA--A-HGL--GEA-P---------------EP--LYAVVFP-
-----D-SN--A-HGL--GEA-P---------------EP--LYAVVFK-
-----D-SN--A-RLA--GEN-P---------------QW--LYTVRFP-
-----D-SA--A-HGL--GEA-P---------------EP--LYAVVFP-
-----A-DS--A-HRQ--VET-P---------------HH--LYMVRFT-
-----D-SN--A-HDL--GEA-P---------------EP--LYAVAFP-
-----D-SA--A-HHL--GEA-P---------------EP--LYAVAFR-
-----D-SA--A-HRL--GDA-P---------------EP--LYAVAFR-
-----F-PT--E-DGI--GT--P---------------MP--VYSLLFQ-
-----C-DT--GtDGI--GA--A---------------MP--VYCIRFE-
-----C-NT--GpDGI--GA--A---------------MP--VYCVRFD-
-----V-ST--GpDGI--GE--P---------------MP--VYRIAFD-
-----V-ET--G-DGI--GD--P---------------MP--IYIVEFT-
-----V-HT--G-DGI--GD--P---------------MP--IYIVEFT-
-----V-HT--G-DGI--GD--P---------------MP--IYIVEFT-
-----M-TG--A-YGE--RGT-A---------------QP--LYRVAFS-
-----E-DE--T-WDR--PDAkP---------------EW--FYIVKFA-
-----E-DE--T-WDR--PDAtP---------------EW--FYVVRFN-
-----E-DE--T-WDR--PDAtP---------------EW--FYIVKFM-
-----E-DE--T-WDR--TDAtP---------------EW--FYIVRFN-
-----A-DE--A-WDR--YDApQ---------------EQ--YYIVRFK-
-----E-DE--A-EDE--YE------------------------------
-----K-QT--TdMGL--GQS---------------------------S-
-----------A-HGS--TGA-----------------------------

AGDL-W---QHA--ESP----------DDTVCLDLWDSYL-EPA-
RSAL-W---SGA--KHP----------DDEVVLDIWQPYL-QPA-
AGDL-W---QHV--ESL----------DDEMRLDLWESYL-VPA-
AGDL-W---QHA--ESP----------DDTVCLDLWDSYL-EPA-
AGDL-W---QHA--ESP----------HDEVRLDLWEDYL-EPA-
ARDL-W---DTA--ENP----------EDEVVLDLWQSYL-EPT-
ARDL-W---DTA--ENP----------EDEVVLDLWQSYL-EPT-
AREL-W---GEA--APA----------RDVVFIDLWEPYL-EAS-
ASEL-W---ESP--ENP----------SDTLCVDIWESYL-EPV-
ASEL-W---ESP--ENP----------NDTLCVDIWESYM-EPV-
ADVL-W---AHA--ENS----------SDEVMLDLWQSYL-EPM-
ASEL-W---ESP--ENP----------NDTLCVDIWESYM-EPV-
ASEL-W---GSA--NQ-----------GGGVYVDLWDDYL-ELA-
ASEL-W---ESP--ENP----------SDTLCVDIWESYL-EPV-
ASEL-W---ESP--ENP----------GDTLCVDIWESYL-EPV-
ATDL-W---PEQ--VGS----------TDEVCLDLWESYL-VAV-
ANDL-W---PEQ--VGS----------KDEVCLDLWESYL-VAV-
SSEL-W---QNP--ENP----------GDTVCVDIWESYL-EPF-
AAEL-W---GEN--AVA----------GDEVVLDCWESYL-EAV-
ANDL-W---PEQ--VGS----------KDEVCLDLWESYL-VAV-
SSEL-W---QNP--ENP----------GDTVCVDIWESYL-EPF-
SSEL-W---QNP--ENP----------GDTVCVDIWESYL-EPF-
ASEL-W---ETP--ENP----------SDTLCVDIWESYL-EPV-
ASEL-W---ESP--ENP----------SDTLCVDIWESYL-EPV-
ATDL-W---PEQ--VGS----------TDEVCLDLWESYL-VAV-
ANDL-W---EDA--ESD----------QDQVMLDLWHSYL-EPL-
GQVL-W---GSD--AEI----------GQKVSIEAFEPYI-EAV-
ANDL-W---PEQ--VGS----------KDEVCLDLWESYL-VAV-
AGDL-F---PDA--EQP----------DDVICLDLFESYL-EPV-
AGEL-W---GKD--APS----------KHLVFIDLWESYL-ERA-
SREI-W---REK--SRGd--------aNFGVQLDLWEPHL-EQA-
SADL-W---PDG--HA-----------GDVVIVDCWQSYL-EPL-
AGEL-W---GKD--APS----------KHLVFIDLWESYL-EHA-
AGEL-W---GKD--APS----------KHLVFIDLWESYL-EHA-
ASKV-W---ESP--ENP----------SDTLCVDIWESYM-EPV-
SSEL-W---GES--AES---------qNDSILLDLWEPYL-KLL-
SSEL-W---GES--AER---------qNDSILLDLWEPYL-KLL-
SSEL-W---GES--AER---------qNDSILLDLWEPYL-KLL-
SREI-W---REKsgEDA----------DFGVRLDLWEPHL-QEA-
AGEL-W---GKD--TPS----------KHLVFIDLWESYL-EHA-
ASDL-W---EDA--ESD----------LDQVMLDLWHSYL-EPL-
VKDL-W---GDA--AD-----------EGFVVVDLFESYL-DHA-
AKTL-W---GEN--VDR----------KDCVYIDLWEDYL-EKA-
SSEL-W---QNP--ENP----------GDTVCVDIW---------
SIEL-W---PHT-gVR-----------GDSVIVDCWESYL-EPA-
SSEL-W---GEL--AES---------qNDSILLDLWEPYL-KRL-
STEL-W---GDK-dGNQ----------KDSICIDLWESYL-IX--
SSEL-W---GEL--AES---------qNDSILLDLWEPYL-KLL-
SYEL-W---GNT-nGNE----------NDIVCIDLWESYL-TND-
STEL-W---GDK-dGNQ----------KDSICIDLWESYL-IX--
SSEL-W---GEL--AES---------qNDSILLDLWEPYL-KPS-
STEL-W---GDK-dGNQ----------KDSICIDLWESYL-IX--
SLEI-W---GEL-aENE----------NDSILLDLWEPYL-KLF-
SQEL-W---DKC--EHV----------EDTVVVDLWESYL-EKC-
SQEL-W---DKC--EHV----------EDTVVVDLWESYL-EKC-
GAEL-F---GAE--AEP----------GASVTLDLWHPHL-EAA-
GREL-W---GSE--SS-----------SQSVYVDLWEPYL-EEI-
SSEL-W---GEL--AES---------kKDSILLDLWE--------
SQDL-W---DKC--EHV----------EDTVVVDLWESYL-EKF-
SQDL-W---GNC--EHV----------EDTVVVDLWESYL-EKF-
TSEL-W---ESP--ENP----------SDTLC-------------
ASVL-W---EQN--PSS----------LDTVVVDCWESYL-EPA-
SKDL-W---DKY--EDI----------EDTVIVDLWESYL-EKL-
SQDL-W---DKC--EHV----------EDAVVVDLWESYL-EKF-
VKDL-W---GDA--AD-----------DGYVVVDLFEGYL-DRA-
NQEL-W---GKHypFS-----------EDTVIVDIWENYIcEKI-
SYEL-W---GNT-nGNE----------NDIVCIDLWESYL-TND-
AEEL-W---GKR--YS-----------------------------
ADEL-W---GEG--AA-----------GGPVFVDLW------XX-
SQDL-W---VKC--EHV----------EDTVVVDLWESYL-EKF-
SEEL-W---GKS-yPNR----------KDAVTLDLWEPYL-KKA-
GSEI-W---GEA--VDS----------TVSNLIDAFEPYL-LRP-
SEEL-W---GKS-yPNR----------KDAVTLDLWEPYL-KKA-
AGEL-W---GKD--TPS----------KHLVFIDLWESYL-ERA-
GKDL-W---GTT--GA-----------NSEVLVDLWEPYL-SAG-
GNEL-W---GSY--LEE----------ETEVRIDLFETYL-MEL-
GSEL-W---GSY--LEE----------ETEVRIDLFETYL-MEL-
SSEL-W---GES--AE-----------------------------
SDEL-W------------------------------------XX-
ASEV-W---ESP--E------------------------------
SPDL-------G--FSE----------AFELNLDLFEPYL-NPI-
---------------------------------------------
AREL-W---GPD--AE-----------NHVVLADLWERYL-EAA-
ATEL-W---GAG--ADA----------RDSVLLDLWEPYL-GPV-
GYEV-W---GE----------------------------------
---------------------------------------------
AQDL-W---PDE--GAL----------NDSVVVDLWDSYL-EAV-
ATEL-W---ESP--ENP----------SDTLCVDIWESYL-EPV-
ASEL-W---ESP--ENP----------GDTLCVDIWESYM-EPA-
AIEL-W---------------------------------------
AGDL-W---QHA--ESP----------NDTVCLDLWDSYL-EPA-
---------------------------------------------
ASEL-W---ADP--EHP----------RDEVVLDLWQSYL-EPA-
--EL--------------------------------------RA-
ASEL-W---ESP--ENP----------NDTLCVDIWESYM-EPV-
---------------------------------------L-KRQ-
-------------------------------------------A-
AKDL-W---GED--AEE----------DVVVNVDLYESYV-ELK-
AGDL-W---QHA--ESP----------DDEMRLDLWESYL-VPA-
ASEL-W---GLA--AEN---------gNDKIYLDLWEPYL-KNX-
---------------------------------------------
STEL-W---GAD--GHS----------NDYVYIDAWESYL-DFD-
-------------------------------------------V-
---------------------------------------------
-------------------------------------------P-
---------------------------------------------
---------------------------------------M-EKI-
PF------------AND----------EGIIHLDLFEAYL-ESK-
---------------------------------------------
SYEL-W---GNT-nGNE----------NDIVCIDLWESYL-TND-
PF------------AND----------EGIIHLDLFEAYL-EAN-
STEL-W---GAD--GNS----------NDYVYVDAWESYL-DFE-
AGDL-W---QHA--ESP----------DDEMRLDLWESYL-VPA-
GKVL-W---GAD--AEP----------GLKVSIEAFEPYI-EAL-
STEL-W---GAG--GNS----------NDYVYVDAWESYL-DFE-
TSEL-W---QNP--ENP----------GDTVCVDIWESYL-EPF-
RRAL-W---PEG--DTE----------GGTVDVEVFQPWL-IGP-
GCEV-W---GEA--SDT----------TVSNLVDAFEPYL-SRP-
SLEL-W---GEL-aESH----------NDSILLDLWEPYL-KLL-
GSEL-W---GSH--LEE----------ETEVRIDLFETYL-MEL-
LEEL-W---GKS-yPNR----------KDTVTLDLWEPYL-KKA-
---------------------------------------------
SADL-W---PDG--RA-----------GDVVIVDCWQSYL-EPL-
GEDL-W---GQT--GA-----------NSEVLVDLWEPYL-SAG-
AGEL-W---GKD--ASS----------KHLVFIDLWESYL-ERV-
SQDL-W---DKC--EHV----------EDTVVVDLWESYL-EKF-
-------------------------------------GYF-LIT-
---------------------------------------------
QQEL-W---PDY--PDLy--------aNDTVETEFSERWL-EAV-
SSEL-W---GEL--AES---------qNDSVLLDLWEPYL-KLF-
QDDV-W---PER--AALrgsgagdgnaTDELVVEVYESWL-AQD-
GNEL-W---GSY--LEE----------ETEVRIDLFETYL-MEL-
SADL-W---PDG--CA-----------GDVVIVDCWQSYL-EPL-
AVEL-W---GTS-sENE----------NDLVYLDLWEPYL-TLN-
STEL-W---GNK-dGNQ----------KDSICIDLWESYL-IX--
MAEL-W---DDP--ERS----------SDTLDAEIFEHWL-DPA-
QTDL-W---PDY--PKKf--------eADTLETELSERWL-EAL-
ASEL-W---ESP--ENP----------SDTLCIDIWESYL-EPV-
---------------------------------------------
---------------------------------------------
SKDL-W---EKC--ENI----------DDTVVVDLWESYL-EKI-
SSEL-W---QNP--ENP----------GDTVCVDIWESYL-EPF-
------------------------------------------PP-
GREL-W---GSE--SS-----------SQSVYVDLWEPYL-EEI-
TSEL-W---ESP--ENP----------SDTLCVDIWESYM-EPV-
QQDV-W---PKY-dGSP----------KDTTIIDLYENWL-EPA-
SQEL-W---DKF--EHV----------EDTVIVDLWESYL-EKC-
------------------------------------------PN-
ASEL-W---ESP--ENP----------SDTLCVDIWESYL-EPV-
---------------------------------------------
QRHI-W---PDY-gGAP----------EDTVDVEIFEHWL-EPA-
STEL-W---GDK-dGNQ----------KDTICIDLWESYL-IX--
CREL-W---GKR--GLS----------IDSVVVDCWESYL-VLV-
ARAL-W---EQS--ASS----------LDSVVVDCWESYL-EPA-
---------------------------------------------
------------------------------------------RA-
QLDL-W---PDY--EGP---------eQDSAVLDIYEHWL-EPQ-
---------------------------------------------
SSEL-W---GAN--GNV----------KDFVYIDAWESYL-DFD-
QSDI-W---GHY--DGP---------tQDTIDIDIYEHWL-RSA-
MADI-W---GAR-aERG----------EDVIEAEIYAHWL-EPV-
QKDV-W---DSY-nGSE----------KDTIAADIYEHWL-ELD-
QKTLgW---GGP--S--------------------------IRD-
---------------------------------------------
MEEL-W---GAR-aERA----------HDTLDAEIFEPWL-EPA-
MDEA-WngnGDY--AD-----------GDTITADIYETWL-EAI-
-------------------------------------------V-
---------------------------------------------
--------------AD---------------------------A-
QSTL-----------------------------------------
AHEL-W---GVD--TT-----------ASAIHVDCWEPYL-EPA-
ARDL-W---GEG--AEE----------NCSVVVDLWQSYL-VKE-
ASDL-W---PEA--RS-----------EDRVFVDLWESYL-ERV-
LSEL------SS--CHD----------QDTIWVDVHEEWL-SEV-
QRDV-W---ATE-yRGP---------dSDTLVVDIYEHWL-VKT-
---------------------------------------------
AQEL-W---GLI--AKP----------QDSLFIDLWDDYL-ELA-
PAHL-----PEN--ED-----------------------------
-----------R--SH--------------------------LP-
ARAL-W---GED--ASA----------HDEVVLDMWESYL-EPS-
ARDL-W---GAE--AQA----------GDEVMLDLWQSYL-EAA-
------------------------------------------PP-
AQEL-W---GDD--GNG----------KDVVCVDLWEPYL-ISA-
AQEL-W---GDD--GNG----------KDVVCVDLWEPYL-ISA-
ATEL-W---GEP--AAP----------NVVNHIDVFEPYL-LPA-
AQEL-W---GDD--GNG----------KDVVCVDLWEPYL-ISA-
ATEL-W---GEQ-yAEP----------NVTTTFDAWDPYL-TLV-
AQEL-W---GDD--GNG----------KDVVCVDLWEPYL-ISA-
AQEL-W---GDD--GNG----------KDVVCVDLWEPYL-ISA-
SVEL-W---GQD-aSSP----------KDTIRVDLWDDYL-EPA-
AEEL-F---GSD--TD-----------GGSVVVDLFEGYL-EPA-
VKDL-W---GDA--AD-----------DGYVVVDLFESYL-DKA-
AEEL-F---GSD--TD-----------GGSVVVDLFEGYL-EPA-
AEEL-F---GSD--TD-----------GGSVVVDLFEGYL-EPA-
AEEL-F---GSD--TD-----------GGSVVVDLFEGYL-EPA-
AEEL-F---GSD--TD-----------GGSVVVDLFEGYL-EPA-
AEEL-F---GSD--TD-----------GGSVVVDLFEGYF-EPA-
AEEL-F---GSD--TD-----------GGTALVDLFEGYL-EPA-
SVEL-W---GQD-aSSP----------KDTIRVDLWDDYL-EPA-
AEEL-F---GSD--TD-----------GGSVVVDLLEGYL-EPA-
AEEL-F---GSD--TD-----------GGSVVVDLFEGYL-EPA-
AEEL-F---GSD--TD-----------GGSVVVDLFEGYL-EPA-
VKDL-W---GDA--AD-----------DGYVVVDLFEGYL-DRA-
VRDL-W---GDA--AD-----------DGLVVVDLFESYL-DRV-
AEDL-F---GDD--TD-----------AGSVVVDLFEGYL-EPA-
SVEL-W---GQD-aSSP----------KDTIRVDLWDDYL-EPA-
VKDL-W---GDA--AD-----------DGYVVVDLFEGYL-DRA-
VRDL-W---GDA--AD-----------DGYVVADLFEGYL-DRA-
VRDL-W---GDA--AD-----------DGYVVADLFEGYL-DRA-
TQEL-W---GDA--AD-----------AGYVVVDLFESYL-DKA-
---------------------------------------------
SKDL-W---GDA--AD-----------EGFVVVDLFESYL-DPA-
AQEL-W---GPE--GDP----------NSSVYYDCWEPYI-ELV-
AREL-W---GRQ--ADP----------NSSVYYDCWEPYI-EHH-
AEEL-W---GKQ--ADP----------NSSVYYDCWEPYI-KQV-
AVEL-W---GSD--VSG----------TDNVRIDLWDDYL-EKA-
GSDL-W---GAD--GDP----------TSKVSIDAFEPYL-DLA-
GGEI-W---GEG--ADP----------SLTVSIDAWESYL-ERL-
AREI-W---GEG--ADP----------THTISIDAWESYL-EPL-
ARTL-W---GDQ--GRA----------DDSVTLDLWEPYL-RTV-
ARTL-W---GDQ--ARA----------DDSVTLDLWEPYL-RTV-
AGEI-W---GEG--ADP----------TLTVSIDAWESYL-EHA-
GTEL-W---ADA--PDP----------LLEVTVDAFEPYL-ERA-
GREL-W---GDD--CDP----------SLRISVDAWESYL-EPV-
GAEL-W---GGD--TT-----------AASVCVDCWEPYL-EPP-
AEEL-W---GVK--Q------------NDSVYIDLWEGYL-EPV-
GAEI-W---GGD--ADP----------TLTVSIDAWESYL-APA-
GTEI-W---GEG--ADP----------TLVISIDAWESYL-EPA-
AREL-W---GDD--ADP----------TSRVSVDAWDSYL-ERA-
GREL-W---GDD--CDA----------SVRISVDAWDCYL-EPA-
GREL-W---GKK--SDP----------ALTVSIDAWESYL-EHV-
GSEL-W---GAE--AEP----------DTKISVEAWESYL-EPA-
AAEL-W---GAE--AQ-----------DGAVHLDLWEPYL-ERP-
GAEL-W---ADA--PDP----------LLEVTVDAFEPYL-ERA-
-------------------------------------------A-
AEEL-W---GYK--Q------------KDSVYIDLWESYM-EPV-
GVEL-W---GED--ADP----------GLAVSVNAFESYL-EPA-
AEEL-W---GYK--Q------------KDSVYIDLWESYM-EPV-
GTDI-W---GPD--SDP----------KLTLRIDLWEPYL-DLA-
ARDL-F---GAR--AGA----------RDEVSVDLWEPYL-DAL-
AFTL-W---GGD--ASP----------NDTVSIDAWEPYL-AHA-
ASEL-W---ADP--EAP----------GDEVVLDLWQSYL-EPA-
ASEL-W---QHP--EHP----------DDEVVLDLWQSYL-APA-
ARDL-W---PQA--EHP----------NDEVVLDLWQSYL-EPV-
ADAL-W---SHA--EHP----------GDEVVLDLWQSYL-EPV-
ASEL-W---THP--EHP----------KDEVVLDLWQSYL-EPA-
GVDC--------------------------------------GA-
ADAL-W---AHT--EHP----------GDEVVLDLWQSYL-EPV-
STDL-W---GDE--APE----------AFDLYADLFENYL-EPA-
ASEL-W---AHP--EHP----------RDEVVLDLWQSYL-EIP-
AAEL-W---AHP--EHP----------DDEVVLDLWQSYL-VAD-
AAEL-W---AHP--EHP----------EDEVVLDLWQSYL-VAD-
PQDI-W---TES-lTEP----------NSVYYNDIFEVYL-EAA-
PEEL-W---PTN--AET----------NFSLYADLYAHYV-ESP-
PVTI-W---PGN--AEP----------NFAIYADLYAHYI-AAPa
AAHI-W---GSG-kSEE----------HTTIYADLYEAYV-LPA-
PHEL-W---GVR--AEP---------gANTLYAELFEAYL-QPV-
PREL-W---GAR--AEP---------gASALYAELFEAYL-SPV-
PEEL-W---GPR--AEP---------gANALYAELFEAYL-EPI-
HRAL-W---PEG--AAHaep----gelEDGVVVDVSQPWL-EAL-
MSDL-W---HGY--TGT---------sTDTLRTEIPERWL-AAA-
QSEL-W---HGY--TGT---------aTDTLQTELPERWL-EAA-
MADL-W---HGY--TGP---------sTDILRTEIPQRWL-EAA-
LSEL-F---YGY--TGT---------sTDTLQTEIPERWL-EKS-
QKDL-W---AEY-pFE-----------NDTLQSEYPDMWL-EAV-
--------------KM-----------KDNV--------M-EEL-
AVGI-------G--GDP---------iKGTEHIDVLEMFL-ADP-
----------------G----------NDQVRFDL--------A-
