# Supplementary material for: A Nitrile Hydratase in the Eukaryote Monosiga brevicollis
Source: PLoS One. 2008 Dec 19;3(12):e3976. doi: 10.1371/journal.pone.0003976 (PMC2603476; doi:10.1371/journal.pone.0003976)
Supplement: Methods S4 — Tree files and coloring files for the NHase α and β domain search results. (0.38 MB ZIP) [file pone.0003976.s005.zip › Tree_files/NHase_beta_tree_id_replacement_table.txt]

1	JCVI_PEP_1096678029799_from_47_to_227 (HMM "NHase_beta" in sequence "JCVI_PEP_1096678029799", bitscore: 316.8, e-value: 2.7e-89, length: 181)
2	JCVI_PEP_1096676171505_from_66_to_245 (HMM "NHase_beta" in sequence "JCVI_PEP_1096676171505", bitscore: 315.3, e-value: 7.6e-89, length: 180)
3	JCVI_PEP_1096682038687_from_47_to_227 (HMM "NHase_beta" in sequence "JCVI_PEP_1096682038687", bitscore: 314.6, e-value: 1.2e-88, length: 181)
4	JCVI_PEP_1096684981437_from_47_to_227 (HMM "NHase_beta" in sequence "JCVI_PEP_1096684981437", bitscore: 309.3, e-value: 4.6e-87, length: 181)
5	JCVI_PEP_1096691725177_from_14_to_194 (HMM "NHase_beta" in sequence "JCVI_PEP_1096691725177", bitscore: 305.7, e-value: 5.8e-86, length: 181)
6	JCVI_PEP_1096679140975_from_76_to_253 (HMM "NHase_beta" in sequence "JCVI_PEP_1096679140975", bitscore: 297.9, e-value: 1.3e-83, length: 178)
7	JCVI_PEP_1096679410823_from_46_to_223 (HMM "NHase_beta" in sequence "JCVI_PEP_1096679410823", bitscore: 291.3, e-value: 1.3e-81, length: 178)
8	JCVI_PEP_1096689921337_from_2_to_176 (HMM "NHase_beta" in sequence "JCVI_PEP_1096689921337", bitscore: 279.3, e-value: 5.2e-78, length: 175)
9	JCVI_PEP_1096677467993_from_48_to_224 (HMM "NHase_beta" in sequence "JCVI_PEP_1096677467993", bitscore: 278.6, e-value: 8.2e-78, length: 177)
10	JCVI_PEP_1096670243561_from_48_to_224 (HMM "NHase_beta" in sequence "JCVI_PEP_1096670243561", bitscore: 274.1, e-value: 1.9e-76, length: 177)
11	JCVI_PEP_1096668409209_from_47_to_225 (HMM "NHase_beta" in sequence "JCVI_PEP_1096668409209", bitscore: 270.8, e-value: 1.9e-75, length: 179)
12	JCVI_PEP_1096699508279_from_53_to_229 (HMM "NHase_beta" in sequence "JCVI_PEP_1096699508279", bitscore: 270.3, e-value: 2.6e-75, length: 177)
13	JCVI_PEP_1096681013707_from_90_to_263 (HMM "NHase_beta" in sequence "JCVI_PEP_1096681013707", bitscore: 270.3, e-value: 2.7e-75, length: 174)
14	JCVI_PEP_1096678343463_from_48_to_224 (HMM "NHase_beta" in sequence "JCVI_PEP_1096678343463", bitscore: 266.7, e-value: 3.2e-74, length: 177)
15	JCVI_PEP_1096671343031_from_48_to_224 (HMM "NHase_beta" in sequence "JCVI_PEP_1096671343031", bitscore: 266.3, e-value: 4e-74, length: 177)
16	JCVI_PEP_1096697120609_from_30_to_213 (HMM "NHase_beta" in sequence "JCVI_PEP_1096697120609", bitscore: 265.9, e-value: 5.7e-74, length: 184)
17	JCVI_PEP_1096686767471_from_56_to_239 (HMM "NHase_beta" in sequence "JCVI_PEP_1096686767471", bitscore: 264.1, e-value: 1.9e-73, length: 184)
18	JCVI_PEP_1096684928525_from_15_to_191 (HMM "NHase_beta" in sequence "JCVI_PEP_1096684928525", bitscore: 263.4, e-value: 3.1e-73, length: 177)
19	JCVI_PEP_1096688840521_from_52_to_229 (HMM "NHase_beta" in sequence "JCVI_PEP_1096688840521", bitscore: 263.3, e-value: 3.3e-73, length: 178)
20	JCVI_PEP_1096699899285_from_56_to_239 (HMM "NHase_beta" in sequence "JCVI_PEP_1096699899285", bitscore: 262.9, e-value: 4.5e-73, length: 184)
21	JCVI_PEP_1096670264685_from_53_to_229 (HMM "NHase_beta" in sequence "JCVI_PEP_1096670264685", bitscore: 262.6, e-value: 5.3e-73, length: 177)
22	JCVI_PEP_1096665966763_from_53_to_229 (HMM "NHase_beta" in sequence "JCVI_PEP_1096665966763", bitscore: 261.5, e-value: 1.1e-72, length: 177)
23	JCVI_PEP_1096684374395_from_47_to_223 (HMM "NHase_beta" in sequence "JCVI_PEP_1096684374395", bitscore: 261.0, e-value: 1.7e-72, length: 177)
24	JCVI_PEP_1096695941747_from_48_to_224 (HMM "NHase_beta" in sequence "JCVI_PEP_1096695941747", bitscore: 257.2, e-value: 2.3e-71, length: 177)
25	JCVI_PEP_1096685840569_from_56_to_239 (HMM "NHase_beta" in sequence "JCVI_PEP_1096685840569", bitscore: 256.5, e-value: 3.6e-71, length: 184)
26	JCVI_PEP_1096697444291_from_47_to_226 (HMM "NHase_beta" in sequence "JCVI_PEP_1096697444291", bitscore: 256.4, e-value: 3.9e-71, length: 180)
27	JCVI_PEP_1096675342363_from_48_to_219 (HMM "NHase_beta" in sequence "JCVI_PEP_1096675342363", bitscore: 254.1, e-value: 1.9e-70, length: 172)
28	JCVI_PEP_1096681028095_from_56_to_239 (HMM "NHase_beta" in sequence "JCVI_PEP_1096681028095", bitscore: 253.8, e-value: 2.4e-70, length: 184)
29	JCVI_PEP_1096683070023_from_101_to_280 (HMM "NHase_beta" in sequence "JCVI_PEP_1096683070023", bitscore: 253.5, e-value: 3.1e-70, length: 180)
30	JCVI_PEP_1096673425627_from_48_to_222 (HMM "NHase_beta" in sequence "JCVI_PEP_1096673425627", bitscore: 250.6, e-value: 2.2e-69, length: 175)
31	JCVI_PEP_1096671679391_from_42_to_217 (HMM "NHase_beta" in sequence "JCVI_PEP_1096671679391", bitscore: 250.2, e-value: 3e-69, length: 176)
32	JCVI_PEP_1096683198081_from_55_to_233 (HMM "NHase_beta" in sequence "JCVI_PEP_1096683198081", bitscore: 246.8, e-value: 3.2e-68, length: 179)
33	JCVI_PEP_1096680567919_from_48_to_222 (HMM "NHase_beta" in sequence "JCVI_PEP_1096680567919", bitscore: 246.6, e-value: 3.6e-68, length: 175)
34	JCVI_PEP_1096680467281_from_49_to_223 (HMM "NHase_beta" in sequence "JCVI_PEP_1096680467281", bitscore: 246.3, e-value: 4.5e-68, length: 175)
35	JCVI_PEP_1096680998945_from_47_to_223 (HMM "NHase_beta" in sequence "JCVI_PEP_1096680998945", bitscore: 245.6, e-value: 6.9e-68, length: 177)
36	JCVI_PEP_1096684258073_from_71_to_261 (HMM "NHase_beta" in sequence "JCVI_PEP_1096684258073", bitscore: 244.2, e-value: 1.9e-67, length: 191)
37	JCVI_PEP_1096669158383_from_39_to_229 (HMM "NHase_beta" in sequence "JCVI_PEP_1096669158383", bitscore: 242.5, e-value: 6e-67, length: 191)
38	JCVI_PEP_1096686134005_from_71_to_261 (HMM "NHase_beta" in sequence "JCVI_PEP_1096686134005", bitscore: 242.5, e-value: 6e-67, length: 191)
39	JCVI_PEP_1096699368403_from_49_to_224 (HMM "NHase_beta" in sequence "JCVI_PEP_1096699368403", bitscore: 236.9, e-value: 3e-65, length: 176)
40	JCVI_PEP_1096693204775_from_13_to_187 (HMM "NHase_beta" in sequence "JCVI_PEP_1096693204775", bitscore: 235.4, e-value: 8.5e-65, length: 175)
41	JCVI_PEP_1096687036453_from_1_to_174 (HMM "NHase_beta" in sequence "JCVI_PEP_1096687036453", bitscore: 235.0, e-value: 1.1e-64, length: 174)
42	JCVI_PEP_1096672726363_from_36_to_197 (HMM "NHase_beta" in sequence "JCVI_PEP_1096672726363", bitscore: 235.0, e-value: 1.1e-64, length: 162)
43	JCVI_PEP_1096667691589_from_49_to_221 (HMM "NHase_beta" in sequence "JCVI_PEP_1096667691589", bitscore: 231.8, e-value: 1e-63, length: 173)
44	JCVI_PEP_1096681285149_from_72_to_241 (HMM "NHase_beta" in sequence "JCVI_PEP_1096681285149", bitscore: 231.4, e-value: 1.3e-63, length: 170)
45	JCVI_PEP_1096672953839_from_1_to_179 (HMM "NHase_beta" in sequence "JCVI_PEP_1096672953839", bitscore: 230.9, e-value: 1.9e-63, length: 179)
46	JCVI_PEP_1096697650589_from_60_to_250 (HMM "NHase_beta" in sequence "JCVI_PEP_1096697650589", bitscore: 230.7, e-value: 2.2e-63, length: 191)
47	JCVI_PEP_1096681334787_from_59_to_246 (HMM "NHase_beta" in sequence "JCVI_PEP_1096681334787", bitscore: 230.5, e-value: 2.5e-63, length: 188)
48	JCVI_PEP_1096700087381_from_71_to_261 (HMM "NHase_beta" in sequence "JCVI_PEP_1096700087381", bitscore: 228.6, e-value: 9.5e-63, length: 191)
49	JCVI_PEP_1096675110775_from_53_to_241 (HMM "NHase_beta" in sequence "JCVI_PEP_1096675110775", bitscore: 228.4, e-value: 1e-62, length: 189)
50	JCVI_PEP_1096697866567_from_59_to_246 (HMM "NHase_beta" in sequence "JCVI_PEP_1096697866567", bitscore: 225.0, e-value: 1.1e-61, length: 188)
51	JCVI_PEP_1096677637783_from_1_to_191 (HMM "NHase_beta" in sequence "JCVI_PEP_1096677637783", bitscore: 224.9, e-value: 1.2e-61, length: 191)
52	JCVI_PEP_1096670253453_from_59_to_246 (HMM "NHase_beta" in sequence "JCVI_PEP_1096670253453", bitscore: 224.8, e-value: 1.3e-61, length: 188)
53	JCVI_PEP_1096696400513_from_19_to_209 (HMM "NHase_beta" in sequence "JCVI_PEP_1096696400513", bitscore: 224.8, e-value: 1.3e-61, length: 191)
54	JCVI_PEP_1096699504677_from_47_to_222 (HMM "NHase_beta" in sequence "JCVI_PEP_1096699504677", bitscore: 221.5, e-value: 1.2e-60, length: 176)
55	JCVI_PEP_1096685130931_from_46_to_221 (HMM "NHase_beta" in sequence "JCVI_PEP_1096685130931", bitscore: 218.8, e-value: 8.4e-60, length: 176)
56	JCVI_PEP_1096696566825_from_181_to_356 (HMM "NHase_beta" in sequence "JCVI_PEP_1096696566825", bitscore: 218.7, e-value: 8.9e-60, length: 176)
57	JCVI_PEP_1096692286433_from_36_to_199 (HMM "NHase_beta" in sequence "JCVI_PEP_1096692286433", bitscore: 218.5, e-value: 1e-59, length: 164)
58	JCVI_PEP_1096670653499_from_60_to_244 (HMM "NHase_beta" in sequence "JCVI_PEP_1096670653499", bitscore: 217.7, e-value: 1.8e-59, length: 185)
59	JCVI_PEP_1096682919317_from_47_to_222 (HMM "NHase_beta" in sequence "JCVI_PEP_1096682919317", bitscore: 214.7, e-value: 1.4e-58, length: 176)
60	JCVI_PEP_1096693125169_from_47_to_222 (HMM "NHase_beta" in sequence "JCVI_PEP_1096693125169", bitscore: 212.4, e-value: 6.9e-58, length: 176)
61	JCVI_PEP_1096673585141_from_48_to_213 (HMM "NHase_beta" in sequence "JCVI_PEP_1096673585141", bitscore: 212.4, e-value: 7.3e-58, length: 166)
62	JCVI_PEP_1096669267841_from_32_to_211 (HMM "NHase_beta" in sequence "JCVI_PEP_1096669267841", bitscore: 210.8, e-value: 2.2e-57, length: 180)
63	JCVI_PEP_1096697199787_from_47_to_222 (HMM "NHase_beta" in sequence "JCVI_PEP_1096697199787", bitscore: 210.1, e-value: 3.6e-57, length: 176)
64	JCVI_PEP_1096687745469_from_7_to_182 (HMM "NHase_beta" in sequence "JCVI_PEP_1096687745469", bitscore: 209.6, e-value: 5e-57, length: 176)
65	JCVI_PEP_1096701800241_from_112_to_273 (HMM "NHase_beta" in sequence "JCVI_PEP_1096701800241", bitscore: 209.0, e-value: 7.2e-57, length: 162)
66	JCVI_PEP_1096671165769_from_50_to_226 (HMM "NHase_beta" in sequence "JCVI_PEP_1096671165769", bitscore: 207.4, e-value: 2.3e-56, length: 177)
67	JCVI_PEP_1096671679297_from_1_to_182 (HMM "NHase_beta" in sequence "JCVI_PEP_1096671679297", bitscore: 207.1, e-value: 2.7e-56, length: 182)
68	JCVI_PEP_1096692443085_from_50_to_207 (HMM "NHase_beta" in sequence "JCVI_PEP_1096692443085", bitscore: 204.6, e-value: 1.6e-55, length: 158)
69	JCVI_PEP_1096691619353_from_54_to_219 (HMM "NHase_beta" in sequence "JCVI_PEP_1096691619353", bitscore: 204.5, e-value: 1.7e-55, length: 166)
70	JCVI_PEP_1096684657507_from_47_to_222 (HMM "NHase_beta" in sequence "JCVI_PEP_1096684657507", bitscore: 203.7, e-value: 2.9e-55, length: 176)
71	JCVI_PEP_1096683971487_from_58_to_229 (HMM "NHase_beta" in sequence "JCVI_PEP_1096683971487", bitscore: 203.2, e-value: 4.1e-55, length: 172)
72	JCVI_PEP_1096697583335_from_47_to_220 (HMM "NHase_beta" in sequence "JCVI_PEP_1096697583335", bitscore: 202.3, e-value: 7.5e-55, length: 174)
73	JCVI_PEP_1096670865589_from_35_to_206 (HMM "NHase_beta" in sequence "JCVI_PEP_1096670865589", bitscore: 201.7, e-value: 1.1e-54, length: 172)
74	JCVI_PEP_1096691704751_from_1_to_163 (HMM "NHase_beta" in sequence "JCVI_PEP_1096691704751", bitscore: 201.3, e-value: 1.5e-54, length: 163)
75	JCVI_PEP_1096697374041_from_48_to_219 (HMM "NHase_beta" in sequence "JCVI_PEP_1096697374041", bitscore: 201.2, e-value: 1.7e-54, length: 172)
76	JCVI_PEP_1096699458679_from_64_to_243 (HMM "NHase_beta" in sequence "JCVI_PEP_1096699458679", bitscore: 199.5, e-value: 5.5e-54, length: 180)
77	JCVI_PEP_1096698336313_from_64_to_243 (HMM "NHase_beta" in sequence "JCVI_PEP_1096698336313", bitscore: 199.1, e-value: 7.2e-54, length: 180)
78	JCVI_PEP_1096689549689_from_71_to_243 (HMM "NHase_beta" in sequence "JCVI_PEP_1096689549689", bitscore: 195.9, e-value: 6.4e-53, length: 173)
79	JCVI_PEP_1096673069465_from_48_to_201 (HMM "NHase_beta" in sequence "JCVI_PEP_1096673069465", bitscore: 195.0, e-value: 1.2e-52, length: 154)
80	JCVI_PEP_1096700616069_from_85_to_243 (HMM "NHase_beta" in sequence "JCVI_PEP_1096700616069", bitscore: 189.8, e-value: 4.4e-51, length: 159)
81	JCVI_PEP_1096698054131_from_67_to_237 (HMM "NHase_beta" in sequence "JCVI_PEP_1096698054131", bitscore: 182.0, e-value: 9.8e-49, length: 171)
82	JCVI_PEP_1096674641573_from_48_to_191 (HMM "NHase_beta" in sequence "JCVI_PEP_1096674641573", bitscore: 177.1, e-value: 3e-47, length: 144)
83	JCVI_PEP_1096697747845_from_102_to_268 (HMM "NHase_beta" in sequence "JCVI_PEP_1096697747845", bitscore: 173.6, e-value: 3.4e-46, length: 167)
84	JCVI_PEP_1096684013769_from_144_to_319 (HMM "NHase_beta" in sequence "JCVI_PEP_1096684013769", bitscore: 169.8, e-value: 4.8e-45, length: 176)
85	JCVI_PEP_1096675541315_from_51_to_204 (HMM "NHase_beta" in sequence "JCVI_PEP_1096675541315", bitscore: 168.1, e-value: 1.6e-44, length: 154)
86	JCVI_PEP_1096672576549_from_48_to_182 (HMM "NHase_beta" in sequence "JCVI_PEP_1096672576549", bitscore: 167.8, e-value: 1.9e-44, length: 135)
87	JCVI_PEP_1096699788001_from_56_to_218 (HMM "NHase_beta" in sequence "JCVI_PEP_1096699788001", bitscore: 165.2, e-value: 1.1e-43, length: 163)
88	JCVI_PEP_1096673062649_from_1_to_150 (HMM "NHase_beta" in sequence "JCVI_PEP_1096673062649", bitscore: 160.3, e-value: 3.4e-42, length: 150)
89	JCVI_PEP_1096677848723_from_1_to_150 (HMM "NHase_beta" in sequence "JCVI_PEP_1096677848723", bitscore: 160.2, e-value: 3.6e-42, length: 150)
90	JCVI_PEP_1096684481935_from_54_to_221 (HMM "NHase_beta" in sequence "JCVI_PEP_1096684481935", bitscore: 159.0, e-value: 8.2e-42, length: 168)
91	JCVI_PEP_1096684962293_from_1_to_134 (HMM "NHase_beta" in sequence "JCVI_PEP_1096684962293", bitscore: 154.4, e-value: 2e-40, length: 134)
92	JCVI_PEP_1096674333027_from_49_to_192 (HMM "NHase_beta" in sequence "JCVI_PEP_1096674333027", bitscore: 149.9, e-value: 4.7e-39, length: 144)
93	JCVI_PEP_1096670147709_from_1_to_128 (HMM "NHase_beta" in sequence "JCVI_PEP_1096670147709", bitscore: 141.4, e-value: 1.7e-36, length: 128)
94	JCVI_PEP_1096683516757_from_47_to_196 (HMM "NHase_beta" in sequence "JCVI_PEP_1096683516757", bitscore: 141.3, e-value: 1.8e-36, length: 150)
95	JCVI_PEP_1096692522865_from_1_to_147 (HMM "NHase_beta" in sequence "JCVI_PEP_1096692522865", bitscore: 140.2, e-value: 3.9e-36, length: 147)
96	JCVI_PEP_1096676761667_from_48_to_212 (HMM "NHase_beta" in sequence "JCVI_PEP_1096676761667", bitscore: 134.4, e-value: 2.1e-34, length: 165)
97	JCVI_PEP_1096684881315_from_48_to_194 (HMM "NHase_beta" in sequence "JCVI_PEP_1096684881315", bitscore: 129.1, e-value: 8.1e-33, length: 147)
98	JCVI_PEP_1096678163899_from_63_to_244 (HMM "NHase_beta" in sequence "JCVI_PEP_1096678163899", bitscore: 126.4, e-value: 5.3e-32, length: 182)
99	JCVI_PEP_1096681967157_from_1_to_123 (HMM "NHase_beta" in sequence "JCVI_PEP_1096681967157", bitscore: 126.0, e-value: 7.4e-32, length: 123)
100	JCVI_PEP_1096672919727_from_1_to_165 (HMM "NHase_beta" in sequence "JCVI_PEP_1096672919727", bitscore: 122.1, e-value: 1.1e-30, length: 165)
101	JCVI_PEP_1096674534839_from_49_to_180 (HMM "NHase_beta" in sequence "JCVI_PEP_1096674534839", bitscore: 119.0, e-value: 9.4e-30, length: 132)
102	JCVI_PEP_1096675232247_from_9_to_171 (HMM "NHase_beta" in sequence "JCVI_PEP_1096675232247", bitscore: 116.9, e-value: 4.1e-29, length: 163)
103	JCVI_PEP_1096692851855_from_55_to_184 (HMM "NHase_beta" in sequence "JCVI_PEP_1096692851855", bitscore: 115.9, e-value: 7.8e-29, length: 130)
104	JCVI_PEP_1096671139227_from_48_to_171 (HMM "NHase_beta" in sequence "JCVI_PEP_1096671139227", bitscore: 112.6, e-value: 7.6e-28, length: 124)
105	JCVI_PEP_1096693053759_from_48_to_172 (HMM "NHase_beta" in sequence "JCVI_PEP_1096693053759", bitscore: 103.0, e-value: 6.1e-25, length: 125)
106	JCVI_PEP_1096681705693_from_49_to_175 (HMM "NHase_beta" in sequence "JCVI_PEP_1096681705693", bitscore: 102.9, e-value: 6.4e-25, length: 127)
107	JCVI_PEP_1096693595415_from_73_to_225 (HMM "NHase_beta" in sequence "JCVI_PEP_1096693595415", bitscore: 98.1, e-value: 1.8e-23, length: 153)
108	JCVI_PEP_1096667185093_from_13_to_192 (HMM "NHase_beta" in sequence "JCVI_PEP_1096667185093", bitscore: 82.9, e-value: 6.8e-19, length: 180)
109	JCVI_PEP_1096691829197_from_46_to_183 (HMM "NHase_beta" in sequence "JCVI_PEP_1096691829197", bitscore: 82.5, e-value: 9.2e-19, length: 138)
110	JCVI_PEP_1096671276681_from_8_to_137 (HMM "NHase_beta" in sequence "JCVI_PEP_1096671276681", bitscore: 81.1, e-value: 2.3e-18, length: 130)
111	JCVI_PEP_1096682107355_from_48_to_227 (HMM "NHase_beta" in sequence "JCVI_PEP_1096682107355", bitscore: 80.2, e-value: 4.4e-18, length: 180)
112	JCVI_PEP_1096688126897_from_1_to_148 (HMM "NHase_beta" in sequence "JCVI_PEP_1096688126897", bitscore: 79.9, e-value: 5.3e-18, length: 148)
113	JCVI_PEP_1096687254167_from_1_to_97 (HMM "NHase_beta" in sequence "JCVI_PEP_1096687254167", bitscore: 78.3, e-value: 1.6e-17, length: 97)
114	JCVI_PEP_1096693693381_from_1_to_97 (HMM "NHase_beta" in sequence "JCVI_PEP_1096693693381", bitscore: 78.3, e-value: 1.7e-17, length: 97)
115	JCVI_PEP_1096693470731_from_1_to_148 (HMM "NHase_beta" in sequence "JCVI_PEP_1096693470731", bitscore: 77.5, e-value: 2.9e-17, length: 148)
116	JCVI_PEP_1096688829187_from_1_to_109 (HMM "NHase_beta" in sequence "JCVI_PEP_1096688829187", bitscore: 75.9, e-value: 8.6e-17, length: 109)
117	JCVI_PEP_1096675950291_from_140_to_293 (HMM "NHase_beta" in sequence "JCVI_PEP_1096675950291", bitscore: 71.0, e-value: 2.6e-15, length: 154)
118	JCVI_PEP_1096693941731_from_1_to_119 (HMM "NHase_beta" in sequence "JCVI_PEP_1096693941731", bitscore: 70.9, e-value: 2.8e-15, length: 119)
119	JCVI_PEP_1096696248621_from_1_to_126 (HMM "NHase_beta" in sequence "JCVI_PEP_1096696248621", bitscore: 69.6, e-value: 6.9e-15, length: 126)
120	JCVI_PEP_1096672287771_from_2_to_155 (HMM "NHase_beta" in sequence "JCVI_PEP_1096672287771", bitscore: 69.0, e-value: 1e-14, length: 154)
121	JCVI_PEP_1096674612265_from_1_to_113 (HMM "NHase_beta" in sequence "JCVI_PEP_1096674612265", bitscore: 67.3, e-value: 3.3e-14, length: 113)
122	JCVI_PEP_1096681445983_from_48_to_163 (HMM "NHase_beta" in sequence "JCVI_PEP_1096681445983", bitscore: 62.9, e-value: 7.3e-13, length: 116)
123	JCVI_PEP_1096688801305_from_5_to_112 (HMM "NHase_beta" in sequence "JCVI_PEP_1096688801305", bitscore: 61.9, e-value: 1.4e-12, length: 108)
124	JCVI_PEP_1096666991351_from_2_to_125 (HMM "NHase_beta" in sequence "JCVI_PEP_1096666991351", bitscore: 58.5, e-value: 1.5e-11, length: 124)
125	JCVI_PEP_1096666869243_from_1_to_103 (HMM "NHase_beta" in sequence "JCVI_PEP_1096666869243", bitscore: 57.9, e-value: 2.2e-11, length: 103)
126	JCVI_PEP_1096681201831_from_1_to_121 (HMM "NHase_beta" in sequence "JCVI_PEP_1096681201831", bitscore: 56.1, e-value: 8e-11, length: 121)
127	JCVI_PEP_1096699217977_from_64_to_199 (HMM "NHase_beta" in sequence "JCVI_PEP_1096699217977", bitscore: 51.1, e-value: 1.5e-09, length: 136)
128	JCVI_PEP_1096690884401_from_53_to_163 (HMM "NHase_beta" in sequence "JCVI_PEP_1096690884401", bitscore: 36.6, e-value: 1.7e-08, length: 111)
129	JCVI_PEP_1096680206491_from_1_to_122 (HMM "NHase_beta" in sequence "JCVI_PEP_1096680206491", bitscore: 36.0, e-value: 1.9e-08, length: 122)
130	JCVI_PEP_1096687294115_from_1_to_103 (HMM "NHase_beta" in sequence "JCVI_PEP_1096687294115", bitscore: 33.6, e-value: 2.8e-08, length: 103)
131	JCVI_PEP_1096685572581_from_37_to_255 (HMM "NHase_beta" in sequence "JCVI_PEP_1096685572581", bitscore: 27.4, e-value: 7.9e-08, length: 219)
132	JCVI_PEP_1096698347465_from_1_to_90 (HMM "NHase_beta" in sequence "JCVI_PEP_1096698347465", bitscore: 24.2, e-value: 1.3e-07, length: 90)
133	JCVI_PEP_1096675651241_from_1_to_94 (HMM "NHase_beta" in sequence "JCVI_PEP_1096675651241", bitscore: 23.9, e-value: 1.4e-07, length: 94)
134	JCVI_PEP_1096668765977_from_1_to_99 (HMM "NHase_beta" in sequence "JCVI_PEP_1096668765977", bitscore: 19.9, e-value: 2.7e-07, length: 99)
135	JCVI_PEP_1096680877199_from_1_to_99 (HMM "NHase_beta" in sequence "JCVI_PEP_1096680877199", bitscore: 14.7, e-value: 6.5e-07, length: 99)
136	JCVI_PEP_1096683362641_from_48_to_217 (HMM "NHase_beta" in sequence "JCVI_PEP_1096683362641", bitscore: 14.4, e-value: 6.8e-07, length: 170)
137	JCVI_PEP_1096671026705_from_1_to_117 (HMM "NHase_beta" in sequence "JCVI_PEP_1096671026705", bitscore: 13.8, e-value: 7.5e-07, length: 117)
138	JCVI_PEP_1096682971867_from_1_to_85 (HMM "NHase_beta" in sequence "JCVI_PEP_1096682971867", bitscore: 9.7, e-value: 1.5e-06, length: 85)
139	JCVI_PEP_1096680424769_from_59_to_176 (HMM "NHase_beta" in sequence "JCVI_PEP_1096680424769", bitscore: 5.6, e-value: 2.9e-06, length: 118)
140	JCVI_PEP_1096690985355_from_60_to_175 (HMM "NHase_beta" in sequence "JCVI_PEP_1096690985355", bitscore: 2.2, e-value: 5.2e-06, length: 116)
141	JCVI_PEP_1096669306949_from_1_to_81 (HMM "NHase_beta" in sequence "JCVI_PEP_1096669306949", bitscore: -0.7, e-value: 8.4e-06, length: 81)
142	JCVI_PEP_1096691624887_from_1_to_76 (HMM "NHase_beta" in sequence "JCVI_PEP_1096691624887", bitscore: -4.2, e-value: 1.5e-05, length: 76)
143	JCVI_PEP_1096667941401_from_55_to_173 (HMM "NHase_beta" in sequence "JCVI_PEP_1096667941401", bitscore: -4.7, e-value: 1.6e-05, length: 119)
144	JCVI_PEP_1096685523271_from_1_to_81 (HMM "NHase_beta" in sequence "JCVI_PEP_1096685523271", bitscore: -5.5, e-value: 1.9e-05, length: 81)
145	JCVI_PEP_1096671157517_from_1_to_76 (HMM "NHase_beta" in sequence "JCVI_PEP_1096671157517", bitscore: -5.7, e-value: 1.9e-05, length: 76)
146	JCVI_PEP_1096698557751_from_1_to_101 (HMM "NHase_beta" in sequence "JCVI_PEP_1096698557751", bitscore: -6.6, e-value: 2.2e-05, length: 101)
147	JCVI_PEP_1096682511711_from_1_to_76 (HMM "NHase_beta" in sequence "JCVI_PEP_1096682511711", bitscore: -12.0, e-value: 5.5e-05, length: 76)
148	JCVI_PEP_1096672434317_from_54_to_165 (HMM "NHase_beta" in sequence "JCVI_PEP_1096672434317", bitscore: -12.4, e-value: 5.9e-05, length: 112)
149	JCVI_PEP_1096683055505_from_1_to_71 (HMM "NHase_beta" in sequence "JCVI_PEP_1096683055505", bitscore: -14.2, e-value: 7.9e-05, length: 71)
150	JCVI_PEP_1096699367249_from_73_to_178 (HMM "NHase_beta" in sequence "JCVI_PEP_1096699367249", bitscore: -14.4, e-value: 8.2e-05, length: 106)
151	JCVI_PEP_1096701615341_from_1_to_94 (HMM "NHase_beta" in sequence "JCVI_PEP_1096701615341", bitscore: -16.7, e-value: 0.00012, length: 94)
152	JCVI_PEP_1096672833371_from_1_to_83 (HMM "NHase_beta" in sequence "JCVI_PEP_1096672833371", bitscore: -18.5, e-value: 0.00016, length: 83)
153	JCVI_PEP_1096696694411_from_1_to_74 (HMM "NHase_beta" in sequence "JCVI_PEP_1096696694411", bitscore: -19.8, e-value: 0.0002, length: 74)
154	JCVI_PEP_1096674629677_from_6_to_80 (HMM "NHase_beta" in sequence "JCVI_PEP_1096674629677", bitscore: -22.3, e-value: 0.00031, length: 75)
155	JCVI_PEP_1096676182107_from_57_to_155 (HMM "NHase_beta" in sequence "JCVI_PEP_1096676182107", bitscore: -23.8, e-value: 0.00039, length: 99)
156	JCVI_PEP_1096684876463_from_56_to_124 (HMM "NHase_beta" in sequence "JCVI_PEP_1096684876463", bitscore: -23.8, e-value: 0.00039, length: 69)
157	JCVI_PEP_1096675060629_from_2_to_101 (HMM "NHase_beta" in sequence "JCVI_PEP_1096675060629", bitscore: -24.3, e-value: 0.00043, length: 100)
158	JCVI_PEP_1096693978683_from_53_to_133 (HMM "NHase_beta" in sequence "JCVI_PEP_1096693978683", bitscore: -24.3, e-value: 0.00043, length: 81)
159	JCVI_PEP_1096683517059_from_1_to_94 (HMM "NHase_beta" in sequence "JCVI_PEP_1096683517059", bitscore: -24.7, e-value: 0.00045, length: 94)
160	JCVI_PEP_1096670235377_from_1_to_94 (HMM "NHase_beta" in sequence "JCVI_PEP_1096670235377", bitscore: -25.6, e-value: 0.00053, length: 94)
161	JCVI_PEP_1096697014127_from_1_to_104 (HMM "NHase_beta" in sequence "JCVI_PEP_1096697014127", bitscore: -29.7, e-value: 0.001, length: 104)
162	JCVI_PEP_1096692725533_from_1_to_100 (HMM "NHase_beta" in sequence "JCVI_PEP_1096692725533", bitscore: -31.9, e-value: 0.0015, length: 100)
163	JCVI_PEP_1096689258557_from_71_to_161 (HMM "NHase_beta" in sequence "JCVI_PEP_1096689258557", bitscore: -37.9, e-value: 0.0041, length: 91)
164	JCVI_PEP_1096687576317_from_48_to_130 (HMM "NHase_beta" in sequence "JCVI_PEP_1096687576317", bitscore: -40.4, e-value: 0.0062, length: 83)
165	JCVI_PEP_1096691692321_from_1_to_84 (HMM "NHase_beta" in sequence "JCVI_PEP_1096691692321", bitscore: -44.6, e-value: 0.012, length: 84)
166	JCVI_PEP_1096669896277_from_1_to_95 (HMM "NHase_beta" in sequence "JCVI_PEP_1096669896277", bitscore: -45.4, e-value: 0.014, length: 95)
167	JCVI_PEP_1096689258559_from_71_to_148 (HMM "NHase_beta" in sequence "JCVI_PEP_1096689258559", bitscore: -46.9, e-value: 0.018, length: 78)
168	JCVI_PEP_1096696248619_from_60_to_133 (HMM "NHase_beta" in sequence "JCVI_PEP_1096696248619", bitscore: -48.0, e-value: 0.022, length: 74)
169	JCVI_PEP_1096685115537_from_56_to_110 (HMM "NHase_beta" in sequence "JCVI_PEP_1096685115537", bitscore: -49.5, e-value: 0.028, length: 55)
170	JCVI_PEP_1096673528013_from_14_to_111 (HMM "NHase_beta" in sequence "JCVI_PEP_1096673528013", bitscore: -50.7, e-value: 0.034, length: 98)
171	Contig34911.gene2_from_46_to_218 (HMM "NHase_beta" in sequence "Contig34911.gene2", bitscore: 340.0, e-value: 7.9e-98, length: 173)
172	Contig19967.gene1_from_50_to_211 (HMM "NHase_beta" in sequence "Contig19967.gene1", bitscore: 202.0, e-value: 2.9e-56, length: 162)
173	XZS74521.b1.gene2_from_38_to_203 (HMM "NHase_beta" in sequence "XZS74521.b1.gene2", bitscore: 174.5, e-value: 5.5e-48, length: 166)
174	XZS55655.b1.gene1_from_1_to_88 (HMM "NHase_beta" in sequence "XZS55655.b1.gene1", bitscore: -57.1, e-value: 0.003, length: 88)
175	DU770552.1_gene2_from_1_to_95 (HMM "NHase_beta" in sequence "DU770552.1_gene2", bitscore: -49.0, e-value: 7.2e-05, length: 95)
176	DU770552.1_gene1_from_14_to_74 (HMM "NHase_beta" in sequence "DU770552.1_gene1", bitscore: -82.3, e-value: 0.018, length: 61)
177	DU779650.1_gene2_from_2_to_115 (HMM "NHase_beta" in sequence "DU779650.1_gene2", bitscore: 86.8, e-value: 1e-22, length: 114)
178	DU735816.1_gene2_from_47_to_154 (HMM "NHase_beta" in sequence "DU735816.1_gene2", bitscore: -0.5, e-value: 2.1e-08, length: 108)
179	DU735802.1_gene2_from_47_to_151 (HMM "NHase_beta" in sequence "DU735802.1_gene2", bitscore: -12.3, e-value: 1.5e-07, length: 105)
180	AHAI_AHAI8331.y1.gene1_from_4_to_171 (HMM "NHase_beta" in sequence "AHAI_AHAI8331.y1.gene1", bitscore: 267.8, e-value: 3.1e-76, length: 168)
181	AHAA_AHAA12983.y1.gene1_from_1_to_163 (HMM "NHase_beta" in sequence "AHAA_AHAA12983.y1.gene1", bitscore: 195.5, e-value: 1.7e-54, length: 163)
182	AGZO_AGZO9602.b2.gene1_from_1_to_63 (HMM "NHase_beta" in sequence "AGZO_AGZO9602.b2.gene1", bitscore: -73.9, e-value: 0.033, length: 63)
183	UniRef100_P21220_from_1_to_229 (HMM "NHase_beta" in sequence "UniRef100_P21220", bitscore: 556.7, e-value: 1.5e-161, length: 229)
184	UniRef100_Q2MHI0_from_1_to_229 (HMM "NHase_beta" in sequence "UniRef100_Q2MHI0", bitscore: 553.3, e-value: 1.5e-160, length: 229)
185	UniRef100_P29379_from_1_to_226 (HMM "NHase_beta" in sequence "UniRef100_P29379", bitscore: 546.8, e-value: 1.4e-158, length: 226)
186	UniRef100_Q8GE67_from_1_to_229 (HMM "NHase_beta" in sequence "UniRef100_Q8GE67", bitscore: 546.2, e-value: 2.1e-158, length: 229)
187	UniRef100_Q53117_from_1_to_227 (HMM "NHase_beta" in sequence "UniRef100_Q53117", bitscore: 545.0, e-value: 4.9e-158, length: 227)
188	UniRef100_Q59785_from_1_to_229 (HMM "NHase_beta" in sequence "UniRef100_Q59785", bitscore: 544.4, e-value: 7.1e-158, length: 229)
189	UniRef100_Q2UZQ6_from_1_to_229 (HMM "NHase_beta" in sequence "UniRef100_Q2UZQ6", bitscore: 538.3, e-value: 4.9e-156, length: 229)
190	UniRef100_P97052_from_1_to_217 (HMM "NHase_beta" in sequence "UniRef100_P97052", bitscore: 522.9, e-value: 2.1e-151, length: 217)
191	UniRef100_P13449_from_1_to_211 (HMM "NHase_beta" in sequence "UniRef100_P13449", bitscore: 484.7, e-value: 6.8e-140, length: 211)
192	UniRef100_P27763_from_1_to_212 (HMM "NHase_beta" in sequence "UniRef100_P27763", bitscore: 484.4, e-value: 8.4e-140, length: 212)
193	UniRef100_Q6XMQ7_from_1_to_211 (HMM "NHase_beta" in sequence "UniRef100_Q6XMQ7", bitscore: 484.1, e-value: 1e-139, length: 211)
194	UniRef100_Q6XMR0_from_1_to_211 (HMM "NHase_beta" in sequence "UniRef100_Q6XMR0", bitscore: 484.0, e-value: 1.1e-139, length: 211)
195	UniRef100_Q6XMT1_from_1_to_211 (HMM "NHase_beta" in sequence "UniRef100_Q6XMT1", bitscore: 483.5, e-value: 1.5e-139, length: 211)
196	UniRef100_Q6XMR6_from_1_to_211 (HMM "NHase_beta" in sequence "UniRef100_Q6XMR6", bitscore: 479.3, e-value: 2.8e-138, length: 211)
197	UniRef100_Q6XMR9_from_1_to_211 (HMM "NHase_beta" in sequence "UniRef100_Q6XMR9", bitscore: 477.5, e-value: 9.8e-138, length: 211)
198	UniRef100_Q52738_from_1_to_211 (HMM "NHase_beta" in sequence "UniRef100_Q52738", bitscore: 476.1, e-value: 2.6e-137, length: 211)
199	UniRef100_Q5XPL4_from_1_to_218 (HMM "NHase_beta" in sequence "UniRef100_Q5XPL4", bitscore: 474.1, e-value: 1.1e-136, length: 218)
200	UniRef100_Q6XMS8_from_1_to_211 (HMM "NHase_beta" in sequence "UniRef100_Q6XMS8", bitscore: 471.9, e-value: 4.7e-136, length: 211)
201	UniRef100_Q6XMP9_from_1_to_211 (HMM "NHase_beta" in sequence "UniRef100_Q6XMP9", bitscore: 468.1, e-value: 6.5e-135, length: 211)
202	UniRef100_Q6XMQ1_from_1_to_211 (HMM "NHase_beta" in sequence "UniRef100_Q6XMQ1", bitscore: 465.1, e-value: 5.5e-134, length: 211)
203	UniRef100_A0B042_from_1_to_212 (HMM "NHase_beta" in sequence "UniRef100_A0B042", bitscore: 440.4, e-value: 1.5e-126, length: 212)
204	UniRef100_A5W403_from_1_to_212 (HMM "NHase_beta" in sequence "UniRef100_A5W403", bitscore: 438.7, e-value: 4.6e-126, length: 212)
205	UniRef100_Q0SJT9_from_1_to_211 (HMM "NHase_beta" in sequence "UniRef100_Q0SJT9", bitscore: 436.0, e-value: 3.1e-125, length: 211)
206	UniRef100_A9IEH0_from_1_to_218 (HMM "NHase_beta" in sequence "UniRef100_A9IEH0", bitscore: 435.1, e-value: 5.8e-125, length: 218)
207	UniRef100_A0U2T3_from_1_to_212 (HMM "NHase_beta" in sequence "UniRef100_A0U2T3", bitscore: 434.9, e-value: 6.7e-125, length: 212)
208	UniRef100_Q0B186_from_1_to_212 (HMM "NHase_beta" in sequence "UniRef100_Q0B186", bitscore: 429.3, e-value: 3.1e-123, length: 212)
209	UniRef100_A0T8S3_from_1_to_212 (HMM "NHase_beta" in sequence "UniRef100_A0T8S3", bitscore: 425.1, e-value: 5.7e-122, length: 212)
210	UniRef100_Q6FBU7_from_1_to_212 (HMM "NHase_beta" in sequence "UniRef100_Q6FBU7", bitscore: 405.1, e-value: 5.9e-116, length: 212)
211	UniRef100_Q83W00_from_1_to_195 (HMM "NHase_beta" in sequence "UniRef100_Q83W00", bitscore: 399.1, e-value: 3.9e-114, length: 195)
212	UniRef100_Q4W7S5_from_15_to_211 (HMM "NHase_beta" in sequence "UniRef100_Q4W7S5", bitscore: 389.8, e-value: 2.5e-111, length: 197)
213	UniRef100_Q7SID3_from_1_to_226 (HMM "NHase_beta" in sequence "UniRef100_Q7SID3", bitscore: 366.5, e-value: 2.6e-104, length: 226)
214	UniRef100_B0FL81_from_1_to_226 (HMM "NHase_beta" in sequence "UniRef100_B0FL81", bitscore: 364.2, e-value: 1.2e-103, length: 226)
215	UniRef100_A1RDJ3_from_1_to_226 (HMM "NHase_beta" in sequence "UniRef100_A1RDJ3", bitscore: 355.3, e-value: 6.1e-101, length: 226)
216	UniRef100_Q70X87_from_1_to_219 (HMM "NHase_beta" in sequence "UniRef100_Q70X87", bitscore: 341.4, e-value: 9.2e-97, length: 219)
217	UniRef100_Q89LP6_from_1_to_219 (HMM "NHase_beta" in sequence "UniRef100_Q89LP6", bitscore: 271.6, e-value: 9.8e-76, length: 219)
218	UniRef100_Q2K6I5_from_1_to_219 (HMM "NHase_beta" in sequence "UniRef100_Q2K6I5", bitscore: 260.3, e-value: 2.3e-72, length: 219)
219	UniRef100_A6UB03_from_1_to_219 (HMM "NHase_beta" in sequence "UniRef100_A6UB03", bitscore: 252.7, e-value: 4.8e-70, length: 219)
220	UniRef100_A3SZS3_from_1_to_219 (HMM "NHase_beta" in sequence "UniRef100_A3SZS3", bitscore: 250.6, e-value: 2e-69, length: 219)
221	UniRef100_A3SE24_from_1_to_219 (HMM "NHase_beta" in sequence "UniRef100_A3SE24", bitscore: 250.3, e-value: 2.4e-69, length: 219)
222	UniRef100_Q92NS2_from_1_to_219 (HMM "NHase_beta" in sequence "UniRef100_Q92NS2", bitscore: 250.3, e-value: 2.5e-69, length: 219)
223	UniRef100_A5EJ06_from_1_to_219 (HMM "NHase_beta" in sequence "UniRef100_A5EJ06", bitscore: 248.8, e-value: 7e-69, length: 219)
224	UniRef100_Q2IWK3_from_1_to_218 (HMM "NHase_beta" in sequence "UniRef100_Q2IWK3", bitscore: 248.7, e-value: 7.3e-69, length: 218)
225	UniRef100_A0GFC0_from_1_to_218 (HMM "NHase_beta" in sequence "UniRef100_A0GFC0", bitscore: 244.2, e-value: 1.7e-67, length: 218)
226	UniRef100_UPI000014E7AA_from_1_to_227 (HMM "NHase_beta" in sequence "UniRef100_UPI000014E7AA", bitscore: 244.0, e-value: 2e-67, length: 227)
227	UniRef100_Q1MEA1_from_1_to_219 (HMM "NHase_beta" in sequence "UniRef100_Q1MEA1", bitscore: 243.5, e-value: 2.8e-67, length: 219)
228	UniRef100_Q98KL2_from_1_to_219 (HMM "NHase_beta" in sequence "UniRef100_Q98KL2", bitscore: 243.1, e-value: 3.5e-67, length: 219)
229	UniRef100_Q6N612_from_1_to_218 (HMM "NHase_beta" in sequence "UniRef100_Q6N612", bitscore: 237.6, e-value: 1.6e-65, length: 218)
230	UniRef100_Q136L4_from_1_to_218 (HMM "NHase_beta" in sequence "UniRef100_Q136L4", bitscore: 234.3, e-value: 1.6e-64, length: 218)
231	UniRef100_A9D3M4_from_1_to_219 (HMM "NHase_beta" in sequence "UniRef100_A9D3M4", bitscore: 232.5, e-value: 5.5e-64, length: 219)
232	UniRef100_Q213Y9_from_1_to_217 (HMM "NHase_beta" in sequence "UniRef100_Q213Y9", bitscore: 226.8, e-value: 2.9e-62, length: 217)
233	UniRef100_A8TJA1_from_1_to_218 (HMM "NHase_beta" in sequence "UniRef100_A8TJA1", bitscore: 226.6, e-value: 3.4e-62, length: 218)
234	UniRef100_A4YUN5_from_1_to_219 (HMM "NHase_beta" in sequence "UniRef100_A4YUN5", bitscore: 226.0, e-value: 5.1e-62, length: 219)
235	UniRef100_Q83VZ9_from_1_to_166 (HMM "NHase_beta" in sequence "UniRef100_Q83VZ9", bitscore: 224.2, e-value: 1.8e-61, length: 166)
236	UniRef100_Q9L542_from_1_to_227 (HMM "NHase_beta" in sequence "UniRef100_Q9L542", bitscore: 223.3, e-value: 3.2e-61, length: 227)
237	UniRef100_A9FPW1_from_1_to_219 (HMM "NHase_beta" in sequence "UniRef100_A9FPW1", bitscore: 222.3, e-value: 6.6e-61, length: 219)
238	UniRef100_Q84FS6_from_1_to_227 (HMM "NHase_beta" in sequence "UniRef100_Q84FS6", bitscore: 221.7, e-value: 1e-60, length: 227)
239	UniRef100_A0NLT4_from_1_to_219 (HMM "NHase_beta" in sequence "UniRef100_A0NLT4", bitscore: 211.0, e-value: 1.6e-57, length: 219)
240	UniRef100_A3U2F7_from_1_to_220 (HMM "NHase_beta" in sequence "UniRef100_A3U2F7", bitscore: 194.3, e-value: 1.7e-52, length: 220)
241	UniRef100_Q1YKR0_from_1_to_220 (HMM "NHase_beta" in sequence "UniRef100_Q1YKR0", bitscore: 175.5, e-value: 8e-47, length: 220)
242	UniRef100_Q5LTU7_from_1_to_224 (HMM "NHase_beta" in sequence "UniRef100_Q5LTU7", bitscore: 172.0, e-value: 9.4e-46, length: 224)
243	UniRef100_A4EXP3_from_1_to_225 (HMM "NHase_beta" in sequence "UniRef100_A4EXP3", bitscore: 167.6, e-value: 1.9e-44, length: 225)
244	UniRef100_Q1GF63_from_1_to_232 (HMM "NHase_beta" in sequence "UniRef100_Q1GF63", bitscore: 155.8, e-value: 6.7e-41, length: 232)
245	UniRef100_A9EK73_from_1_to_236 (HMM "NHase_beta" in sequence "UniRef100_A9EK73", bitscore: 150.9, e-value: 2.1e-39, length: 236)
246	UniRef100_A3X4L0_from_1_to_219 (HMM "NHase_beta" in sequence "UniRef100_A3X4L0", bitscore: 148.4, e-value: 1.2e-38, length: 219)
247	UniRef100_A5NUX7_from_1_to_198 (HMM "NHase_beta" in sequence "UniRef100_A5NUX7", bitscore: 146.9, e-value: 3.2e-38, length: 198)
248	UniRef100_A9G309_from_1_to_238 (HMM "NHase_beta" in sequence "UniRef100_A9G309", bitscore: 145.5, e-value: 8.8e-38, length: 238)
249	UniRef100_A1T2T6_from_1_to_230 (HMM "NHase_beta" in sequence "UniRef100_A1T2T6", bitscore: 140.7, e-value: 2.4e-36, length: 230)
250	UniRef100_A9E2B3_from_1_to_224 (HMM "NHase_beta" in sequence "UniRef100_A9E2B3", bitscore: 140.6, e-value: 2.6e-36, length: 224)
251	UniRef100_A9H9B3_from_1_to_223 (HMM "NHase_beta" in sequence "UniRef100_A9H9B3", bitscore: 140.4, e-value: 3e-36, length: 223)
252	UniRef100_Q168S4_from_1_to_223 (HMM "NHase_beta" in sequence "UniRef100_Q168S4", bitscore: 133.7, e-value: 3e-34, length: 223)
253	UniRef100_B0C3X2_from_1_to_248 (HMM "NHase_beta" in sequence "UniRef100_B0C3X2", bitscore: 64.6, e-value: 8.5e-14, length: 248)
254	UniRef100_Q1M6R1_from_1_to_238 (HMM "NHase_beta" in sequence "UniRef100_Q1M6R1", bitscore: 53.8, e-value: 5.7e-13, length: 238)
255	UniRef100_A8INW5_from_1_to_239 (HMM "NHase_beta" in sequence "UniRef100_A8INW5", bitscore: 42.8, e-value: 4e-12, length: 239)
256	UniRef100_A0GPE0_from_1_to_246 (HMM "NHase_beta" in sequence "UniRef100_A0GPE0", bitscore: 41.7, e-value: 4.8e-12, length: 246)
257	UniRef100_A1THE1_from_1_to_240 (HMM "NHase_beta" in sequence "UniRef100_A1THE1", bitscore: 40.6, e-value: 5.9e-12, length: 240)
258	UniRef100_A0QPF2_from_5_to_242 (HMM "NHase_beta" in sequence "UniRef100_A0QPF2", bitscore: 33.1, e-value: 2.2e-11, length: 238)
259	UniRef100_A4T4A5_from_1_to_241 (HMM "NHase_beta" in sequence "UniRef100_A4T4A5", bitscore: 25.3, e-value: 8.8e-11, length: 241)
260	UniRef100_A9V2C1_from_10_to_211 (HMM "NHase_beta" in sequence "UniRef100_A9V2C1", bitscore: -6.7, e-value: 2.5e-08, length: 202)
261	UniRef100_A1T587_from_45_to_278 (HMM "NHase_beta" in sequence "UniRef100_A1T587", bitscore: -16.6, e-value: 1.4e-07, length: 234)
262	UniRef100_A1UNX4_from_45_to_278 (HMM "NHase_beta" in sequence "UniRef100_A1UNX4", bitscore: -17.3, e-value: 1.6e-07, length: 234)
263	UniRef100_A4TEP0_from_45_to_278 (HMM "NHase_beta" in sequence "UniRef100_A4TEP0", bitscore: -20.9, e-value: 3e-07, length: 234)
264	UniRef100_A0R5P7_from_29_to_265 (HMM "NHase_beta" in sequence "UniRef100_A0R5P7", bitscore: -45.3, e-value: 2.2e-05, length: 237)
265	UniRef100_Q08G29_from_44_to_283 (HMM "NHase_beta" in sequence "UniRef100_Q08G29", bitscore: -73.2, e-value: 0.0031, length: 240)
266	UniRef100_A0PXR9_from_560_to_699 (HMM "NHase_beta" in sequence "UniRef100_A0PXR9", bitscore: -144.0, e-value: 0.092, length: 140)
267	UniRef100_A9DS52_from_54_to_199 (HMM "NHase_beta" in sequence "UniRef100_A9DS52", bitscore: -144.4, e-value: 0.098, length: 146)
268	UniRef100_A1ZN86_from_17_to_136 (HMM "NHase_beta" in sequence "UniRef100_A1ZN86", bitscore: -161.0, e-value: 1.2, length: 120)
