# Supplementary material for: A Nitrile Hydratase in the Eukaryote Monosiga brevicollis
Source: PLoS One. 2008 Dec 19;3(12):e3976. doi: 10.1371/journal.pone.0003976 (PMC2603476; doi:10.1371/journal.pone.0003976)
Supplement: Methods S5 — Python scripts for the data analysis (0.02 MB ZIP) [file pone.0003976.s006.zip]

Archive with 11 entries (10 files):
- Programs/
- Programs/NHase_db_add_hmm_hit_properties.py
- Programs/NHase_db_add_protein_properties.py
- Programs/NHase_db_add_species_properties.py
- Programs/NHase_db_add_tree_positions.py
- Programs/NHase_db_analyse_annotation_strings.py
- Programs/NHase_db_create_hit_overview_CSV_file.py
- Programs/NHase_db_create_iTOL_color_files.py
- Programs/NHase_db_find_domain_fusion.py
- Programs/metagenomicseq.py
- Programs/nhase_db_tools.py
