# Supplementary material for: A Nitrile Hydratase in the Eukaryote Monosiga brevicollis
Source: PLoS One. 2008 Dec 19;3(12):e3976. doi: 10.1371/journal.pone.0003976 (PMC2603476; doi:10.1371/journal.pone.0003976)
Supplement: Methods S6 — Database files - availability under the Creative Commons Attribution License (http://creativecommons.org/licenses/by/3.0/) (0.11 MB ZIP) [file pone.0003976.s007.zip]

Archive with 3 entries (2 files):
- Database_files/
- Database_files/NHases_sqlite.db
- Database_files/NHases_overview.csv
