# Supplementary material for: A Nitrile Hydratase in the Eukaryote Monosiga brevicollis
Source: PLoS One. 2008 Dec 19;3(12):e3976. doi: 10.1371/journal.pone.0003976 (PMC2603476; doi:10.1371/journal.pone.0003976)
Supplement: Methods S6 — Database files - availability under the Creative Commons Attribution License (http://creativecommons.org/licenses/by/3.0/) (0.11 MB ZIP) [file pone.0003976.s007.zip › Database_files/NHases_overview.csv]

hit name	HMM name	tree position	number header	added by cluster	e-value	bitscore	hit length	hit start position	hit end position	hit protein name	hit protein domain structure	hit protein annotation	hit protein length	source	species	annotation group	taxonomy	annotation by tree position	comments
UniRef100_Q2IVS2_from_37_to_186	NHase_alpha	1	325	-	18	-142.8	150	37	186	UniRef100_Q2IVS2	NHase_alpha(None)	Cluster: Diguanylate cyclase; n=1; Rhodopseudomonas palustris HaA2|Rep: Diguanylate cyclase - Rhodopseudomonas palustris (strain HaA2)	352	UniRef	Rhodopseudomonas palustris	Unknown	root|cellular organisms|Bacteria|Proteobacteria|Alphaproteobacteria|Rhizobiales|Bradyrhizobiaceae|Rhodopseudomonas|Rhodopseudomonas palustris|Rhodopseudomonas palustris TIE-1	-	-
UniRef100_Q137P7_from_40_to_189	NHase_alpha	2	326	-	29	-145.3	150	40	189	UniRef100_Q137P7	NHase_alpha(None)	Cluster: Diguanylate cyclase; n=1; Rhodopseudomonas palustris BisB5|Rep: Diguanylate cyclase - Rhodopseudomonas palustris (strain BisB5)	355	UniRef	Rhodopseudomonas palustris	Unknown	root|cellular organisms|Bacteria|Proteobacteria|Alphaproteobacteria|Rhizobiales|Bradyrhizobiaceae|Rhodopseudomonas|Rhodopseudomonas palustris|Rhodopseudomonas palustris TIE-1	-	-
UniRef100_Q213Q4_from_43_to_162	NHase_alpha	3	327	-	0.11	-152.7	120	43	162	UniRef100_Q213Q4	NHase_alpha(None)	Cluster: Diguanylate cyclase; n=1; Rhodopseudomonas palustris BisB18|Rep: Diguanylate cyclase - Rhodopseudomonas palustris (strain BisB18)	355	UniRef	Rhodopseudomonas palustris	Unknown	root|cellular organisms|Bacteria|Proteobacteria|Alphaproteobacteria|Rhizobiales|Bradyrhizobiaceae|Rhodopseudomonas|Rhodopseudomonas palustris|Rhodopseudomonas palustris TIE-1	-	-
JCVI_PEP_1096697747837_from_289_to_477	NHase_alpha	4	4	-	7.7e-132	458.1	189	289	477	JCVI_PEP_1096697747837	NHase_alpha(None)	/source_dna_id=JCVI_ORF_1096697747836 /offset=0 /translation_table=11 /length=484 /full_length=484	484	GOS	-	Unknown	-	-	-
DU735816.1_gene1_from_1_to_59	NHase_alpha	5	213	-	2.4e-07	-33.6	59	1	59	DU735816.1_gene1	NHase_alpha(None)	start:159 end:359 strand +	66	NPSG	-	Unknown	-	-	-
DU743485.1_gene2_from_1_to_75	NHase_alpha	6	208	-	46	-102.5	75	1	75	DU743485.1_gene2	NHase_alpha(None)	start:736 end:978 strand -	80	NPSG	-	Unknown	-	-	-
UniRef100_A8DCZ3_from_37_to_205	NHase_alpha	7	324	-	0.0003	-32.5	169	37	205	UniRef100_A8DCZ3	NHase_alpha(None)	Cluster: Putative uncharacterized protein; n=1; Methylobacterium populi BJ001|Rep: Putative uncharacterized protein - Methylobacterium populi BJ001	209	UniRef	Methylobacterium populi	Unknown	root|cellular organisms|Bacteria|Proteobacteria|Alphaproteobacteria|Rhizobiales|Methylobacteriaceae|Methylobacterium|Methylobacterium populi|Methylobacterium populi BJ001	-	-
Contig34911.gene1_from_1_to_54	NHase_alpha	8	206	-	3.2e-05	-47.3	54	1	54	Contig34911.gene1	NHase_alpha(None)	1 to 174 + strand	57	MFS	-	Unknown	-	-	-
JCVI_PEP_1096675060623_from_30_to_164	NHase_alpha	9	154	-	7.4e-41	155.9	135	30	164	JCVI_PEP_1096675060623	NHase_alpha(None)	/source_dna_id=JCVI_ORF_1096675060622 /offset=0 /translation_table=11 /length=165 /full_length=165	165	GOS	-	Unknown	-	-	-
UniRef100_P29378_from_4_to_201	NHase_alpha	10	217	-	1.1e-149	517.2	198	4	201	UniRef100_P29378	NHase_alpha(None)	Cluster: Low-molecular weight cobalt-containing nitrile hydratase subunit alpha; n=1; Rhodococcus rhodochrous|Rep: Low-molecular weight cobalt-containing nitrile hydratase subunit alpha - Rhodococcus rhodochrous	207	UniRef	Rhodococcus rhodochrous	NHase	root|cellular organisms|Bacteria|Actinobacteria|Actinobacteria (class)|Actinobacteridae|Actinomycetales|Corynebacterineae|Nocardiaceae|Rhodococcus|Rhodococcus rhodochrous	-	-
UniRef100_Q53118_from_1_to_194	NHase_alpha	11	219	-	1.3e-148	513.6	194	1	194	UniRef100_Q53118	NHase_alpha(None)	Cluster: Nitrile hydratase subunit alpha; n=1; Rhodococcus sp.|Rep: Nitrile hydratase subunit alpha - Rhodococcus sp	199	UniRef	Rhodococcus sp	NHase	root|cellular organisms|Bacteria|Actinobacteria|Actinobacteria (class)|Actinobacteridae|Actinomycetales|Corynebacterineae|Nocardiaceae|Rhodococcus|Rhodococcus sp. PEG604	-	-
UniRef100_A1RDJ2_from_1_to_194	NHase_alpha	12	237	-	5.3e-127	441.9	194	1	194	UniRef100_A1RDJ2	NHase_alpha(None)	Cluster: Nitrile hydratase, alpha subunit; n=1; Arthrobacter aurescens TC1|Rep: Nitrile hydratase, alpha subunit - Arthrobacter aurescens (strain TC1)	199	UniRef	Arthrobacter aurescens	NHase	root|cellular organisms|Bacteria|Actinobacteria|Actinobacteria (class)|Actinobacteridae|Actinomycetales|Micrococcineae|Micrococcaceae|Arthrobacter|Arthrobacter aurescens|Arthrobacter aurescens TC1	-	-
UniRef100_B0FL82_from_7_to_203	NHase_alpha	13	247	-	4.6e-123	428.8	197	7	203	UniRef100_B0FL82	NHase_alpha(None)	Cluster: Nitrile hydratase alpha subunit; n=1; Mesorhizobium sp. F28|Rep: Nitrile hydratase alpha subunit - Mesorhizobium sp. F28	206	UniRef	Mesorhizobium sp.	NHase	root|cellular organisms|Bacteria|Proteobacteria|Alphaproteobacteria|Rhizobiales|Phyllobacteriaceae|Mesorhizobium|Mesorhizobium sp. CV-16	-	-
UniRef100_Q7SID2_from_5_to_200	NHase_alpha	14	243	-	9,00E-124	431.1	196	5	200	UniRef100_Q7SID2	NHase_alpha(None)	Cluster: Cobalt-containing nitrile hydratase subunit alpha; n=1; Pseudonocardia thermophila|Rep: Cobalt-containing nitrile hydratase subunit alpha - Pseudonocardia thermophila	204	UniRef	Pseudonocardia thermophila	NHase	root|cellular organisms|Bacteria|Actinobacteria|Actinobacteria (class)|Actinobacteridae|Actinomycetales|Pseudonocardineae|Pseudonocardiaceae|Pseudonocardia|Pseudonocardia thermophila	-	-
JCVI_PEP_1096682882235_from_29_to_220	NHase_alpha	15	42	-	8.8e-117	408.1	192	29	220	JCVI_PEP_1096682882235	NHase_alpha(None)	/source_dna_id=JCVI_ORF_1096682882234 /offset=0 /translation_table=11 /length=228 /full_length=228	228	GOS	-	Unknown	-	-	-
JCVI_PEP_1096699458683_from_1_to_133	NHase_alpha	16	141	-	1.7e-52	194.5	133	1	133	JCVI_PEP_1096699458683	NHase_alpha(None)	/source_dna_id=JCVI_ORF_1096699458682 /offset=0 /translation_table=11 /length=134 /full_length=134	134	GOS	-	Unknown	-	-	-
JCVI_PEP_1096672287773_from_1_to_152	NHase_alpha	17	121	-	1.9e-75	270.8	152	1	152	JCVI_PEP_1096672287773	NHase_alpha(None)	/source_dna_id=JCVI_ORF_1096672287772 /offset=0 /translation_table=11 /length=152 /full_length=152	152	GOS	-	Unknown	-	-	-
JCVI_PEP_1096698347455_from_1_to_189	NHase_alpha	18	52	-	2.2e-112	393.4	189	1	189	JCVI_PEP_1096698347455	NHase_alpha(None)	/source_dna_id=JCVI_ORF_1096698347454 /offset=0 /translation_table=11 /length=196 /full_length=196	196	GOS	-	Unknown	-	-	-
JCVI_PEP_1096698336315_from_1_to_189	NHase_alpha	19	54	-	3.7e-112	392.7	189	1	189	JCVI_PEP_1096698336315	NHase_alpha(None)	/source_dna_id=JCVI_ORF_1096698336314 /offset=0 /translation_table=11 /length=196 /full_length=196	196	GOS	-	Unknown	-	-	-
JCVI_PEP_1096667185103_from_3_to_71	NHase_alpha	20	198	-	33	-66.1	69	3	71	JCVI_PEP_1096667185103	NHase_alpha(None)	/source_dna_id=JCVI_ORF_1096667185102 /offset=0 /translation_table=11 /length=72 /full_length=72	72	GOS	-	Unknown	-	-	-
JCVI_PEP_1096682107357_from_2_to_190	NHase_alpha	21	78	-	8.4e-105	368.3	189	2	190	JCVI_PEP_1096682107357	NHase_alpha(None)	/source_dna_id=JCVI_ORF_1096682107356 /offset=0 /translation_table=11 /length=194 /full_length=194	194	GOS	-	Unknown	-	-	-
JCVI_PEP_1096688142029_from_1_to_108	NHase_alpha	22	155	-	4.2e-40	153.3	108	1	108	JCVI_PEP_1096688142029	NHase_alpha(None)	/source_dna_id=JCVI_ORF_1096688142028 /offset=0 /translation_table=11 /length=113 /full_length=113	113	GOS	-	Unknown	-	-	-
JCVI_PEP_1096666102431_from_1_to_142	NHase_alpha	23	127	-	2.7e-70	253.6	142	1	142	JCVI_PEP_1096666102431	NHase_alpha(None)	/source_dna_id=JCVI_ORF_1096666102430 /offset=0 /translation_table=11 /length=147 /full_length=147	147	GOS	-	Unknown	-	-	-
JCVI_PEP_1096698054133_from_3_to_191	NHase_alpha	24	74	-	2.1e-105	370.3	189	3	191	JCVI_PEP_1096698054133	NHase_alpha(None)	/source_dna_id=JCVI_ORF_1096698054132 /offset=0 /translation_table=11 /length=196 /full_length=196	196	GOS	-	Unknown	-	-	-
UniRef100_UPI000014E7A9_from_8_to_212	NHase_alpha	25	244	-	9.8e-124	431.0	205	8	212	UniRef100_UPI000014E7A9	NHase_alpha(None)	Cluster: nitrile hydratase a chain; n=1; Bacillus smithii|Rep: nitrile hydratase a chain - Bacillus smithii	220	UniRef	Bacillus smithii	NHase	root|cellular organisms|Bacteria|Firmicutes|Bacilli|Bacillales|Bacillaceae|Bacillus|Bacillus smithii	-	-
UniRef100_Q9L541_from_10_to_206	NHase_alpha	26	245	-	1.2e-123	430.8	197	10	206	UniRef100_Q9L541	NHase_alpha(None)	Cluster: Nitrile hydratase alpha subunit; n=1; Bacillus sp. BR449|Rep: Nitrile hydratase alpha subunit - Bacillus sp. BR449	214	UniRef	Bacillus sp.	NHase	root|cellular organisms|Bacteria|Firmicutes|Bacilli|Bacillales|Bacillaceae|Bacillus|Bacillus sp. 7BR8	-	-
UniRef100_Q84FS5_from_10_to_206	NHase_alpha	27	241	-	3.2e-124	432.6	197	10	206	UniRef100_Q84FS5	NHase_alpha(None)	Cluster: Nitrile hydratase alpha subunit; n=1; Bacillus sp. RAPc8|Rep: Nitrile hydratase alpha subunit - Bacillus sp. RAPc8	216	UniRef	Bacillus sp.	NHase	root|cellular organisms|Bacteria|Firmicutes|Bacilli|Bacillales|Bacillaceae|Bacillus|Bacillus sp. 7BR8	-	-
JCVI_PEP_1096678163901_from_11_to_197	NHase_alpha	28	94	-	1,00E-101	358.0	187	11	197	JCVI_PEP_1096678163901	NHase_alpha(None)	/source_dna_id=JCVI_ORF_1096678163900 /offset=0 /translation_table=11 /length=197 /full_length=197	197	GOS	-	Unknown	-	-	-
JCVI_PEP_1096674400829_from_1_to_175	NHase_alpha	29	104	-	7.4e-93	328.6	175	1	175	JCVI_PEP_1096674400829	NHase_alpha(None)	/source_dna_id=JCVI_ORF_1096674400828 /offset=0 /translation_table=11 /length=179 /full_length=179	179	GOS	-	Unknown	-	-	-
JCVI_PEP_1096667274889_from_1_to_182	NHase_alpha	30	102	-	2.6e-97	343.4	182	1	182	JCVI_PEP_1096667274889	NHase_alpha(None)	/source_dna_id=JCVI_ORF_1096667274888 /offset=0 /translation_table=11 /length=186 /full_length=186	186	GOS	-	Unknown	-	-	-
UniRef100_B0C3X1_from_12_to_205	NHase_alpha	31	287	-	1.7e-99	350.5	194	12	205	UniRef100_B0C3X1	NHase_alpha(None)	Cluster: Nitrile hydratase, alpha subunit; n=1; Acaryochloris marina MBIC11017|Rep: Nitrile hydratase, alpha subunit - Acaryochloris marina (strain MBIC 11017)	207	UniRef	Acaryochloris marina	NHase	root|cellular organisms|Bacteria|Cyanobacteria|unclassified Cyanobacteria|Acaryochloris|Acaryochloris marina|Acaryochloris marina MBIC11017	-	-
UniRef100_A0GPD9_from_113_to_313	NHase_alpha	32	301	-	5.4e-85	302.3	201	113	313	UniRef100_A0GPD9	NHase_alpha(None)	Cluster: Nitrile hydratase, alpha subunit; n=1; Burkholderia phytofirmans PsJN|Rep: Nitrile hydratase, alpha subunit - Burkholderia phytofirmans PsJN	318	UniRef	Burkholderia phytofirmans	NHase	root|cellular organisms|Bacteria|Proteobacteria|Betaproteobacteria|Burkholderiales|Burkholderiaceae|Burkholderia|Burkholderia phytofirmans|Burkholderia phytofirmans PsJN	-	-
UniRef100_A8INW4_from_12_to_212	NHase_alpha	33	291	-	1.3e-90	321.0	201	12	212	UniRef100_A8INW4	NHase_alpha(None)	Cluster: Nitrile hydratase alpha subunit; n=1; Azorhizobium caulinodans ORS 571|Rep: Nitrile hydratase alpha subunit - Azorhizobium caulinodans (strain ATCC 43989 / DSM 5975 / ORS 571)	215	UniRef	Azorhizobium caulinodans	NHase	root|cellular organisms|Bacteria|Proteobacteria|Alphaproteobacteria|Rhizobiales|Xanthobacteraceae|Azorhizobium|Azorhizobium caulinodans|Azorhizobium caulinodans ORS 571	-	-
UniRef100_Q1M6R2_from_1_to_202	NHase_alpha	34	296	-	1.4e-87	310.9	202	1	202	UniRef100_Q1M6R2	NHase_alpha(None)	Cluster: Putative cobalt-containing nitrile hydratase subunit alpha; n=1; Rhizobium leguminosarum bv. viciae 3841|Rep: Putative cobalt-containing nitrile hydratase subunit alpha - Rhizobium leguminosarum bv. viciae (strain 3841)	205	UniRef	Rhizobium leguminosarum	Putative_NHase	root|cellular organisms|Bacteria|Proteobacteria|Alphaproteobacteria|Rhizobiales|Rhizobiaceae|Rhizobium/Agrobacterium group|Rhizobium|Rhizobium leguminosarum|Rhizobium leguminosarum bv. phaseoli	-	-
UniRef100_A4T4A6_from_2_to_202	NHase_alpha	35	298	-	4.9e-87	309.1	201	2	202	UniRef100_A4T4A6	NHase_alpha(None)	Cluster: Nitrile hydratase, alpha subunit; n=1; Mycobacterium gilvum PYR-GCK|Rep: Nitrile hydratase, alpha subunit - Mycobacterium gilvum (strain PYR-GCK) (Mycobacterium flavescens(strain ATCC 700033 / PYR-GCK))	206	UniRef	Mycobacterium gilvum	NHase	root|cellular organisms|Bacteria|Actinobacteria|Actinobacteria (class)|Actinobacteridae|Actinomycetales|Corynebacterineae|Mycobacteriaceae|Mycobacterium|Mycobacterium gilvum|Mycobacterium gilvum PYR-GCK	-	-
UniRef100_A0QPF3_from_1_to_202	NHase_alpha	36	292	-	3.8e-89	316.1	202	1	202	UniRef100_A0QPF3	NHase_alpha(None)	Cluster: Nitrile hydratase, alpha subunit; n=1; Mycobacterium smegmatis str. MC2 155|Rep: Nitrile hydratase, alpha subunit - Mycobacterium smegmatis (strain ATCC 700084 / mc(2)155)	206	UniRef	Mycobacterium smegmatis	NHase	root|cellular organisms|Bacteria|Actinobacteria|Actinobacteria (class)|Actinobacteridae|Actinomycetales|Corynebacterineae|Mycobacteriaceae|Mycobacterium|Mycobacterium smegmatis|Mycobacterium smegmatis str. MC2 155	-	-
UniRef100_A1THE0_from_2_to_202	NHase_alpha	37	299	-	1.2e-85	304.5	201	2	202	UniRef100_A1THE0	NHase_alpha(None)	Cluster: Nitrile hydratase, alpha subunit; n=1; Mycobacterium vanbaalenii PYR-1|Rep: Nitrile hydratase, alpha subunit - Mycobacterium vanbaalenii (strain DSM 7251 / PYR-1)	206	UniRef	Mycobacterium vanbaalenii	NHase	root|cellular organisms|Bacteria|Actinobacteria|Actinobacteria (class)|Actinobacteridae|Actinomycetales|Corynebacterineae|Mycobacteriaceae|Mycobacterium|Mycobacterium vanbaalenii|Mycobacterium vanbaalenii PYR-1	-	-
UniRef100_Q6A3Q1_from_1_to_73	NHase_alpha	38	319	-	4.6e-06	-8.5	73	1	73	UniRef100_Q6A3Q1	NHase_alpha(None)	Cluster: Putative nitrile hydratase alpha subunit; n=1; Variovorax sp. DSM 11402|Rep: Putative nitrile hydratase alpha subunit - Variovorax sp. DSM 11402	74	UniRef	Variovorax sp.	Putative_NHase	root|cellular organisms|Bacteria|Proteobacteria|Betaproteobacteria|Burkholderiales|Comamonadaceae|Variovorax|Variovorax sp. N-39-25-2	-	-
UniRef100_Q70TE8_from_1_to_74	NHase_alpha	39	317	-	2.7e-07	07.09.08	74	1	74	UniRef100_Q70TE8	NHase_alpha(None)	Cluster: Nitrile hydratase alpha subunit; n=1; Rhodococcus erythropolis|Rep: Nitrile hydratase alpha subunit - Rhodococcus erythropolis	75	UniRef	Rhodococcus erythropolis	NHase	root|cellular organisms|Bacteria|Actinobacteria|Actinobacteria (class)|Actinobacteridae|Actinomycetales|Corynebacterineae|Nocardiaceae|Rhodococcus|Rhodococcus erythropolis|Rhodococcus erythropolis PR4	-	-
JCVI_PEP_1096689938755_from_19_to_118	NHase_alpha	40	169	-	2.1e-16	74.7	100	19	118	JCVI_PEP_1096689938755	NHase_alpha(None)	/source_dna_id=JCVI_ORF_1096689938754 /offset=0 /translation_table=11 /length=118 /full_length=118	118	GOS	-	Unknown	-	-	-
UniRef100_Q70T70_from_1_to_75	NHase_alpha	41	318	-	3.5e-07	06.05.08	75	1	75	UniRef100_Q70T70	NHase_alpha(None)	Cluster: Nitrile hydratase alpha subunit; n=1; Rhodococcus sp. CCMI 458|Rep: Nitrile hydratase alpha subunit - Rhodococcus sp. CCMI 458	76	UniRef	Rhodococcus sp.	NHase	root|cellular organisms|Bacteria|Actinobacteria|Actinobacteria (class)|Actinobacteridae|Actinomycetales|Corynebacterineae|Nocardiaceae|Rhodococcus|Rhodococcus sp. NCIMB 9784	-	-
UniRef100_Q70T71_from_1_to_74	NHase_alpha	42	315	-	1.9e-07	10.01.08	74	1	74	UniRef100_Q70T71	NHase_alpha(None)	Cluster: Nitrile hydratase alpha subunit; n=1; Rhodococcus erythropolis|Rep: Nitrile hydratase alpha subunit - Rhodococcus erythropolis	75	UniRef	Rhodococcus erythropolis	NHase	root|cellular organisms|Bacteria|Actinobacteria|Actinobacteria (class)|Actinobacteridae|Actinomycetales|Corynebacterineae|Nocardiaceae|Rhodococcus|Rhodococcus erythropolis|Rhodococcus erythropolis PR4	-	-
UniRef100_Q70T73_from_1_to_74	NHase_alpha	43	316	-	2,00E-007	09.07.08	74	1	74	UniRef100_Q70T73	NHase_alpha(None)	Cluster: Nitrile hydratase alpha subunit; n=1; Rhodococcus erythropolis|Rep: Nitrile hydratase alpha subunit - Rhodococcus erythropolis	75	UniRef	Rhodococcus erythropolis	NHase	root|cellular organisms|Bacteria|Actinobacteria|Actinobacteria (class)|Actinobacteridae|Actinomycetales|Corynebacterineae|Nocardiaceae|Rhodococcus|Rhodococcus erythropolis|Rhodococcus erythropolis PR4	-	-
UniRef100_Q70T72_from_1_to_74	NHase_alpha	44	314	-	1.4e-07	11.08.08	74	1	74	UniRef100_Q70T72	NHase_alpha(None)	Cluster: Nitrile hydratase alpha subunit; n=1; Rhodococcus erythropolis|Rep: Nitrile hydratase alpha subunit - Rhodococcus erythropolis	75	UniRef	Rhodococcus erythropolis	NHase	root|cellular organisms|Bacteria|Actinobacteria|Actinobacteria (class)|Actinobacteridae|Actinomycetales|Corynebacterineae|Nocardiaceae|Rhodococcus|Rhodococcus erythropolis|Rhodococcus erythropolis PR4	-	-
JCVI_PEP_1096688801309_from_1_to_95	NHase_alpha	45	179	-	5.9e-10	32.2	95	1	95	JCVI_PEP_1096688801309	NHase_alpha(None)	/source_dna_id=JCVI_ORF_1096688801308 /offset=0 /translation_table=11 /length=96 /full_length=96	96	GOS	-	Unknown	-	-	-
JCVI_PEP_1096675369989_from_1_to_93	NHase_alpha	46	168	-	1.9e-17	78.1	93	1	93	JCVI_PEP_1096675369989	NHase_alpha(None)	/source_dna_id=JCVI_ORF_1096675369988 /offset=0 /translation_table=11 /length=100 /full_length=100	100	GOS	-	Unknown	-	-	-
JCVI_PEP_1096691387621_from_52_to_149	NHase_alpha	47	178	-	3.3e-10	35.4	98	52	149	JCVI_PEP_1096691387621	NHase_alpha(None)	/source_dna_id=JCVI_ORF_1096691387620 /offset=0 /translation_table=11 /length=149 /full_length=149	149	GOS	-	Unknown	-	-	-
UniRef100_Q70T66_from_1_to_93	NHase_alpha	48	323	-	3.3e-05	-19.8	93	1	93	UniRef100_Q70T66	NHase_alpha(None)	Cluster: Nitrile hydratase alpha subunit; n=1; unidentified bacterium|Rep: Nitrile hydratase alpha subunit - unidentified bacterium	104	UniRef	unidentified bacterium	NHase	root|cellular organisms|Bacteria|Proteobacteria|Betaproteobacteria|Nitrosomonadales|Nitrosomonadaceae|environmental samples|unidentified bacterium IA-3	-	-
UniRef100_Q70T65_from_1_to_98	NHase_alpha	49	320	-	8.6e-06	-12.0	98	1	98	UniRef100_Q70T65	NHase_alpha(None)	Cluster: Nitrile hydratase alpha subunit; n=1; unidentified bacterium|Rep: Nitrile hydratase alpha subunit - unidentified bacterium	99	UniRef	unidentified bacterium	NHase	root|cellular organisms|Bacteria|Proteobacteria|Betaproteobacteria|Nitrosomonadales|Nitrosomonadaceae|environmental samples|unidentified bacterium IA-3	-	-
JCVI_PEP_1096699787999_from_29_to_216	NHase_alpha	50	72	-	1.6e-105	370.6	188	29	216	JCVI_PEP_1096699787999	NHase_alpha(None)	/source_dna_id=JCVI_ORF_1096699787998 /offset=0 /translation_table=11 /length=223 /full_length=223	223	GOS	-	Unknown	-	-	-
Contig19967.gene2_from_6_to_194	NHase_alpha	51	200	-	1,00E-113	392.8	189	6	194	Contig19967.gene2	NHase_alpha(None)	644 to 1264 + strand	206	MFS	-	Unknown	-	-	-
UniRef100_A0T8S4_from_1_to_196	NHase_alpha	52	238	-	2.7e-126	439.5	196	1	196	UniRef100_A0T8S4	NHase_alpha(None)	Cluster: Nitrile hydratase, alpha subunit; n=1; Burkholderia ambifaria MC40-6|Rep: Nitrile hydratase, alpha subunit - Burkholderia ambifaria MC40-6	199	UniRef	Burkholderia ambifaria	NHase	root|cellular organisms|Bacteria|Proteobacteria|Betaproteobacteria|Burkholderiales|Burkholderiaceae|Burkholderia|Burkholderia cepacia complex|Burkholderia ambifaria|Burkholderia ambifaria IOP40-10	-	-
UniRef100_Q0B185_from_1_to_196	NHase_alpha	53	239	-	4.6e-126	438.7	196	1	196	UniRef100_Q0B185	NHase_alpha(None)	Cluster: Nitrile hydratase, alpha subunit; n=1; Burkholderia ambifaria AMMD|Rep: Nitrile hydratase, alpha subunit - Burkholderia cepacia (strain ATCC 53795 / AMMD)	199	UniRef	Burkholderia cepacia	NHase	root|cellular organisms|Bacteria|Proteobacteria|Betaproteobacteria|Burkholderiales|Burkholderiaceae|Burkholderia|Burkholderia cepacia complex|Burkholderia multivorans|Burkholderia multivorans E243	-	-
JCVI_PEP_1096701800161_from_90_to_278	NHase_alpha	54	50	-	1.2e-112	394.4	189	90	278	JCVI_PEP_1096701800161	NHase_alpha(None)	/source_dna_id=JCVI_ORF_1096701800160 /offset=0 /translation_table=11 /length=282 /full_length=282	282	GOS	-	Unknown	-	-	-
UniRef100_A0B043_from_1_to_196	NHase_alpha	55	236	-	3.6e-127	442.4	196	1	196	UniRef100_A0B043	NHase_alpha(None)	Cluster: Nitrile hydratase, alpha subunit; n=3; Burkholderia cenocepacia|Rep: Nitrile hydratase, alpha subunit - Burkholderia cenocepacia (strain HI2424)	199	UniRef	Burkholderia cenocepacia	NHase	root|cellular organisms|Bacteria|Proteobacteria|Betaproteobacteria|Burkholderiales|Burkholderiaceae|Burkholderia|Burkholderia cepacia complex|Burkholderia cenocepacia|Burkholderia cenocepacia AU 1054	-	-
UniRef100_Q6FBU6_from_1_to_196	NHase_alpha	56	254	-	1.7e-118	413.6	196	1	196	UniRef100_Q6FBU6	NHase_alpha(None)	Cluster: Nitrile hydratase subunit alpha; n=1; Acinetobacter sp. ADP1|Rep: Nitrile hydratase subunit alpha - Acinetobacter sp. (strain ADP1)	199	UniRef	Acinetobacter sp.	NHase	root|cellular organisms|Bacteria|Proteobacteria|Gammaproteobacteria|Pseudomonadales|Moraxellaceae|Acinetobacter|Acinetobacter sp. GOBB3-C105	-	-
UniRef100_A5W402_from_1_to_190	NHase_alpha	57	235	-	1.3e-128	447.2	190	1	190	UniRef100_A5W402	NHase_alpha(None)	Cluster: Nitrile hydratase, alpha subunit; n=1; Pseudomonas putida F1|Rep: Nitrile hydratase, alpha subunit - Pseudomonas putida (strain F1 / ATCC 700007)	193	UniRef	Pseudomonas putida	NHase	root|cellular organisms|Bacteria|Proteobacteria|Gammaproteobacteria|Pseudomonadales|Pseudomonadaceae|Pseudomonas|Pseudomonas putida group|Pseudomonas monteilii	-	-
UniRef100_Q4W7S6_from_2_to_197	NHase_alpha	58	232	-	2.4e-134	466.3	196	2	197	UniRef100_Q4W7S6	NHase_alpha(None)	Cluster: Nitrile hydratase alpha subunit; n=1; Pseudomonas sp. K-9|Rep: Nitrile hydratase alpha subunit - Pseudomonas sp. K-9	200	UniRef	Pseudomonas sp.	NHase	root|cellular organisms|Bacteria|Proteobacteria|Gammaproteobacteria|Pseudomonadales|Pseudomonadaceae|Pseudomonas|Pseudomonas sp. dI14	-	-
UniRef100_P27764_from_2_to_197	NHase_alpha	59	230	-	1.4e-140	486.9	196	2	197	UniRef100_P27764	NHase_alpha(None)	Cluster: Nitrile hydratase subunit alpha; n=1; Pseudomonas chlororaphis|Rep: Nitrile hydratase subunit alpha - Pseudomonas chlororaphis (Pseudomonas aureofaciens)	200	UniRef	Pseudomonas chlororaphis	NHase	root|cellular organisms|Bacteria|Proteobacteria|Gammaproteobacteria|Pseudomonadales|Pseudomonadaceae|Pseudomonas|Pseudomonas chlororaphis group|Pseudomonas fragi	-	-
UniRef100_Q0SJU0_from_5_to_202	NHase_alpha	60	231	-	8,00E-140	484.5	198	5	202	UniRef100_Q0SJU0	NHase_alpha(None)	Cluster: Nitrile hydratase alpha subunit; n=1; Rhodococcus sp. RHA1|Rep: Nitrile hydratase alpha subunit - Rhodococcus sp. (strain RHA1)	207	UniRef	Rhodococcus sp.	NHase	root|cellular organisms|Bacteria|Actinobacteria|Actinobacteria (class)|Actinobacteridae|Actinomycetales|Corynebacterineae|Nocardiaceae|Rhodococcus|Rhodococcus sp. NCIMB 9784	-	-
UniRef100_P13448_from_5_to_202	NHase_alpha	61	222	-	1.4e-145	503.5	198	5	202	UniRef100_P13448	NHase_alpha(None)	Cluster: Nitrile hydratase subunit alpha; n=3; Rhodococcus|Rep: Nitrile hydratase subunit alpha - Rhodococcus erythropolis	207	UniRef	Rhodococcus erythropolis	NHase	root|cellular organisms|Bacteria|Actinobacteria|Actinobacteria (class)|Actinobacteridae|Actinomycetales|Corynebacterineae|Nocardiaceae|Rhodococcus|Rhodococcus erythropolis|Rhodococcus erythropolis PR4	-	-
UniRef100_Q6XMR1_from_5_to_202	NHase_alpha	62	221	-	1.3e-145	503.7	198	5	202	UniRef100_Q6XMR1	NHase_alpha(None)	Cluster: Nitrile hydratase alpha subunit; n=1; Rhodococcus erythropolis|Rep: Nitrile hydratase alpha subunit - Rhodococcus erythropolis	207	UniRef	Rhodococcus erythropolis	NHase	root|cellular organisms|Bacteria|Actinobacteria|Actinobacteria (class)|Actinobacteridae|Actinomycetales|Corynebacterineae|Nocardiaceae|Rhodococcus|Rhodococcus erythropolis|Rhodococcus erythropolis PR4	-	-
UniRef100_Q52737_from_5_to_202	NHase_alpha	63	233	-	5.8e-134	465.0	198	5	202	UniRef100_Q52737	NHase_alpha(None)	Cluster: Nitrile hydratase alpha subunit; n=1; Rhodococcus erythropolis|Rep: Nitrile hydratase alpha subunit - Rhodococcus erythropolis	207	UniRef	Rhodococcus erythropolis	NHase	root|cellular organisms|Bacteria|Actinobacteria|Actinobacteria (class)|Actinobacteridae|Actinomycetales|Corynebacterineae|Nocardiaceae|Rhodococcus|Rhodococcus erythropolis|Rhodococcus erythropolis PR4	-	-
UniRef100_Q6XMS0_from_5_to_202	NHase_alpha	64	225	-	7.2e-144	497.9	198	5	202	UniRef100_Q6XMS0	NHase_alpha(None)	Cluster: Nitrile hydratase alpha subunit; n=1; Rhodococcus erythropolis|Rep: Nitrile hydratase alpha subunit - Rhodococcus erythropolis	207	UniRef	Rhodococcus erythropolis	NHase	root|cellular organisms|Bacteria|Actinobacteria|Actinobacteria (class)|Actinobacteridae|Actinomycetales|Corynebacterineae|Nocardiaceae|Rhodococcus|Rhodococcus erythropolis|Rhodococcus erythropolis PR4	-	-
UniRef100_Q6XMT2_from_5_to_202	NHase_alpha	65	223	-	8.5e-145	501.0	198	5	202	UniRef100_Q6XMT2	NHase_alpha(None)	Cluster: Nitrile hydratase alpha subunit; n=2; Rhodococcus|Rep: Nitrile hydratase alpha subunit - Rhodococcus erythropolis	207	UniRef	Rhodococcus erythropolis	NHase	root|cellular organisms|Bacteria|Actinobacteria|Actinobacteria (class)|Actinobacteridae|Actinomycetales|Corynebacterineae|Nocardiaceae|Rhodococcus|Rhodococcus erythropolis|Rhodococcus erythropolis PR4	-	-
UniRef100_Q8G9N3_from_45_to_165	NHase_alpha	66	313	-	6.4e-19	82.8	121	45	165	UniRef100_Q8G9N3	NHase_alpha(None)	Cluster: Nitrile hydratase alpha chain; n=1; Rhodococcus erythropolis|Rep: Nitrile hydratase alpha chain - Rhodococcus erythropolis	167	UniRef	Rhodococcus erythropolis	NHase	root|cellular organisms|Bacteria|Actinobacteria|Actinobacteria (class)|Actinobacteridae|Actinomycetales|Corynebacterineae|Nocardiaceae|Rhodococcus|Rhodococcus erythropolis|Rhodococcus erythropolis PR4	-	-
UniRef100_Q8G9N4_from_22_to_187	NHase_alpha	67	289	-	7.2e-96	338.4	166	22	187	UniRef100_Q8G9N4	NHase_alpha(None)	Cluster: Nitrile hydratase alpha chain; n=1; Rhodococcus erythropolis|Rep: Nitrile hydratase alpha chain - Rhodococcus erythropolis	187	UniRef	Rhodococcus erythropolis	NHase	root|cellular organisms|Bacteria|Actinobacteria|Actinobacteria (class)|Actinobacteridae|Actinomycetales|Corynebacterineae|Nocardiaceae|Rhodococcus|Rhodococcus erythropolis|Rhodococcus erythropolis PR4	-	-
UniRef100_Q6XMQ2_from_5_to_202	NHase_alpha	68	226	-	9.6e-144	497.5	198	5	202	UniRef100_Q6XMQ2	NHase_alpha(None)	Cluster: Nitrile hydratase alpha subunit; n=1; Rhodococcus erythropolis|Rep: Nitrile hydratase alpha subunit - Rhodococcus erythropolis	207	UniRef	Rhodococcus erythropolis	NHase	root|cellular organisms|Bacteria|Actinobacteria|Actinobacteria (class)|Actinobacteridae|Actinomycetales|Corynebacterineae|Nocardiaceae|Rhodococcus|Rhodococcus erythropolis|Rhodococcus erythropolis PR4	-	-
XZS55655.b1.gene2_from_1_to_119	NHase_alpha	69	205	-	1.3e-27	106.8	119	1	119	XZS55655.b1.gene2	NHase_alpha(None)	514 to 945 - strand	143	MFS	-	Unknown	-	-	-
UniRef100_A9V2C1_from_273_to_493	NHase_alpha	70	304	-	5.1e-62	226.0	221	273	493	UniRef100_A9V2C1	NHase_beta(None):NHase_alpha(None)	Cluster: Predicted protein; n=1; Monosiga brevicollis MX1|Rep: Predicted protein - Monosiga brevicollis MX1	496	UniRef	Monosiga brevicollis	Unknown	root|cellular organisms|Eukaryota|Fungi/Metazoa group|Choanoflagellida|Codonosigidae|Monosiga|Monosiga brevicollis|Monosiga brevicollis MX1	-	-
UniRef100_A5FXG0_from_1_to_190	NHase_alpha	71	305	-	1.8e-61	224.2	190	1	190	UniRef100_A5FXG0	NHase_alpha(None)	Cluster: Nitrile hydratase; n=1; Acidiphilium cryptum JF-5|Rep: Nitrile hydratase - Acidiphilium cryptum (strain JF-5)	192	UniRef	Acidiphilium cryptum	NHase	root|cellular organisms|Bacteria|Proteobacteria|Alphaproteobacteria|Rhodospirillales|Acetobacteraceae|Acidiphilium|Acidiphilium cryptum|Acidiphilium cryptum JF-5	-	-
JCVI_PEP_1096671776023_from_1_to_160	NHase_alpha	72	109	-	3,00E-087	310.0	160	1	160	JCVI_PEP_1096671776023	NHase_alpha(None)	/source_dna_id=JCVI_ORF_1096671776022 /offset=0 /translation_table=11 /length=169 /full_length=169	169	GOS	-	Unknown	-	-	-
JCVI_PEP_1096686424413_from_1_to_112	NHase_alpha	73	149	-	2.1e-45	170.9	112	1	112	JCVI_PEP_1096686424413	NHase_alpha(None)	/source_dna_id=JCVI_ORF_1096686424412 /offset=0 /translation_table=11 /length=121 /full_length=121	121	GOS	-	Unknown	-	-	-
UniRef100_Q1ATN4_from_4_to_200	NHase_alpha	74	288	-	2.4e-97	343.3	197	4	200	UniRef100_Q1ATN4	NHase_alpha(None)	Cluster: Nitrile hydratase, alpha subunit; n=1; Rubrobacter xylanophilus DSM 9941|Rep: Nitrile hydratase, alpha subunit - Rubrobacter xylanophilus (strain DSM 9941 / NBRC 16129)	207	UniRef	Rubrobacter xylanophilus	NHase	root|cellular organisms|Bacteria|Actinobacteria|Actinobacteria (class)|Rubrobacteridae|Rubrobacterales|Rubrobacterineae|Rubrobacteraceae|Rubrobacter|Rubrobacter xylanophilus|Rubrobacter xylanophilus DSM 9941	-	-
DU795936.1_gene1_from_17_to_205	NHase_alpha	75	214	-	7.3e-111	379.9	189	17	205	DU795936.1_gene1	NHase_alpha(None)	start:170 end:814 strand -	214	NPSG	-	Unknown	-	-	-
DU762902.1_gene2_from_59_to_247	NHase_alpha	76	209	-	2.6e-99	340.9	189	59	247	DU762902.1_gene2	NHase_alpha(None)	start:233 end:1003 strand -	256	NPSG	-	Unknown	-	-	-
JCVI_PEP_1096681594061_from_1_to_87	NHase_alpha	77	173	-	1.9e-11	51.1	87	1	87	JCVI_PEP_1096681594061	NHase_alpha(None)	/source_dna_id=JCVI_ORF_1096681594060 /offset=0 /translation_table=11 /length=92 /full_length=92	92	GOS	-	Unknown	-	-	-
DU770552.1_gene3_from_25_to_127	NHase_alpha	78	210	-	2.1e-14	56.0	103	25	127	DU770552.1_gene3	NHase_alpha(None)	start:539 end:922 strand +	128	NPSG	-	Unknown	-	-	-
JCVI_PEP_1096692725531_from_24_to_203	NHase_alpha	79	124	-	2.3e-74	267.2	180	24	203	JCVI_PEP_1096692725531	NHase_alpha(None)	/source_dna_id=JCVI_ORF_1096692725530 /offset=0 /translation_table=11 /length=205 /full_length=205	205	GOS	-	Unknown	-	-	-
JCVI_PEP_1096694477325_from_62_to_249	NHase_alpha	80	101	-	1.8e-97	343.9	188	62	249	JCVI_PEP_1096694477325	NHase_alpha(None)	/source_dna_id=JCVI_ORF_1096694477324 /offset=0 /translation_table=11 /length=256 /full_length=256	256	GOS	-	Unknown	-	-	-
JCVI_PEP_1096687679251_from_1_to_128	NHase_alpha	81	150	-	2.5e-44	167.4	128	1	128	JCVI_PEP_1096687679251	NHase_alpha(None)	/source_dna_id=JCVI_ORF_1096687679250 /offset=0 /translation_table=11 /length=132 /full_length=132	132	GOS	-	Unknown	-	-	-
JCVI_PEP_1096691288269_from_105_to_290	NHase_alpha	82	116	-	1.5e-81	291.1	186	105	290	JCVI_PEP_1096691288269	NHase_alpha(None)	/source_dna_id=JCVI_ORF_1096691288268 /offset=0 /translation_table=11 /length=292 /full_length=292	292	GOS	-	Unknown	-	-	-
JCVI_PEP_1096671560825_from_1_to_107	NHase_alpha	83	139	-	3.3e-53	196.9	107	1	107	JCVI_PEP_1096671560825	NHase_alpha(None)	/source_dna_id=JCVI_ORF_1096671560824 /offset=0 /translation_table=11 /length=116 /full_length=116	116	GOS	-	Unknown	-	-	-
UniRef100_A8DD08_from_21_to_216	NHase_alpha	84	303	-	1.1e-69	251.5	196	21	216	UniRef100_A8DD08	NHase_alpha(None)	Cluster: Nitrile hydratase alpha chain; n=1; Methylobacterium populi BJ001|Rep: Nitrile hydratase alpha chain - Methylobacterium populi BJ001	218	UniRef	Methylobacterium populi	NHase	root|cellular organisms|Bacteria|Proteobacteria|Alphaproteobacteria|Rhizobiales|Methylobacteriaceae|Methylobacterium|Methylobacterium populi|Methylobacterium populi BJ001	-	-
UniRef100_A9HHJ5_from_1_to_175	NHase_alpha	85	308	-	2,00E-041	157.6	175	1	175	UniRef100_A9HHJ5	NHase_alpha(None)	Cluster: Nitrile hydratase, alpha subunit; n=1; Roseobacter litoralis Och 149|Rep: Nitrile hydratase, alpha subunit - Roseobacter litoralis Och 149	179	UniRef	Roseobacter litoralis	NHase	root|cellular organisms|Bacteria|Proteobacteria|Alphaproteobacteria|Rhodobacterales|Rhodobacteraceae|Roseobacter|Roseobacter litoralis|Roseobacter litoralis Och 149	-	-
JCVI_PEP_1096694967283_from_102_to_288	NHase_alpha	86	100	-	6.3e-100	352.1	187	102	288	JCVI_PEP_1096694967283	NHase_alpha(None)	/source_dna_id=JCVI_ORF_1096694967282 /offset=0 /translation_table=11 /length=294 /full_length=294	294	GOS	-	Unknown	-	-	-
JCVI_PEP_1096681256783_from_1_to_181	NHase_alpha	87	96	-	2.4e-101	356.8	181	1	181	JCVI_PEP_1096681256783	NHase_alpha(None)	/source_dna_id=JCVI_ORF_1096681256782 /offset=0 /translation_table=11 /length=187 /full_length=187	187	GOS	-	Unknown	-	-	-
JCVI_PEP_1096690846793_from_46_to_232	NHase_alpha	88	59	-	4.8e-111	389.0	187	46	232	JCVI_PEP_1096690846793	NHase_alpha(None)	/source_dna_id=JCVI_ORF_1096690846792 /offset=0 /translation_table=11 /length=235 /full_length=235	235	GOS	-	Unknown	-	-	-
DU790652.1_gene1_from_1_to_87	NHase_alpha	89	215	-	1.6e-10	01.07.00	87	1	87	DU790652.1_gene1	NHase_alpha(None)	start:2 end:271 strand +	89	NPSG	-	Unknown	-	-	-
Contig11563.gene1_from_1_to_142	NHase_alpha	90	202	-	5.5e-85	297.4	142	1	142	Contig11563.gene1	NHase_alpha(None)	167 to 607 + strand	146	MFS	-	Unknown	-	-	-
JCVI_PEP_1096673528007_from_1_to_142	NHase_alpha	91	117	-	1.2e-80	288.1	142	1	142	JCVI_PEP_1096673528007	NHase_alpha(None)	/source_dna_id=JCVI_ORF_1096673528006 /offset=0 /translation_table=11 /length=151 /full_length=151	151	GOS	-	Unknown	-	-	-
UniRef100_Q5X5V1_from_3_to_210	NHase_alpha	92	285	-	5.4e-102	358.8	208	3	210	UniRef100_Q5X5V1	NHase_alpha(None)	Cluster: Putative uncharacterized protein; n=1; Legionella pneumophila str. Paris|Rep: Putative uncharacterized protein - Legionella pneumophila (strain Paris)	222	UniRef	Legionella pneumophila	Unknown	root|cellular organisms|Bacteria|Proteobacteria|Gammaproteobacteria|Legionellales|Legionellaceae|Legionella|Legionella pneumophila|Legionella pneumophila subsp. pascullei	-	-
UniRef100_Q0S8C2_from_6_to_211	NHase_alpha	93	256	-	2.8e-114	399.6	206	6	211	UniRef100_Q0S8C2	NHase_alpha(None)	Cluster: Probable thiocyanate hydrolase gamma subunit; n=1; Rhodococcus sp. RHA1|Rep: Probable thiocyanate hydrolase gamma subunit - Rhodococcus sp. (strain RHA1)	229	UniRef	Rhodococcus sp.	Unknown	root|cellular organisms|Bacteria|Actinobacteria|Actinobacteria (class)|Actinobacteridae|Actinomycetales|Corynebacterineae|Nocardiaceae|Rhodococcus|Rhodococcus sp. NCIMB 9784	-	-
UniRef100_Q5YY20_from_3_to_213	NHase_alpha	94	268	-	1.3e-110	387.4	211	3	213	UniRef100_Q5YY20	NHase_alpha(None)	Cluster: Putative ScnC homolog; n=1; Nocardia farcinica|Rep: Putative ScnC homolog - Nocardia farcinica	236	UniRef	Nocardia farcinica	Thiocyanate_hydrolase	root|cellular organisms|Bacteria|Actinobacteria|Actinobacteria (class)|Actinobacteridae|Actinomycetales|Corynebacterineae|Nocardiaceae|Nocardia|Nocardia farcinica|Nocardia farcinica IFM 10152	-	-
UniRef100_A8DI70_from_18_to_223	NHase_alpha	95	270	-	4.2e-110	385.7	206	18	223	UniRef100_A8DI70	NHase_alpha(None)	Cluster: Thiocyanate hydrolase; n=1; Methylobacterium populi BJ001|Rep: Thiocyanate hydrolase - Methylobacterium populi BJ001	253	UniRef	Methylobacterium populi	Thiocyanate_hydrolase	root|cellular organisms|Bacteria|Proteobacteria|Alphaproteobacteria|Rhizobiales|Methylobacteriaceae|Methylobacterium|Methylobacterium populi|Methylobacterium populi BJ001	-	-
UniRef100_Q08G28_from_18_to_223	NHase_alpha	96	267	-	9.4e-111	387.9	206	18	223	UniRef100_Q08G28	NHase_alpha(None)	Cluster: ScnC; n=1; Methylobacterium thiocyanatum|Rep: ScnC - Methylobacterium thiocyanatum	253	UniRef	Methylobacterium thiocyanatum	Thiocyanate_hydrolase	root|cellular organisms|Bacteria|Proteobacteria|Alphaproteobacteria|Rhizobiales|Methylobacteriaceae|Methylobacterium|Methylobacterium thiocyanatum	-	-
UniRef100_A0R5P8_from_11_to_216	NHase_alpha	97	260	-	4.3e-113	395.7	206	11	216	UniRef100_A0R5P8	NHase_alpha(None)	Cluster: Thiocyanate hydrolase gamma subunit; n=1; Mycobacterium smegmatis str. MC2 155|Rep: Thiocyanate hydrolase gamma subunit - Mycobacterium smegmatis (strain ATCC 700084 / mc(2)155)	236	UniRef	Mycobacterium smegmatis	Thiocyanate_hydrolase	root|cellular organisms|Bacteria|Actinobacteria|Actinobacteria (class)|Actinobacteridae|Actinomycetales|Corynebacterineae|Mycobacteriaceae|Mycobacterium|Mycobacterium smegmatis|Mycobacterium smegmatis str. MC2 155	-	-
UniRef100_A1T586_from_11_to_216	NHase_alpha	98	275	-	9.1e-109	381.3	206	11	216	UniRef100_A1T586	NHase_alpha(None)	Cluster: Thiocyanate hydrolase; n=1; Mycobacterium vanbaalenii PYR-1|Rep: Thiocyanate hydrolase - Mycobacterium vanbaalenii (strain DSM 7251 / PYR-1)	234	UniRef	Mycobacterium vanbaalenii	Thiocyanate_hydrolase	root|cellular organisms|Bacteria|Actinobacteria|Actinobacteria (class)|Actinobacteridae|Actinomycetales|Corynebacterineae|Mycobacteriaceae|Mycobacterium|Mycobacterium vanbaalenii|Mycobacterium vanbaalenii PYR-1	-	-
UniRef100_A3Q8C3_from_9_to_214	NHase_alpha	99	279	-	3.3e-107	376.1	206	9	214	UniRef100_A3Q8C3	NHase_alpha(None)	Cluster: Thiocyanate hydrolase; n=3; Mycobacterium|Rep: Thiocyanate hydrolase - Mycobacterium sp. (strain JLS)	235	UniRef	Mycobacterium sp.	Thiocyanate_hydrolase	root|cellular organisms|Bacteria|Actinobacteria|Actinobacteria (class)|Actinobacteridae|Actinomycetales|Corynebacterineae|Mycobacteriaceae|Mycobacterium|Mycobacterium sp. 6BR15	-	-
UniRef100_A4TEP1_from_15_to_220	NHase_alpha	100	282	-	3,00E-103	362.9	206	15	220	UniRef100_A4TEP1	NHase_alpha(None)	Cluster: Thiocyanate hydrolase; n=1; Mycobacterium gilvum PYR-GCK|Rep: Thiocyanate hydrolase - Mycobacterium gilvum (strain PYR-GCK) (Mycobacterium flavescens(strain ATCC 700033 / PYR-GCK))	238	UniRef	Mycobacterium gilvum	Thiocyanate_hydrolase	root|cellular organisms|Bacteria|Actinobacteria|Actinobacteria (class)|Actinobacteridae|Actinomycetales|Corynebacterineae|Mycobacteriaceae|Mycobacterium|Mycobacterium gilvum|Mycobacterium gilvum PYR-GCK	-	-
JCVI_PEP_1096680206497_from_14_to_111	NHase_alpha	101	192	-	7.9e-05	-32.9	98	14	111	JCVI_PEP_1096680206497	NHase_alpha(None)	/source_dna_id=JCVI_ORF_1096680206496 /offset=0 /translation_table=11 /length=111 /full_length=111	111	GOS	-	Unknown	-	-	-
JCVI_PEP_1096678266969_from_41_to_239	NHase_alpha	102	66	-	5.7e-108	378.8	199	41	239	JCVI_PEP_1096678266969	NHase_alpha(None)	/source_dna_id=JCVI_ORF_1096678266968 /offset=0 /translation_table=11 /length=242 /full_length=242	242	GOS	-	Unknown	-	-	-
JCVI_PEP_1096671026703_from_16_to_152	NHase_alpha	103	165	-	3.7e-23	97.1	137	16	152	JCVI_PEP_1096671026703	NHase_alpha(None)	/source_dna_id=JCVI_ORF_1096671026702 /offset=0 /translation_table=11 /length=152 /full_length=152	152	GOS	-	Unknown	-	-	-
UniRef100_Q8VUR1_from_1_to_111	NHase_alpha	104	310	-	1.1e-35	138.5	111	1	111	UniRef100_Q8VUR1	NHase_alpha(None)	Cluster: ScnC-LS5 protein; n=1; uncultured bacterium|Rep: ScnC-LS5 protein - uncultured bacterium	111	UniRef	uncultured bacterium	Thiocyanate_hydrolase	-	-	-
UniRef100_O66188_from_13_to_220	NHase_alpha	105	218	-	1.5e-149	516.7	208	13	220	UniRef100_O66188	NHase_alpha(None)	Cluster: Thiocyanate hydrolase subunit gamma; n=2; Thiobacillus thioparus|Rep: Thiocyanate hydrolase subunit gamma - Thiobacillus thioparus	243	UniRef	Thiobacillus thioparus	Thiocyanate_hydrolase	root|cellular organisms|Bacteria|Proteobacteria|Betaproteobacteria|Hydrogenophilales|Hydrogenophilaceae|Thiobacillus|Thiobacillus thioparus	-	-
JCVI_PEP_1096698557737_from_22_to_208	NHase_alpha	106	67	-	6.2e-107	375.4	187	22	208	JCVI_PEP_1096698557737	NHase_alpha(None)	/source_dna_id=JCVI_ORF_1096698557736 /offset=0 /translation_table=11 /length=213 /full_length=213	213	GOS	-	Unknown	-	-	-
DU744183.1_gene1_from_13_to_199	NHase_alpha	107	207	-	2,00E-087	301.5	187	13	199	DU744183.1_gene1	NHase_alpha(None)	start:1 end:615 strand +	204	NPSG	-	Unknown	-	-	-
JCVI_PEP_1096692540533_from_1_to_149	NHase_alpha	108	126	-	9.6e-71	255.1	149	1	149	JCVI_PEP_1096692540533	NHase_alpha(None)	/source_dna_id=JCVI_ORF_1096692540532 /offset=0 /translation_table=11 /length=155 /full_length=155	155	GOS	-	Unknown	-	-	-
DU767877.1_gene2_from_1_to_113	NHase_alpha	109	211	-	4.1e-08	-23.7	113	1	113	DU767877.1_gene2	NHase_alpha(None)	start:359 end:730 strand -	123	NPSG	-	Unknown	-	-	-
JCVI_PEP_1096680942187_from_2_to_183	NHase_alpha	110	119	-	3.5e-79	283.1	182	2	183	JCVI_PEP_1096680942187	NHase_alpha(None)	/source_dna_id=JCVI_ORF_1096680942186 /offset=0 /translation_table=11 /length=187 /full_length=187	187	GOS	-	Unknown	-	-	-
JCVI_PEP_1096671653203_from_2_to_185	NHase_alpha	111	113	-	7,00E-084	298.8	184	2	185	JCVI_PEP_1096671653203	NHase_alpha(None)	/source_dna_id=JCVI_ORF_1096671653202 /offset=0 /translation_table=11 /length=189 /full_length=189	189	GOS	-	Unknown	-	-	-
JCVI_PEP_1096667126505_from_1_to_66	NHase_alpha	112	193	-	8.6e-05	-33.4	66	1	66	JCVI_PEP_1096667126505	NHase_alpha(None)	/source_dna_id=JCVI_ORF_1096667126504 /offset=0 /translation_table=11 /length=71 /full_length=71	71	GOS	-	Unknown	-	-	-
JCVI_PEP_1096690404357_from_160_to_284	NHase_alpha	113	175	-	3.5e-11	47.7	125	160	284	JCVI_PEP_1096690404357	NHase_alpha(None)	/source_dna_id=JCVI_ORF_1096690404356 /offset=0 /translation_table=11 /length=286 /full_length=286	286	GOS	-	Unknown	-	-	-
JCVI_PEP_1096672080465_from_1_to_138	NHase_alpha	114	125	-	6,00E-071	255.8	138	1	138	JCVI_PEP_1096672080465	NHase_alpha(None)	/source_dna_id=JCVI_ORF_1096672080464 /offset=0 /translation_table=11 /length=143 /full_length=143	143	GOS	-	Unknown	-	-	-
JCVI_PEP_1096679230469_from_27_to_213	NHase_alpha	115	90	-	2.8e-102	359.9	187	27	213	JCVI_PEP_1096679230469	NHase_alpha(None)	/source_dna_id=JCVI_ORF_1096679230468 /offset=0 /translation_table=11 /length=216 /full_length=216	216	GOS	-	Unknown	-	-	-
JCVI_PEP_1096683276255_from_45_to_231	NHase_alpha	116	88	-	5.2e-103	362.3	187	45	231	JCVI_PEP_1096683276255	NHase_alpha(None)	/source_dna_id=JCVI_ORF_1096683276254 /offset=0 /translation_table=11 /length=235 /full_length=235	235	GOS	-	Unknown	-	-	-
JCVI_PEP_1096701615333_from_34_to_167	NHase_alpha	117	145	-	4.9e-48	179.7	134	34	167	JCVI_PEP_1096701615333	NHase_alpha(None)	/source_dna_id=JCVI_ORF_1096701615332 /offset=0 /translation_table=11 /length=167 /full_length=167	167	GOS	-	Unknown	-	-	-
UniRef100_A8LN78_from_9_to_201	NHase_alpha	118	293	-	4.1e-89	316.0	193	9	201	UniRef100_A8LN78	NHase_alpha(None)	Cluster: Nitrile hydratase; n=1; Dinoroseobacter shibae DFL 12|Rep: Nitrile hydratase - Dinoroseobacter shibae (strain DFL 12)	203	UniRef	Dinoroseobacter shibae	NHase	root|cellular organisms|Bacteria|Proteobacteria|Alphaproteobacteria|Rhodobacterales|Rhodobacteraceae|Dinoroseobacter|Dinoroseobacter shibae|Dinoroseobacter shibae DFL 12	-	-
JCVI_PEP_1096683362635_from_101_to_287	NHase_alpha	119	43	-	7,00E-116	405.1	187	101	287	JCVI_PEP_1096683362635	NHase_alpha(None)	/source_dna_id=JCVI_ORF_1096683362634 /offset=0 /translation_table=11 /length=290 /full_length=290	290	GOS	-	Unknown	-	-	-
JCVI_PEP_1096691692313_from_69_to_168	NHase_alpha	120	170	-	3.4e-12	60.6	100	69	168	JCVI_PEP_1096691692313	NHase_alpha(None)	/source_dna_id=JCVI_ORF_1096691692312 /offset=0 /translation_table=11 /length=168 /full_length=168	168	GOS	-	Unknown	-	-	-
JCVI_PEP_1096691864041_from_1_to_60	NHase_alpha	121	191	-	3.6e-05	-28.5	60	1	60	JCVI_PEP_1096691864041	NHase_alpha(None)	/source_dna_id=JCVI_ORF_1096691864040 /offset=0 /translation_table=11 /length=65 /full_length=65	65	GOS	-	Unknown	-	-	-
UniRef100_A4ELE5_from_19_to_208	NHase_alpha	122	302	-	6.1e-82	292.2	190	19	208	UniRef100_A4ELE5	NHase_alpha(None)	Cluster: Nitrile hydratase, alpha subunit; n=1; Roseobacter sp. CCS2|Rep: Nitrile hydratase, alpha subunit - Roseobacter sp. CCS2	214	UniRef	Roseobacter sp.	NHase	root|cellular organisms|Bacteria|Proteobacteria|Alphaproteobacteria|Rhodobacterales|Rhodobacteraceae|Roseobacter|Roseobacter sp. JLN-A036	-	-
UniRef100_A3JPN8_from_6_to_212	NHase_alpha	123	294	-	2.5e-88	313.4	207	6	212	UniRef100_A3JPN8	NHase_alpha(None)	Cluster: Nitrile hydratase subunit alpha; n=1; Rhodobacterales bacterium HTCC2150|Rep: Nitrile hydratase subunit alpha - Rhodobacterales bacterium HTCC2150	216	UniRef	Rhodobacterales bacterium	NHase	root|cellular organisms|Bacteria|Proteobacteria|Alphaproteobacteria|Rhodobacterales|unclassified Rhodobacterales|Rhodobacterales bacterium TP497	-	-
JCVI_PEP_1096697014099_from_36_to_222	NHase_alpha	124	37	-	1.6e-117	410.5	187	36	222	JCVI_PEP_1096697014099	NHase_alpha(None)	/source_dna_id=JCVI_ORF_1096697014098 /offset=0 /translation_table=11 /length=227 /full_length=227	227	GOS	-	Unknown	-	-	-
JCVI_PEP_1096666903877_from_35_to_187	NHase_alpha	125	118	-	3,00E-080	286.7	153	35	187	JCVI_PEP_1096666903877	NHase_alpha(None)	/source_dna_id=JCVI_ORF_1096666903876 /offset=0 /translation_table=11 /length=188 /full_length=188	188	GOS	-	Unknown	-	-	-
UniRef100_A6FP14_from_12_to_218	NHase_alpha	126	300	-	4.2e-85	302.7	207	12	218	UniRef100_A6FP14	NHase_alpha(None)	Cluster: Nitrile hydratase, alpha subunit; n=1; Roseobacter sp. AzwK-3b|Rep: Nitrile hydratase, alpha subunit - Roseobacter sp. AzwK-3b	221	UniRef	Roseobacter sp.	NHase	root|cellular organisms|Bacteria|Proteobacteria|Alphaproteobacteria|Rhodobacterales|Rhodobacteraceae|Roseobacter|Roseobacter sp. JLN-A036	-	-
UniRef100_A3W0K1_from_26_to_215	NHase_alpha	127	297	-	2.2e-87	310.2	190	26	215	UniRef100_A3W0K1	NHase_alpha(None)	Cluster: Nitrile hydratase subunit alpha; n=1; Roseovarius sp. 217|Rep: Nitrile hydratase subunit alpha - Roseovarius sp. 217	218	UniRef	Roseovarius sp.	NHase	root|cellular organisms|Bacteria|Proteobacteria|Alphaproteobacteria|Rhodobacterales|Rhodobacteraceae|Roseovarius|Roseovarius sp. DFL-35	-	-
UniRef100_A6DVP1_from_11_to_200	NHase_alpha	128	295	-	2.6e-88	313.3	190	11	200	UniRef100_A6DVP1	NHase_alpha(None)	Cluster: Nitrile hydratase, alpha subunit; n=1; Roseovarius sp. TM1035|Rep: Nitrile hydratase, alpha subunit - Roseovarius sp. TM1035	203	UniRef	Roseovarius sp.	NHase	root|cellular organisms|Bacteria|Proteobacteria|Alphaproteobacteria|Rhodobacterales|Rhodobacteraceae|Roseovarius|Roseovarius sp. DFL-35	-	-
XZS74521.g1.gene2_from_4_to_142	NHase_alpha	129	204	-	9.9e-57	203.5	139	4	142	XZS74521.g1.gene2	NHase_alpha(None)	557 to 988 + strand	143	MFS	-	Unknown	-	-	-
JCVI_PEP_1096684013763_from_409_to_597	NHase_alpha	130	63	-	4.4e-110	385.8	189	409	597	JCVI_PEP_1096684013763	NHase_alpha(None)	/source_dna_id=JCVI_ORF_1096684013762 /offset=0 /translation_table=11 /length=602 /full_length=602	602	GOS	-	Unknown	-	-	-
JCVI_PEP_1096676674941_from_9_to_101	NHase_alpha	131	174	-	3.2e-11	48.2	93	9	101	JCVI_PEP_1096676674941	NHase_alpha(None)	/source_dna_id=JCVI_ORF_1096676674940 /offset=0 /translation_table=11 /length=101 /full_length=101	101	GOS	-	Unknown	-	-	-
JCVI_PEP_1096669006981_from_1_to_97	NHase_alpha	132	162	-	1.2e-24	102.0	97	1	97	JCVI_PEP_1096669006981	NHase_alpha(None)	/source_dna_id=JCVI_ORF_1096669006980 /offset=0 /translation_table=11 /length=103 /full_length=103	103	GOS	-	Unknown	-	-	-
JCVI_PEP_1096667941405_from_1_to_99	NHase_alpha	133	157	-	8.9e-38	145.6	99	1	99	JCVI_PEP_1096667941405	NHase_alpha(None)	/source_dna_id=JCVI_ORF_1096667941404 /offset=0 /translation_table=11 /length=110 /full_length=110	110	GOS	-	Unknown	-	-	-
JCVI_PEP_1096682510789_from_13_to_112	NHase_alpha	134	171	-	4.9e-12	58.5	100	13	112	JCVI_PEP_1096682510789	NHase_alpha(None)	/source_dna_id=JCVI_ORF_1096682510788 /offset=0 /translation_table=11 /length=112 /full_length=112	112	GOS	-	Unknown	-	-	-
JCVI_PEP_1096669267845_from_18_to_125	NHase_alpha	135	163	-	4.7e-24	100.0	108	18	125	JCVI_PEP_1096669267845	NHase_alpha(None)	/source_dna_id=JCVI_ORF_1096669267844 /offset=0 /translation_table=11 /length=126 /full_length=126	126	GOS	-	Unknown	-	-	-
JCVI_PEP_1096670818167_from_14_to_117	NHase_alpha	136	167	-	7.7e-18	79.4	104	14	117	JCVI_PEP_1096670818167	NHase_alpha(None)	/source_dna_id=JCVI_ORF_1096670818166 /offset=0 /translation_table=11 /length=118 /full_length=118	118	GOS	-	Unknown	-	-	-
JCVI_PEP_1096701310465_from_69_to_147	NHase_alpha	137	185	-	1.2e-07	02.07.08	79	69	147	JCVI_PEP_1096701310465	NHase_alpha(None)	/source_dna_id=JCVI_ORF_1096701310464 /offset=0 /translation_table=11 /length=148 /full_length=148	148	GOS	-	Unknown	-	-	-
UniRef100_Q83W04_from_1_to_106	NHase_alpha	138	311	-	2.1e-30	121.0	106	1	106	UniRef100_Q83W04	NHase_alpha(None)	Cluster: Nitrile hydratase alpha chain; n=1; uncultured bacterium Rc1|Rep: Nitrile hydratase alpha chain - uncultured bacterium Rc1	106	UniRef	uncultured bacterium	NHase	-	-	-
UniRef100_Q59786_from_1_to_195	NHase_alpha	139	228	-	7.4e-142	491.2	195	1	195	UniRef100_Q59786	NHase_alpha(None)	Cluster: Nitrile hydratase; n=4; Nocardiaceae|Rep: Nitrile hydratase - Rhodococcus sp	203	UniRef	Rhodococcus sp	NHase	root|cellular organisms|Bacteria|Actinobacteria|Actinobacteria (class)|Actinobacteridae|Actinomycetales|Corynebacterineae|Nocardiaceae|Rhodococcus|Rhodococcus sp. PEG604	-	-
UniRef100_P21219_from_1_to_195	NHase_alpha	140	227	-	6,00E-142	491.5	195	1	195	UniRef100_P21219	NHase_alpha(None)	Cluster: High-molecular weight cobalt-containing nitrile hydratase subunit alpha; n=3; Bacteria|Rep: High-molecular weight cobalt-containing nitrile hydratase subunit alpha - Rhodococcus rhodochrous	203	UniRef	Rhodococcus rhodochrous	NHase	root|cellular organisms|Bacteria|Actinobacteria|Actinobacteria (class)|Actinobacteridae|Actinomycetales|Corynebacterineae|Nocardiaceae|Rhodococcus|Rhodococcus rhodochrous	-	-
UniRef100_Q83W03_from_1_to_180	NHase_alpha	141	251	-	1.7e-121	423.5	180	1	180	UniRef100_Q83W03	NHase_alpha(None)	Cluster: Nitrile hydratase alpha chain; n=1; uncultured bacterium SP1|Rep: Nitrile hydratase alpha chain - uncultured bacterium SP1	180	UniRef	uncultured bacterium	NHase	-	-	-
JCVI_PEP_1096691896175_from_1_to_177	NHase_alpha	142	20	-	6.7e-128	445.0	177	1	177	JCVI_PEP_1096691896175	NHase_alpha(None)	/source_dna_id=JCVI_ORF_1096691896174 /offset=0 /translation_table=11 /length=181 /full_length=181	181	GOS	-	Unknown	-	-	-
UniRef100_P97051_from_7_to_203	NHase_alpha	143	220	-	2.7e-148	512.6	197	7	203	UniRef100_P97051	NHase_alpha(None)	Cluster: Nitrile hydratase subunit alpha; n=1; Pseudomonas putida|Rep: Nitrile hydratase subunit alpha - Pseudomonas putida	210	UniRef	Pseudomonas putida	NHase	root|cellular organisms|Bacteria|Proteobacteria|Gammaproteobacteria|Pseudomonadales|Pseudomonadaceae|Pseudomonas|Pseudomonas putida group|Pseudomonas monteilii	-	-
UniRef100_Q5XPL5_from_7_to_203	NHase_alpha	144	224	-	3.7e-144	498.8	197	7	203	UniRef100_Q5XPL5	NHase_alpha(None)	Cluster: Nitrile hydratase alpha subunit; n=1; Comamonas testosteroni|Rep: Nitrile hydratase alpha subunit - Comamonas testosteroni (Pseudomonas testosteroni)	210	UniRef	Comamonas testosteroni	NHase	root|cellular organisms|Bacteria|Proteobacteria|Betaproteobacteria|Burkholderiales|Comamonadaceae|Comamonas|Comamonas testosteroni|Comamonas testosteroni KF-1	-	-
UniRef100_A9IEH2_from_49_to_246	NHase_alpha	145	229	-	1.2e-140	487.2	198	49	246	UniRef100_A9IEH2	NHase_alpha(None)	Cluster: Nitrile hydratase alpha subunit; n=1; Bordetella petrii|Rep: Nitrile hydratase alpha subunit - Bordetella petrii	253	UniRef	Bordetella petrii	NHase	root|cellular organisms|Bacteria|Proteobacteria|Betaproteobacteria|Burkholderiales|Alcaligenaceae|Bordetella|Bordetella petrii|Bordetella petrii DSM 12804	-	-
UniRef100_Q70T67_from_1_to_112	NHase_alpha	146	309	-	4.2e-40	153.2	112	1	112	UniRef100_Q70T67	NHase_alpha(None)	Cluster: Nitrile hydratase alpha subunit; n=1; Agrobacterium tumefaciens|Rep: Nitrile hydratase alpha subunit - Agrobacterium tumefaciens	112	UniRef	Agrobacterium tumefaciens	NHase	root|cellular organisms|Bacteria|Proteobacteria|Alphaproteobacteria|Rhizobiales|Rhizobiaceae|Rhizobium/Agrobacterium group|Agrobacterium|Agrobacterium tumefaciens|Agrobacterium tumefaciens (strain RS5)	-	-
UniRef100_Q70X88_from_1_to_197	NHase_alpha	147	234	-	1.6e-130	453.5	197	1	197	UniRef100_Q70X88	NHase_alpha(None)	Cluster: Nitrile hydratase alpha subunit; n=1; Agrobacterium tumefaciens|Rep: Nitrile hydratase alpha subunit - Agrobacterium tumefaciens	204	UniRef	Agrobacterium tumefaciens	NHase	root|cellular organisms|Bacteria|Proteobacteria|Alphaproteobacteria|Rhizobiales|Rhizobiaceae|Rhizobium/Agrobacterium group|Agrobacterium|Agrobacterium tumefaciens|Agrobacterium tumefaciens (strain RS5)	-	-
UniRef100_Q70T68_from_1_to_70	NHase_alpha	148	322	-	3,00E-005	-19.4	70	1	70	UniRef100_Q70T68	NHase_alpha(None)	Cluster: Nitrile hydratase alpha subunit; n=1; Agrobacterium tumefaciens|Rep: Nitrile hydratase alpha subunit - Agrobacterium tumefaciens	75	UniRef	Agrobacterium tumefaciens	NHase	root|cellular organisms|Bacteria|Proteobacteria|Alphaproteobacteria|Rhizobiales|Rhizobiaceae|Rhizobium/Agrobacterium group|Agrobacterium|Agrobacterium tumefaciens|Agrobacterium tumefaciens (strain RS5)	-	-
UniRef100_Q70T69_from_1_to_74	NHase_alpha	149	321	-	8.8e-06	-12.2	74	1	74	UniRef100_Q70T69	NHase_alpha(None)	Cluster: Nitrile hydratase alpha subunit; n=1; Agrobacterium tumefaciens|Rep: Nitrile hydratase alpha subunit - Agrobacterium tumefaciens	75	UniRef	Agrobacterium tumefaciens	NHase	root|cellular organisms|Bacteria|Proteobacteria|Alphaproteobacteria|Rhizobiales|Rhizobiaceae|Rhizobium/Agrobacterium group|Agrobacterium|Agrobacterium tumefaciens|Agrobacterium tumefaciens (strain RS5)	-	-
Contig33303.gene2_from_17_to_172	NHase_alpha	150	203	-	2.7e-68	241.9	156	17	172	Contig33303.gene2	NHase_alpha(None)	596 to 1148 + strand	184	MFS	-	Unknown	-	-	-
UniRef100_A9FPW6_from_4_to_200	NHase_alpha	151	259	-	3.1e-113	396.1	197	4	200	UniRef100_A9FPW6	NHase_alpha(None)	Cluster: Nitrile hydratase; n=1; Methylobacterium nodulans ORS 2060|Rep: Nitrile hydratase - Methylobacterium nodulans ORS 2060	209	UniRef	Methylobacterium nodulans	NHase	root|cellular organisms|Bacteria|Proteobacteria|Alphaproteobacteria|Rhizobiales|Methylobacteriaceae|Methylobacterium|Methylobacterium nodulans|Methylobacterium nodulans ORS 2060	-	-
UniRef100_A5NUX6_from_5_to_202	NHase_alpha	152	258	-	2.5e-113	396.4	198	5	202	UniRef100_A5NUX6	NHase_alpha(None)	Cluster: Nitrile hydratase, alpha subunit; n=1; Methylobacterium sp. 4-46|Rep: Nitrile hydratase, alpha subunit - Methylobacterium sp. 4-46	211	UniRef	Methylobacterium sp.	NHase	root|cellular organisms|Bacteria|Proteobacteria|Alphaproteobacteria|Rhizobiales|Methylobacteriaceae|Methylobacterium|Methylobacterium sp. C-14	-	-
UniRef100_A0NLT5_from_6_to_203	NHase_alpha	153	252	-	1.9e-121	423.4	198	6	203	UniRef100_A0NLT5	NHase_alpha(None)	Cluster: Nitrile hydratase, alpha subunit; n=1; Labrenzia aggregata IAM 12614|Rep: Nitrile hydratase, alpha subunit - Labrenzia aggregata IAM 12614	213	UniRef	Labrenzia aggregata	NHase	-	-	-
UniRef100_Q89LP5_from_30_to_227	NHase_alpha	154	272	-	5.9e-110	385.2	198	30	227	UniRef100_Q89LP5	NHase_alpha(None)	Cluster: Nitrile hydratase subunit alpha; n=1; Bradyrhizobium japonicum|Rep: Nitrile hydratase subunit alpha - Bradyrhizobium japonicum	234	UniRef	Bradyrhizobium japonicum	NHase	root|cellular organisms|Bacteria|Proteobacteria|Alphaproteobacteria|Rhizobiales|Bradyrhizobiaceae|Bradyrhizobium|Bradyrhizobium japonicum|Bradyrhizobium japonicum bv. genistearum	-	-
UniRef100_A5EJ07_from_6_to_202	NHase_alpha	155	249	-	9.8e-122	424.4	197	6	202	UniRef100_A5EJ07	NHase_alpha(None)	Cluster: Nitrile hydratase subunit alpha; n=1; Bradyrhizobium sp. BTAi1|Rep: Nitrile hydratase subunit alpha - Bradyrhizobium sp. (strain BTAi1 / ATCC BAA-1182)	210	UniRef	Bradyrhizobium sp.	NHase	root|cellular organisms|Bacteria|Proteobacteria|Alphaproteobacteria|Rhizobiales|Bradyrhizobiaceae|Bradyrhizobium|Bradyrhizobium sp. Sj4	-	-
UniRef100_A4YUN4_from_8_to_203	NHase_alpha	156	248	-	7.3e-122	424.8	196	8	203	UniRef100_A4YUN4	NHase_alpha(None)	Cluster: Nitrile hydratase subunit alpha; n=1; Bradyrhizobium sp. ORS278|Rep: Nitrile hydratase subunit alpha - Bradyrhizobium sp. (strain ORS278)	211	UniRef	Bradyrhizobium sp.	NHase	root|cellular organisms|Bacteria|Proteobacteria|Alphaproteobacteria|Rhizobiales|Bradyrhizobiaceae|Bradyrhizobium|Bradyrhizobium sp. Sj4	-	-
UniRef100_Q213Z0_from_9_to_202	NHase_alpha	157	253	-	2.6e-119	416.3	194	9	202	UniRef100_Q213Z0	NHase_alpha(None)	Cluster: Nitrile hydratase, alpha subunit; n=1; Rhodopseudomonas palustris BisB18|Rep: Nitrile hydratase, alpha subunit - Rhodopseudomonas palustris (strain BisB18)	209	UniRef	Rhodopseudomonas palustris	NHase	root|cellular organisms|Bacteria|Proteobacteria|Alphaproteobacteria|Rhizobiales|Bradyrhizobiaceae|Rhodopseudomonas|Rhodopseudomonas palustris|Rhodopseudomonas palustris TIE-1	-	-
UniRef100_Q6N613_from_8_to_205	NHase_alpha	158	246	-	2.1e-123	429.9	198	8	205	UniRef100_Q6N613	NHase_alpha(None)	Cluster: Nitrile hydratase alpha subunit; n=1; Rhodopseudomonas palustris|Rep: Nitrile hydratase alpha subunit - Rhodopseudomonas palustris	213	UniRef	Rhodopseudomonas palustris	NHase	root|cellular organisms|Bacteria|Proteobacteria|Alphaproteobacteria|Rhizobiales|Bradyrhizobiaceae|Rhodopseudomonas|Rhodopseudomonas palustris|Rhodopseudomonas palustris TIE-1	-	-
UniRef100_Q2IWK4_from_12_to_209	NHase_alpha	159	240	-	1.3e-125	437.2	198	12	209	UniRef100_Q2IWK4	NHase_alpha(None)	Cluster: Nitrile hydratase, alpha subunit; n=1; Rhodopseudomonas palustris HaA2|Rep: Nitrile hydratase, alpha subunit - Rhodopseudomonas palustris (strain HaA2)	216	UniRef	Rhodopseudomonas palustris	NHase	root|cellular organisms|Bacteria|Proteobacteria|Alphaproteobacteria|Rhizobiales|Bradyrhizobiaceae|Rhodopseudomonas|Rhodopseudomonas palustris|Rhodopseudomonas palustris TIE-1	-	-
UniRef100_Q136L5_from_37_to_234	NHase_alpha	160	250	-	1.2e-121	424.1	198	37	234	UniRef100_Q136L5	NHase_alpha(None)	Cluster: Nitrile hydratase, alpha subunit; n=1; Rhodopseudomonas palustris BisB5|Rep: Nitrile hydratase, alpha subunit - Rhodopseudomonas palustris (strain BisB5)	241	UniRef	Rhodopseudomonas palustris	NHase	root|cellular organisms|Bacteria|Proteobacteria|Alphaproteobacteria|Rhizobiales|Bradyrhizobiaceae|Rhodopseudomonas|Rhodopseudomonas palustris|Rhodopseudomonas palustris TIE-1	-	-
UniRef100_Q83W05_from_1_to_136	NHase_alpha	161	312	-	6.3e-30	119.4	136	1	136	UniRef100_Q83W05	NHase_alpha(None)	Cluster: Nitrile hydratase alpha chain; n=1; uncultured bacterium Pr1|Rep: Nitrile hydratase alpha chain - uncultured bacterium Pr1	137	UniRef	uncultured bacterium	NHase	-	-	-
UniRef100_Q83W01_from_1_to_137	NHase_alpha	162	306	-	3.1e-59	216.7	137	1	137	UniRef100_Q83W01	NHase_alpha(None)	Cluster: Nitrile hydratase alpha chain; n=1; uncultured bacterium BD1|Rep: Nitrile hydratase alpha chain - uncultured bacterium BD1	147	UniRef	uncultured bacterium	NHase	-	-	-
UniRef100_Q83W02_from_1_to_153	NHase_alpha	163	307	-	6.4e-54	199.1	153	1	153	UniRef100_Q83W02	NHase_alpha(None)	Cluster: Nitrile hydratase alpha chain; n=1; uncultured bacterium Dr1|Rep: Nitrile hydratase alpha chain - uncultured bacterium Dr1	153	UniRef	uncultured bacterium	NHase	-	-	-
UniRef100_A3U2F6_from_3_to_197	NHase_alpha	164	277	-	4.2e-108	379.1	195	3	197	UniRef100_A3U2F6	NHase_alpha(None)	Cluster: Nitrile hydratase alpha subunit; n=1; Oceanicola batsensis HTCC2597|Rep: Nitrile hydratase alpha subunit - Oceanicola batsensis HTCC2597	201	UniRef	Oceanicola batsensis	NHase	root|cellular organisms|Bacteria|Proteobacteria|Alphaproteobacteria|Rhodobacterales|Rhodobacteraceae|Oceanicola|Oceanicola batsensis|Oceanicola batsensis HTCC2597	-	-
UniRef100_A3SZS4_from_31_to_224	NHase_alpha	165	283	-	5.5e-103	362.1	194	31	224	UniRef100_A3SZS4	NHase_alpha(None)	Cluster: Nitrile hydratase alpha subunit; n=1; Sulfitobacter sp. NAS-14.1|Rep: Nitrile hydratase alpha subunit - Sulfitobacter sp. NAS-14.1	231	UniRef	Sulfitobacter sp.	NHase	root|cellular organisms|Bacteria|Proteobacteria|Alphaproteobacteria|Rhodobacterales|Rhodobacteraceae|Sulfitobacter|Sulfitobacter sp. GAI-109	-	-
UniRef100_A3SE25_from_6_to_201	NHase_alpha	166	286	-	1.6e-100	353.9	196	6	201	UniRef100_A3SE25	NHase_alpha(None)	Cluster: Nitrile hydratase alpha subunit; n=1; Sulfitobacter sp. EE-36|Rep: Nitrile hydratase alpha subunit - Sulfitobacter sp. EE-36	208	UniRef	Sulfitobacter sp.	NHase	root|cellular organisms|Bacteria|Proteobacteria|Alphaproteobacteria|Rhodobacterales|Rhodobacteraceae|Sulfitobacter|Sulfitobacter sp. GAI-109	-	-
UniRef100_Q98KL1_from_3_to_197	NHase_alpha	167	263	-	2.3e-112	393.2	195	3	197	UniRef100_Q98KL1	NHase_alpha(None)	Cluster: Nitrile hydratase alpha subunit; n=1; Mesorhizobium loti|Rep: Nitrile hydratase alpha subunit - Rhizobium loti (Mesorhizobium loti)	201	UniRef	Rhizobium loti	NHase	-	-	-
UniRef100_A9D3M2_from_7_to_201	NHase_alpha	168	264	-	3.4e-112	392.6	195	7	201	UniRef100_A9D3M2	NHase_alpha(None)	Cluster: Nitrile hydratase alpha subunit; n=1; Hoeflea phototrophica DFL-43|Rep: Nitrile hydratase alpha subunit - Hoeflea phototrophica DFL-43	226	UniRef	Hoeflea phototrophica	NHase	root|cellular organisms|Bacteria|Proteobacteria|Alphaproteobacteria|Rhizobiales|Phyllobacteriaceae|Hoeflea|Hoeflea phototrophica|Hoeflea phototrophica DFL-43	-	-
UniRef100_Q1YKQ9_from_20_to_208	NHase_alpha	169	281	-	2.4e-103	363.3	189	20	208	UniRef100_Q1YKQ9	NHase_alpha(None)	Cluster: Nitrile hydratase, alpha subunit; n=1; Aurantimonas sp. SI85-9A1|Rep: Nitrile hydratase, alpha subunit - Aurantimonas sp. SI85-9A1	221	UniRef	Aurantimonas sp.	NHase	root|cellular organisms|Bacteria|Proteobacteria|Alphaproteobacteria|Rhizobiales|Aurantimonadaceae|Aurantimonas|Aurantimonas sp. N1	-	-
UniRef100_A6UB04_from_12_to_206	NHase_alpha	170	257	-	2.9e-114	399.5	195	12	206	UniRef100_A6UB04	NHase_alpha(None)	Cluster: Nitrile hydratase, alpha subunit; n=1; Sinorhizobium medicae WSM419|Rep: Nitrile hydratase, alpha subunit - Sinorhizobium medicae (strain WSM419) (Ensifer medicae)	213	UniRef	Sinorhizobium medicae	NHase	root|cellular organisms|Bacteria|Proteobacteria|Alphaproteobacteria|Rhizobiales|Rhizobiaceae|Sinorhizobium/Ensifer group|Sinorhizobium|Sinorhizobium medicae|Sinorhizobium medicae WSM419	-	-
UniRef100_Q92NS1_from_12_to_206	NHase_alpha	171	255	-	1.7e-116	407.0	195	12	206	UniRef100_Q92NS1	NHase_alpha(None)	Cluster: PROBABLE NITRILE HYDRATASE SUBUNIT ALPHA PROTEIN; n=1; Sinorhizobium meliloti|Rep: PROBABLE NITRILE HYDRATASE SUBUNIT ALPHA PROTEIN - Rhizobium meliloti (Sinorhizobium meliloti)	213	UniRef	Rhizobium meliloti	NHase	-	-	-
UniRef100_Q2K6I4_from_1_to_168	NHase_alpha	172	290	-	4.1e-91	322.6	168	1	168	UniRef100_Q2K6I4	NHase_alpha(None)	Cluster: Nitrile hydratase alpha subunit protein; n=1; Rhizobium etli CFN 42|Rep: Nitrile hydratase alpha subunit protein - Rhizobium etli (strain CFN 42 / ATCC 51251)	182	UniRef	Rhizobium etli	NHase	root|cellular organisms|Bacteria|Proteobacteria|Alphaproteobacteria|Rhizobiales|Rhizobiaceae|Rhizobium/Agrobacterium group|Rhizobium|Rhizobium etli|Rhizobium etli bv. mimosae	-	-
UniRef100_Q1MEA0_from_16_to_210	NHase_alpha	173	262	-	2.1e-112	393.3	195	16	210	UniRef100_Q1MEA0	NHase_alpha(None)	Cluster: Putative high-molecular weight cobalt-containing nitrile hydratase subunit alpha; n=1; Rhizobium leguminosarum bv. viciae 3841|Rep: Putative high-molecular weight cobalt-containing nitrile hydratase subunit alpha - Rhizobium leguminosarum bv. viciae (strain 3841)	217	UniRef	Rhizobium leguminosarum	Putative_NHase	root|cellular organisms|Bacteria|Proteobacteria|Alphaproteobacteria|Rhizobiales|Rhizobiaceae|Rhizobium/Agrobacterium group|Rhizobium|Rhizobium leguminosarum|Rhizobium leguminosarum bv. phaseoli	-	-
UniRef100_A0GFB9_from_15_to_212	NHase_alpha	174	242	-	5.8e-124	431.8	198	15	212	UniRef100_A0GFB9	NHase_alpha(None)	Cluster: Nitrile hydratase, alpha subunit; n=1; Burkholderia phytofirmans PsJN|Rep: Nitrile hydratase, alpha subunit - Burkholderia phytofirmans PsJN	222	UniRef	Burkholderia phytofirmans	NHase	root|cellular organisms|Bacteria|Proteobacteria|Betaproteobacteria|Burkholderiales|Burkholderiaceae|Burkholderia|Burkholderia phytofirmans|Burkholderia phytofirmans PsJN	-	-
JCVI_PEP_1096681013711_from_41_to_230	NHase_alpha	175	1	-	7.9e-133	461.4	190	41	230	JCVI_PEP_1096681013711	NHase_alpha(None)	/source_dna_id=JCVI_ORF_1096681013710 /offset=0 /translation_table=11 /length=234 /full_length=234	234	GOS	-	Unknown	-	-	-
UniRef100_A8TJ99_from_16_to_213	NHase_alpha	176	261	-	2.1e-112	393.4	198	16	213	UniRef100_A8TJ99	NHase_alpha(None)	Cluster: Nitrile hydratase, alpha subunit; n=1; alpha proteobacterium BAL199|Rep: Nitrile hydratase, alpha subunit - alpha proteobacterium BAL199	225	UniRef	alpha proteobacterium	NHase	root|cellular organisms|Bacteria|Proteobacteria|Alphaproteobacteria|unclassified Alphaproteobacteria|unclassified Alphaproteobacteria (miscellaneous)|alpha proteobacterium S-N(0)-14A	-	-
JCVI_PEP_1096683968025_from_15_to_169	NHase_alpha	177	105	-	3.3e-92	326.4	155	15	169	JCVI_PEP_1096683968025	NHase_alpha(None)	/source_dna_id=JCVI_ORF_1096683968024 /offset=0 /translation_table=11 /length=169 /full_length=169	169	GOS	-	Unknown	-	-	-
JCVI_PEP_1096699368405_from_26_to_214	NHase_alpha	178	12	-	3.2e-130	452.7	189	26	214	JCVI_PEP_1096699368405	NHase_alpha(None)	/source_dna_id=JCVI_ORF_1096699368404 /offset=0 /translation_table=11 /length=229 /full_length=229	229	GOS	-	Unknown	-	-	-
JCVI_PEP_1096697374039_from_24_to_212	NHase_alpha	179	14	-	1.1e-129	450.9	189	24	212	JCVI_PEP_1096697374039	NHase_alpha(None)	/source_dna_id=JCVI_ORF_1096697374038 /offset=0 /translation_table=11 /length=224 /full_length=224	224	GOS	-	Unknown	-	-	-
JCVI_PEP_1096681392357_from_14_to_202	NHase_alpha	180	10	-	1.6e-130	453.7	189	14	202	JCVI_PEP_1096681392357	NHase_alpha(None)	/source_dna_id=JCVI_ORF_1096681392356 /offset=0 /translation_table=11 /length=214 /full_length=214	214	GOS	-	Unknown	-	-	-
JCVI_PEP_1096681445981_from_47_to_235	NHase_alpha	181	24	-	1.9e-125	436.9	189	47	235	JCVI_PEP_1096681445981	NHase_alpha(None)	/source_dna_id=JCVI_ORF_1096681445980 /offset=0 /translation_table=11 /length=244 /full_length=244	244	GOS	-	Unknown	-	-	-
JCVI_PEP_1096687576315_from_1_to_189	NHase_alpha	182	26	-	6.8e-125	435.0	189	1	189	JCVI_PEP_1096687576315	NHase_alpha(None)	/source_dna_id=JCVI_ORF_1096687576314 /offset=0 /translation_table=11 /length=198 /full_length=198	198	GOS	-	Unknown	-	-	-
JCVI_PEP_1096671366951_from_1_to_101	NHase_alpha	183	160	-	1.9e-33	131.2	101	1	101	JCVI_PEP_1096671366951	NHase_alpha(None)	/source_dna_id=JCVI_ORF_1096671366950 /offset=0 /translation_table=11 /length=109 /full_length=109	109	GOS	-	Unknown	-	-	-
JCVI_PEP_1096679444535_from_14_to_140	NHase_alpha	184	134	-	1.4e-57	211.4	127	14	140	JCVI_PEP_1096679444535	NHase_alpha(None)	/source_dna_id=JCVI_ORF_1096679444534 /offset=0 /translation_table=11 /length=140 /full_length=140	140	GOS	-	Unknown	-	-	-
JCVI_PEP_1096689659473_from_1_to_162	NHase_alpha	185	93	-	7.3e-102	358.5	162	1	162	JCVI_PEP_1096689659473	NHase_alpha(None)	/source_dna_id=JCVI_ORF_1096689659472 /offset=0 /translation_table=11 /length=169 /full_length=169	169	GOS	-	Unknown	-	-	-
JCVI_PEP_1096671139233_from_1_to_119	NHase_alpha	186	137	-	6.3e-54	199.3	119	1	119	JCVI_PEP_1096671139233	NHase_alpha(None)	/source_dna_id=JCVI_ORF_1096671139232 /offset=0 /translation_table=11 /length=126 /full_length=126	126	GOS	-	Unknown	-	-	-
JCVI_PEP_1096693053761_from_2_to_138	NHase_alpha	187	123	-	7.5e-75	268.8	137	2	138	JCVI_PEP_1096693053761	NHase_alpha(None)	/source_dna_id=JCVI_ORF_1096693053760 /offset=0 /translation_table=11 /length=145 /full_length=145	145	GOS	-	Unknown	-	-	-
JCVI_PEP_1096674641577_from_1_to_108	NHase_alpha	188	153	-	2.6e-42	160.7	108	1	108	JCVI_PEP_1096674641577	NHase_alpha(None)	/source_dna_id=JCVI_ORF_1096674641576 /offset=0 /translation_table=11 /length=115 /full_length=115	115	GOS	-	Unknown	-	-	-
JCVI_PEP_1096673069467_from_2_to_94	NHase_alpha	189	176	-	5.1e-11	45.6	93	2	94	JCVI_PEP_1096673069467	NHase_alpha(None)	/source_dna_id=JCVI_ORF_1096673069466 /offset=0 /translation_table=11 /length=101 /full_length=101	101	GOS	-	Unknown	-	-	-
JCVI_PEP_1096688468067_from_7_to_195	NHase_alpha	190	18	-	2.5e-129	449.8	189	7	195	JCVI_PEP_1096688468067	NHase_alpha(None)	/source_dna_id=JCVI_ORF_1096688468066 /offset=0 /translation_table=11 /length=200 /full_length=200	200	GOS	-	Unknown	-	-	-
JCVI_PEP_1096672576553_from_1_to_121	NHase_alpha	191	132	-	8.8e-62	225.4	121	1	121	JCVI_PEP_1096672576553	NHase_alpha(None)	/source_dna_id=JCVI_ORF_1096672576552 /offset=0 /translation_table=11 /length=126 /full_length=126	126	GOS	-	Unknown	-	-	-
JCVI_PEP_1096674333033_from_1_to_86	NHase_alpha	192	180	-	7.3e-10	31.0	86	1	86	JCVI_PEP_1096674333033	NHase_alpha(None)	/source_dna_id=JCVI_ORF_1096674333032 /offset=0 /translation_table=11 /length=94 /full_length=94	94	GOS	-	Unknown	-	-	-
JCVI_PEP_1096674534841_from_1_to_74	NHase_alpha	193	194	-	8.7e-05	-33.4	74	1	74	JCVI_PEP_1096674534841	NHase_alpha(None)	/source_dna_id=JCVI_ORF_1096674534840 /offset=0 /translation_table=11 /length=82 /full_length=82	82	GOS	-	Unknown	-	-	-
JCVI_PEP_1096669081057_from_29_to_145	NHase_alpha	194	151	-	3.2e-44	167.0	117	29	145	JCVI_PEP_1096669081057	NHase_alpha(None)	/source_dna_id=JCVI_ORF_1096669081056 /offset=0 /translation_table=11 /length=145 /full_length=145	145	GOS	-	Unknown	-	-	-
JCVI_PEP_1096680467285_from_1_to_125	NHase_alpha	195	140	-	1.3e-52	195.0	125	1	125	JCVI_PEP_1096680467285	NHase_alpha(None)	/source_dna_id=JCVI_ORF_1096680467284 /offset=0 /translation_table=11 /length=133 /full_length=133	133	GOS	-	Unknown	-	-	-
JCVI_PEP_1096668314535_from_1_to_182	NHase_alpha	196	56	-	1.6e-111	390.6	182	1	182	JCVI_PEP_1096668314535	NHase_alpha(None)	/source_dna_id=JCVI_ORF_1096668314534 /offset=0 /translation_table=11 /length=190 /full_length=190	190	GOS	-	Unknown	-	-	-
JCVI_PEP_1096666869233_from_10_to_198	NHase_alpha	197	38	-	2.2e-117	410.1	189	10	198	JCVI_PEP_1096666869233	NHase_alpha(None)	/source_dna_id=JCVI_ORF_1096666869232 /offset=0 /translation_table=11 /length=206 /full_length=206	206	GOS	-	Unknown	-	-	-
JCVI_PEP_1096681705689_from_10_to_198	NHase_alpha	198	36	-	1,00E-117	411.2	189	10	198	JCVI_PEP_1096681705689	NHase_alpha(None)	/source_dna_id=JCVI_ORF_1096681705688 /offset=0 /translation_table=11 /length=206 /full_length=206	206	GOS	-	Unknown	-	-	-
JCVI_PEP_1096670188307_from_10_to_189	NHase_alpha	199	91	-	5.7e-102	358.9	180	10	189	JCVI_PEP_1096670188307	NHase_alpha(None)	/source_dna_id=JCVI_ORF_1096670188306 /offset=0 /translation_table=11 /length=190 /full_length=190	190	GOS	-	Unknown	-	-	-
JCVI_PEP_1096689399183_from_9_to_197	NHase_alpha	200	45	-	7.6e-115	401.6	189	9	197	JCVI_PEP_1096689399183	NHase_alpha(None)	/source_dna_id=JCVI_ORF_1096689399182 /offset=0 /translation_table=11 /length=205 /full_length=205	205	GOS	-	Unknown	-	-	-
JCVI_PEP_1096671648915_from_10_to_92	NHase_alpha	201	187	-	2.6e-06	-14.1	83	10	92	JCVI_PEP_1096671648915	NHase_alpha(None)	/source_dna_id=JCVI_ORF_1096671648914 /offset=0 /translation_table=11 /length=92 /full_length=92	92	GOS	-	Unknown	-	-	-
JCVI_PEP_1096673231893_from_10_to_147	NHase_alpha	202	131	-	5.3e-63	229.4	138	10	147	JCVI_PEP_1096673231893	NHase_alpha(None)	/source_dna_id=JCVI_ORF_1096673231892 /offset=0 /translation_table=11 /length=159 /full_length=159	159	GOS	-	Unknown	-	-	-
JCVI_PEP_1096673711619_from_10_to_146	NHase_alpha	203	133	-	1.4e-57	211.5	137	10	146	JCVI_PEP_1096673711619	NHase_alpha(None)	/source_dna_id=JCVI_ORF_1096673711618 /offset=0 /translation_table=11 /length=146 /full_length=146	146	GOS	-	Unknown	-	-	-
JCVI_PEP_1096673806493_from_46_to_157	NHase_alpha	204	164	-	3.3e-23	97.2	112	46	157	JCVI_PEP_1096673806493	NHase_alpha(None)	/source_dna_id=JCVI_ORF_1096673806492 /offset=0 /translation_table=11 /length=157 /full_length=157	157	GOS	-	Unknown	-	-	-
JCVI_PEP_1096685130937_from_1_to_81	NHase_alpha	205	181	-	1.6e-09	26.08.08	81	1	81	JCVI_PEP_1096685130937	NHase_alpha(None)	/source_dna_id=JCVI_ORF_1096685130936 /offset=0 /translation_table=11 /length=88 /full_length=88	88	GOS	-	Unknown	-	-	-
JCVI_PEP_1096696566837_from_1_to_129	NHase_alpha	206	122	-	3.3e-75	270.0	129	1	129	JCVI_PEP_1096696566837	NHase_alpha(None)	/source_dna_id=JCVI_ORF_1096696566836 /offset=0 /translation_table=11 /length=136 /full_length=136	136	GOS	-	Unknown	-	-	-
JCVI_PEP_1096668409225_from_1_to_79	NHase_alpha	207	172	-	5.7e-12	57.7	79	1	79	JCVI_PEP_1096668409225	NHase_alpha(None)	/source_dna_id=JCVI_ORF_1096668409224 /offset=0 /translation_table=11 /length=84 /full_length=84	84	GOS	-	Unknown	-	-	-
UniRef100_A1T2T7_from_1_to_192	NHase_alpha	208	284	-	3,00E-102	359.6	192	1	192	UniRef100_A1T2T7	NHase_alpha(None)	Cluster: Nitrile hydratase, alpha subunit; n=1; Mycobacterium vanbaalenii PYR-1|Rep: Nitrile hydratase, alpha subunit - Mycobacterium vanbaalenii (strain DSM 7251 / PYR-1)	198	UniRef	Mycobacterium vanbaalenii	NHase	root|cellular organisms|Bacteria|Actinobacteria|Actinobacteria (class)|Actinobacteridae|Actinomycetales|Corynebacterineae|Mycobacteriaceae|Mycobacterium|Mycobacterium vanbaalenii|Mycobacterium vanbaalenii PYR-1	-	-
AHAA_AHAA9477.x1.gene2_from_9_to_197	NHase_alpha	209	216	-	1.4e-127	438.3	189	9	197	AHAA_AHAA9477.x1.gene2	NHase_alpha(None)	129 to 749 - strand	206	WLF	-	Unknown	-	-	-
XZS40625.b1.gene2_from_1_to_162	NHase_alpha	210	201	-	3.5e-90	314.6	162	1	162	XZS40625.b1.gene2	NHase_alpha(None)	445 to 963 - strand	172	MFS	-	Unknown	-	-	-
JCVI_PEP_1096676182105_from_1_to_168	NHase_alpha	211	135	-	2.1e-56	207.5	168	1	168	JCVI_PEP_1096676182105	NHase_alpha(None)	/source_dna_id=JCVI_ORF_1096676182104 /offset=0 /translation_table=11 /length=179 /full_length=179	179	GOS	-	Unknown	-	-	-
JCVI_PEP_1096697583337_from_15_to_203	NHase_alpha	212	35	-	2.7e-118	413.1	189	15	203	JCVI_PEP_1096697583337	NHase_alpha(None)	/source_dna_id=JCVI_ORF_1096697583336 /offset=0 /translation_table=11 /length=214 /full_length=214	214	GOS	-	Unknown	-	-	-
JCVI_PEP_1096676182111_from_25_to_107	NHase_alpha	213	190	-	1.9e-05	-25.0	83	25	107	JCVI_PEP_1096676182111	NHase_alpha(None)	/source_dna_id=JCVI_ORF_1096676182110 /offset=0 /translation_table=11 /length=114 /full_length=114	114	GOS	-	Unknown	-	-	-
JCVI_PEP_1096686967073_from_16_to_102	NHase_alpha	214	189	-	6.1e-06	-18.7	87	16	102	JCVI_PEP_1096686967073	NHase_alpha(None)	/source_dna_id=JCVI_ORF_1096686967072 /offset=0 /translation_table=11 /length=102 /full_length=102	102	GOS	-	Unknown	-	-	-
JCVI_PEP_1096675541313_from_16_to_204	NHase_alpha	215	69	-	2.2e-106	373.6	189	16	204	JCVI_PEP_1096675541313	NHase_alpha(None)	/source_dna_id=JCVI_ORF_1096675541312 /offset=0 /translation_table=11 /length=215 /full_length=215	215	GOS	-	Unknown	-	-	-
JCVI_PEP_1096693941737_from_1_to_76	NHase_alpha	216	186	-	6.7e-07	-6.6	76	1	76	JCVI_PEP_1096693941737	NHase_alpha(None)	/source_dna_id=JCVI_ORF_1096693941736 /offset=0 /translation_table=11 /length=87 /full_length=87	87	GOS	-	Unknown	-	-	-
JCVI_PEP_1096674767165_from_1_to_188	NHase_alpha	217	22	-	3.7e-127	442.6	188	1	188	JCVI_PEP_1096674767165	NHase_alpha(None)	/source_dna_id=JCVI_ORF_1096674767164 /offset=0 /translation_table=11 /length=189 /full_length=189	189	GOS	-	Unknown	-	-	-
JCVI_PEP_1096674190845_from_46_to_234	NHase_alpha	218	25	-	3.8e-125	435.9	189	46	234	JCVI_PEP_1096674190845	NHase_alpha(None)	/source_dna_id=JCVI_ORF_1096674190844 /offset=0 /translation_table=11 /length=235 /full_length=235	235	GOS	-	Unknown	-	-	-
JCVI_PEP_1096682817031_from_39_to_181	NHase_alpha	219	128	-	7.4e-68	245.6	143	39	181	JCVI_PEP_1096682817031	NHase_alpha(None)	/source_dna_id=JCVI_ORF_1096682817030 /offset=0 /translation_table=11 /length=181 /full_length=181	181	GOS	-	Unknown	-	-	-
JCVI_PEP_1096692202731_from_35_to_223	NHase_alpha	220	32	-	1.9e-119	416.9	189	35	223	JCVI_PEP_1096692202731	NHase_alpha(None)	/source_dna_id=JCVI_ORF_1096692202730 /offset=0 /translation_table=11 /length=224 /full_length=224	224	GOS	-	Unknown	-	-	-
JCVI_PEP_1096672176861_from_16_to_204	NHase_alpha	221	40	-	7.2e-117	408.4	189	16	204	JCVI_PEP_1096672176861	NHase_alpha(None)	/source_dna_id=JCVI_ORF_1096672176860 /offset=0 /translation_table=11 /length=213 /full_length=213	213	GOS	-	Unknown	-	-	-
JCVI_PEP_1096683971491_from_19_to_207	NHase_alpha	222	44	-	1,00E-115	404.5	189	19	207	JCVI_PEP_1096683971491	NHase_alpha(None)	/source_dna_id=JCVI_ORF_1096683971490 /offset=0 /translation_table=11 /length=216 /full_length=216	216	GOS	-	Unknown	-	-	-
JCVI_PEP_1096691639475_from_19_to_207	NHase_alpha	223	5	-	1.6e-131	457.0	189	19	207	JCVI_PEP_1096691639475	NHase_alpha(None)	/source_dna_id=JCVI_ORF_1096691639474 /offset=0 /translation_table=11 /length=213 /full_length=213	213	GOS	-	Unknown	-	-	-
JCVI_PEP_1096673196143_from_24_to_212	NHase_alpha	224	17	-	2.4e-129	449.8	189	24	212	JCVI_PEP_1096673196143	NHase_alpha(None)	/source_dna_id=JCVI_ORF_1096673196142 /offset=0 /translation_table=11 /length=218 /full_length=218	218	GOS	-	Unknown	-	-	-
JCVI_PEP_1096689723039_from_1_to_108	NHase_alpha	225	147	-	1.3e-47	178.2	108	1	108	JCVI_PEP_1096689723039	NHase_alpha(None)	/source_dna_id=JCVI_ORF_1096689723038 /offset=0 /translation_table=11 /length=113 /full_length=113	113	GOS	-	Unknown	-	-	-
JCVI_PEP_1096697866569_from_1_to_178	NHase_alpha	226	29	-	1.6e-122	427.1	178	1	178	JCVI_PEP_1096697866569	NHase_alpha(None)	/source_dna_id=JCVI_ORF_1096697866568 /offset=0 /translation_table=11 /length=183 /full_length=183	183	GOS	-	Unknown	-	-	-
JCVI_PEP_1096680424767_from_25_to_213	NHase_alpha	227	6	-	2,00E-131	456.7	189	25	213	JCVI_PEP_1096680424767	NHase_alpha(None)	/source_dna_id=JCVI_ORF_1096680424766 /offset=0 /translation_table=11 /length=218 /full_length=218	218	GOS	-	Unknown	-	-	-
JCVI_PEP_1096681334791_from_23_to_211	NHase_alpha	228	9	-	5.1e-131	455.4	189	23	211	JCVI_PEP_1096681334791	NHase_alpha(None)	/source_dna_id=JCVI_ORF_1096681334790 /offset=0 /translation_table=11 /length=216 /full_length=216	216	GOS	-	Unknown	-	-	-
JCVI_PEP_1096680959089_from_25_to_144	NHase_alpha	229	146	-	8.5e-48	178.9	120	25	144	JCVI_PEP_1096680959089	NHase_alpha(None)	/source_dna_id=JCVI_ORF_1096680959088 /offset=0 /translation_table=11 /length=144 /full_length=144	144	GOS	-	Unknown	-	-	-
JCVI_PEP_1096684481937_from_21_to_209	NHase_alpha	230	13	-	8.3e-130	451.3	189	21	209	JCVI_PEP_1096684481937	NHase_alpha(None)	/source_dna_id=JCVI_ORF_1096684481936 /offset=0 /translation_table=11 /length=214 /full_length=214	214	GOS	-	Unknown	-	-	-
JCVI_PEP_1096672434321_from_1_to_108	NHase_alpha	231	143	-	2.4e-51	190.7	108	1	108	JCVI_PEP_1096672434321	NHase_alpha(None)	/source_dna_id=JCVI_ORF_1096672434320 /offset=0 /translation_table=11 /length=113 /full_length=113	113	GOS	-	Unknown	-	-	-
JCVI_PEP_1096671308373_from_23_to_151	NHase_alpha	232	136	-	1.6e-55	204.6	129	23	151	JCVI_PEP_1096671308373	NHase_alpha(None)	/source_dna_id=JCVI_ORF_1096671308372 /offset=0 /translation_table=11 /length=151 /full_length=151	151	GOS	-	Unknown	-	-	-
JCVI_PEP_1096699367247_from_20_to_208	NHase_alpha	233	23	-	1.1e-126	440.9	189	20	208	JCVI_PEP_1096699367247	NHase_alpha(None)	/source_dna_id=JCVI_ORF_1096699367246 /offset=0 /translation_table=11 /length=213 /full_length=213	213	GOS	-	Unknown	-	-	-
JCVI_PEP_1096676761669_from_18_to_206	NHase_alpha	234	21	-	9.5e-128	444.5	189	18	206	JCVI_PEP_1096676761669	NHase_alpha(None)	/source_dna_id=JCVI_ORF_1096676761668 /offset=0 /translation_table=11 /length=211 /full_length=211	211	GOS	-	Unknown	-	-	-
JCVI_PEP_1096676202785_from_28_to_216	NHase_alpha	235	11	-	1.8e-130	453.5	189	28	216	JCVI_PEP_1096676202785	NHase_alpha(None)	/source_dna_id=JCVI_ORF_1096676202784 /offset=0 /translation_table=11 /length=221 /full_length=221	221	GOS	-	Unknown	-	-	-
JCVI_PEP_1096698403129_from_28_to_216	NHase_alpha	236	19	-	5.2e-129	448.7	189	28	216	JCVI_PEP_1096698403129	NHase_alpha(None)	/source_dna_id=JCVI_ORF_1096698403128 /offset=0 /translation_table=11 /length=221 /full_length=221	221	GOS	-	Unknown	-	-	-
JCVI_PEP_1096690985357_from_1_to_100	NHase_alpha	237	156	-	3.8e-38	146.8	100	1	100	JCVI_PEP_1096690985357	NHase_alpha(None)	/source_dna_id=JCVI_ORF_1096690985356 /offset=0 /translation_table=11 /length=105 /full_length=105	105	GOS	-	Unknown	-	-	-
JCVI_PEP_1096693524929_from_31_to_219	NHase_alpha	238	16	-	2.2e-129	450.0	189	31	219	JCVI_PEP_1096693524929	NHase_alpha(None)	/source_dna_id=JCVI_ORF_1096693524928 /offset=0 /translation_table=11 /length=224 /full_length=224	224	GOS	-	Unknown	-	-	-
JCVI_PEP_1096680330193_from_22_to_210	NHase_alpha	239	15	-	2,00E-129	450.1	189	22	210	JCVI_PEP_1096680330193	NHase_alpha(None)	/source_dna_id=JCVI_ORF_1096680330192 /offset=0 /translation_table=11 /length=215 /full_length=215	215	GOS	-	Unknown	-	-	-
JCVI_PEP_1096671805151_from_1_to_167	NHase_alpha	240	51	-	2.1e-112	393.5	167	1	167	JCVI_PEP_1096671805151	NHase_alpha(None)	/source_dna_id=JCVI_ORF_1096671805150 /offset=0 /translation_table=11 /length=172 /full_length=172	172	GOS	-	Unknown	-	-	-
JCVI_PEP_1096670653505_from_1_to_88	NHase_alpha	241	166	-	3,00E-020	87.4	88	1	88	JCVI_PEP_1096670653505	NHase_alpha(None)	/source_dna_id=JCVI_ORF_1096670653504 /offset=0 /translation_table=11 /length=93 /full_length=93	93	GOS	-	Unknown	-	-	-
JCVI_PEP_1096679909299_from_22_to_210	NHase_alpha	242	3	-	3.9e-132	459.1	189	22	210	JCVI_PEP_1096679909299	NHase_alpha(None)	/source_dna_id=JCVI_ORF_1096679909298 /offset=0 /translation_table=11 /length=215 /full_length=215	215	GOS	-	Unknown	-	-	-
JCVI_PEP_1096696248617_from_1_to_173	NHase_alpha	243	41	-	8.4e-117	408.1	173	1	173	JCVI_PEP_1096696248617	NHase_alpha(None)	/source_dna_id=JCVI_ORF_1096696248616 /offset=0 /translation_table=11 /length=178 /full_length=178	178	GOS	-	Unknown	-	-	-
JCVI_PEP_1096686134007_from_22_to_210	NHase_alpha	244	2	-	2.6e-132	459.7	189	22	210	JCVI_PEP_1096686134007	NHase_alpha(None)	/source_dna_id=JCVI_ORF_1096686134006 /offset=0 /translation_table=11 /length=215 /full_length=215	215	GOS	-	Unknown	-	-	-
JCVI_PEP_1096667499095_from_22_to_81	NHase_alpha	245	199	-	99	-72.1	60	22	81	JCVI_PEP_1096667499095	NHase_alpha(None)	/source_dna_id=JCVI_ORF_1096667499094 /offset=0 /translation_table=11 /length=81 /full_length=81	81	GOS	-	Unknown	-	-	-
JCVI_PEP_1096689258555_from_1_to_158	NHase_alpha	246	70	-	3,00E-106	373.1	158	1	158	JCVI_PEP_1096689258555	NHase_alpha(None)	/source_dna_id=JCVI_ORF_1096689258554 /offset=0 /translation_table=11 /length=163 /full_length=163	163	GOS	-	Unknown	-	-	-
JCVI_PEP_1096689258553_from_1_to_159	NHase_alpha	247	68	-	7.2e-107	375.1	159	1	159	JCVI_PEP_1096689258553	NHase_alpha(None)	/source_dna_id=JCVI_ORF_1096689258552 /offset=0 /translation_table=11 /length=164 /full_length=164	164	GOS	-	Unknown	-	-	-
JCVI_PEP_1096690218615_from_22_to_136	NHase_alpha	248	152	-	2.1e-43	164.4	115	22	136	JCVI_PEP_1096690218615	NHase_alpha(None)	/source_dna_id=JCVI_ORF_1096690218614 /offset=0 /translation_table=11 /length=138 /full_length=138	138	GOS	-	Unknown	-	-	-
JCVI_PEP_1096690218613_from_22_to_172	NHase_alpha	249	112	-	4.9e-84	299.3	151	22	172	JCVI_PEP_1096690218613	NHase_alpha(None)	/source_dna_id=JCVI_ORF_1096690218612 /offset=0 /translation_table=11 /length=172 /full_length=172	172	GOS	-	Unknown	-	-	-
JCVI_PEP_1096669149043_from_22_to_196	NHase_alpha	250	60	-	7,00E-111	388.5	175	22	196	JCVI_PEP_1096669149043	NHase_alpha(None)	/source_dna_id=JCVI_ORF_1096669149042 /offset=0 /translation_table=11 /length=196 /full_length=196	196	GOS	-	Unknown	-	-	-
JCVI_PEP_1096669158385_from_22_to_179	NHase_alpha	251	106	-	3.7e-92	326.3	158	22	179	JCVI_PEP_1096669158385	NHase_alpha(None)	/source_dna_id=JCVI_ORF_1096669158384 /offset=0 /translation_table=11 /length=181 /full_length=181	181	GOS	-	Unknown	-	-	-
JCVI_PEP_1096700087383_from_22_to_210	NHase_alpha	252	8	-	3.2e-131	456.0	189	22	210	JCVI_PEP_1096700087383	NHase_alpha(None)	/source_dna_id=JCVI_ORF_1096700087382 /offset=0 /translation_table=11 /length=215 /full_length=215	215	GOS	-	Unknown	-	-	-
JCVI_PEP_1096669149041_from_22_to_210	NHase_alpha	253	7	-	3.2e-131	456.0	189	22	210	JCVI_PEP_1096669149041	NHase_alpha(None)	/source_dna_id=JCVI_ORF_1096669149040 /offset=0 /translation_table=11 /length=215 /full_length=215	215	GOS	-	Unknown	-	-	-
JCVI_PEP_1096679921393_from_21_to_141	NHase_alpha	254	148	-	1.8e-47	177.8	121	21	141	JCVI_PEP_1096679921393	NHase_alpha(None)	/source_dna_id=JCVI_ORF_1096679921392 /offset=0 /translation_table=11 /length=141 /full_length=141	141	GOS	-	Unknown	-	-	-
JCVI_PEP_1096699990961_from_22_to_106	NHase_alpha	255	182	-	2.5e-08	11.05.08	85	22	106	JCVI_PEP_1096699990961	NHase_alpha(None)	/source_dna_id=JCVI_ORF_1096699990960 /offset=0 /translation_table=11 /length=108 /full_length=108	108	GOS	-	Unknown	-	-	-
JCVI_PEP_1096678141517_from_22_to_201	NHase_alpha	256	39	-	2.5e-117	409.9	180	22	201	JCVI_PEP_1096678141517	NHase_alpha(None)	/source_dna_id=JCVI_ORF_1096678141516 /offset=0 /translation_table=11 /length=201 /full_length=201	201	GOS	-	Unknown	-	-	-
JCVI_PEP_1096684520469_from_22_to_119	NHase_alpha	257	177	-	2.4e-10	37.1	98	22	119	JCVI_PEP_1096684520469	NHase_alpha(None)	/source_dna_id=JCVI_ORF_1096684520468 /offset=0 /translation_table=11 /length=119 /full_length=119	119	GOS	-	Unknown	-	-	-
JCVI_PEP_1096676360033_from_22_to_100	NHase_alpha	258	188	-	2.9e-06	-14.7	79	22	100	JCVI_PEP_1096676360033	NHase_alpha(None)	/source_dna_id=JCVI_ORF_1096676360032 /offset=0 /translation_table=11 /length=101 /full_length=101	101	GOS	-	Unknown	-	-	-
UniRef100_Q1GF62_from_3_to_200	NHase_alpha	259	265	-	2,00E-111	390.1	198	3	200	UniRef100_Q1GF62	NHase_alpha(None)	Cluster: Nitrile hydratase alpha subunit; n=1; Silicibacter sp. TM1040|Rep: Nitrile hydratase alpha subunit - Silicibacter sp. (strain TM1040)	208	UniRef	Silicibacter sp.	NHase	root|cellular organisms|Bacteria|Proteobacteria|Alphaproteobacteria|Rhodobacterales|Rhodobacteraceae|Silicibacter|Silicibacter sp. 7PC-3	-	-
UniRef100_A9E2B0_from_20_to_214	NHase_alpha	260	273	-	1.2e-109	384.2	195	20	214	UniRef100_A9E2B0	NHase_alpha(None)	Cluster: Nitrile hydratase, alpha subunit; n=1; Oceanibulbus indolifex HEL-45|Rep: Nitrile hydratase, alpha subunit - Oceanibulbus indolifex HEL-45	217	UniRef	Oceanibulbus indolifex	NHase	root|cellular organisms|Bacteria|Proteobacteria|Alphaproteobacteria|Rhodobacterales|Rhodobacteraceae|Oceanibulbus|Oceanibulbus indolifex|Oceanibulbus indolifex HEL-45	-	-
UniRef100_Q168S5_from_5_to_202	NHase_alpha	261	266	-	5.3e-111	388.7	198	5	202	UniRef100_Q168S5	NHase_alpha(None)	Cluster: Nitrile hydratase, alpha subunit; n=1; Roseobacter denitrificans OCh 114|Rep: Nitrile hydratase, alpha subunit - Roseobacter denitrificans (strain ATCC 33942 / OCh 114) (Erythrobactersp. (strain OCh 114)) (Roseobacter denitrificans)	210	UniRef	Roseobacter denitrificans	NHase	root|cellular organisms|Bacteria|Proteobacteria|Alphaproteobacteria|Rhodobacterales|Rhodobacteraceae|Roseobacter|Roseobacter denitrificans|Roseobacter denitrificans OCh 114	-	-
UniRef100_A9H9B0_from_5_to_202	NHase_alpha	262	274	-	3.1e-109	382.8	198	5	202	UniRef100_A9H9B0	NHase_alpha(None)	Cluster: Nitrile hydratase, alpha subunit; n=1; Roseobacter litoralis Och 149|Rep: Nitrile hydratase, alpha subunit - Roseobacter litoralis Och 149	210	UniRef	Roseobacter litoralis	NHase	root|cellular organisms|Bacteria|Proteobacteria|Alphaproteobacteria|Rhodobacterales|Rhodobacteraceae|Roseobacter|Roseobacter litoralis|Roseobacter litoralis Och 149	-	-
UniRef100_Q5LTU8_from_3_to_200	NHase_alpha	263	269	-	2.7e-110	386.3	198	3	200	UniRef100_Q5LTU8	NHase_alpha(None)	Cluster: Nitrile hydratase subunit alpha; n=1; Silicibacter pomeroyi|Rep: Nitrile hydratase subunit alpha - Silicibacter pomeroyi	204	UniRef	Silicibacter pomeroyi	NHase	root|cellular organisms|Bacteria|Proteobacteria|Alphaproteobacteria|Rhodobacterales|Rhodobacteraceae|Silicibacter|Silicibacter pomeroyi|Silicibacter pomeroyi DSS-3	-	-
UniRef100_A9EK70_from_3_to_200	NHase_alpha	264	278	-	1,00E-107	377.8	198	3	200	UniRef100_A9EK70	NHase_alpha(None)	Cluster: Nitrile hydratase subunit alpha; n=1; Phaeobacter gallaeciensis 2.10|Rep: Nitrile hydratase subunit alpha - Phaeobacter gallaeciensis 2.10	204	UniRef	Phaeobacter gallaeciensis	NHase	root|cellular organisms|Bacteria|Proteobacteria|Alphaproteobacteria|Rhodobacterales|Rhodobacteraceae|Phaeobacter|Phaeobacter gallaeciensis|Phaeobacter gallaeciensis 2.10	-	-
UniRef100_A9G313_from_3_to_200	NHase_alpha	265	280	-	1.9e-106	373.6	198	3	200	UniRef100_A9G313	NHase_alpha(None)	Cluster: Nitrile hydratase subunit alpha; n=1; Phaeobacter gallaeciensis BS107|Rep: Nitrile hydratase subunit alpha - Phaeobacter gallaeciensis BS107	204	UniRef	Phaeobacter gallaeciensis	NHase	root|cellular organisms|Bacteria|Proteobacteria|Alphaproteobacteria|Rhodobacterales|Rhodobacteraceae|Phaeobacter|Phaeobacter gallaeciensis|Phaeobacter gallaeciensis 2.10	-	-
UniRef100_A3X4L4_from_11_to_206	NHase_alpha	266	276	-	1.3e-108	380.8	196	11	206	UniRef100_A3X4L4	NHase_alpha(None)	Cluster: Nitrile hydratase subunit alpha; n=1; Roseobacter sp. MED193|Rep: Nitrile hydratase subunit alpha - Roseobacter sp. MED193	221	UniRef	Roseobacter sp.	NHase	root|cellular organisms|Bacteria|Proteobacteria|Alphaproteobacteria|Rhodobacterales|Rhodobacteraceae|Roseobacter|Roseobacter sp. JLN-A036	-	-
UniRef100_A4EXP2_from_3_to_200	NHase_alpha	267	271	-	5.3e-110	385.4	198	3	200	UniRef100_A4EXP2	NHase_alpha(None)	Cluster: Nitrile hydratase subunit alpha; n=1; Roseobacter sp. SK209-2-6|Rep: Nitrile hydratase subunit alpha - Roseobacter sp. SK209-2-6	204	UniRef	Roseobacter sp.	NHase	root|cellular organisms|Bacteria|Proteobacteria|Alphaproteobacteria|Rhodobacterales|Rhodobacteraceae|Roseobacter|Roseobacter sp. JLN-A036	-	-
JCVI_PEP_1096678029801_from_1_to_159	NHase_alpha	268	103	-	9.6e-94	331.5	159	1	159	JCVI_PEP_1096678029801	NHase_alpha(None)	/source_dna_id=JCVI_ORF_1096678029800 /offset=0 /translation_table=11 /length=167 /full_length=167	167	GOS	-	Unknown	-	-	-
JCVI_PEP_1096669536871_from_1_to_182	NHase_alpha	269	34	-	2.7e-118	413.1	182	1	182	JCVI_PEP_1096669536871	NHase_alpha(None)	/source_dna_id=JCVI_ORF_1096669536870 /offset=0 /translation_table=11 /length=190 /full_length=190	190	GOS	-	Unknown	-	-	-
JCVI_PEP_1096679821307_from_38_to_226	NHase_alpha	270	31	-	1.6e-119	417.2	189	38	226	JCVI_PEP_1096679821307	NHase_alpha(None)	/source_dna_id=JCVI_ORF_1096679821306 /offset=0 /translation_table=11 /length=234 /full_length=234	234	GOS	-	Unknown	-	-	-
JCVI_PEP_1096672093327_from_45_to_221	NHase_alpha	271	73	-	1.7e-105	370.6	177	45	221	JCVI_PEP_1096672093327	NHase_alpha(None)	/source_dna_id=JCVI_ORF_1096672093326 /offset=0 /translation_table=11 /length=221 /full_length=221	221	GOS	-	Unknown	-	-	-
JCVI_PEP_1096684981439_from_25_to_213	NHase_alpha	272	30	-	3.6e-122	426.0	189	25	213	JCVI_PEP_1096684981439	NHase_alpha(None)	/source_dna_id=JCVI_ORF_1096684981438 /offset=0 /translation_table=11 /length=221 /full_length=221	221	GOS	-	Unknown	-	-	-
JCVI_PEP_1096670104803_from_1_to_177	NHase_alpha	273	47	-	2.4e-113	396.6	177	1	177	JCVI_PEP_1096670104803	NHase_alpha(None)	/source_dna_id=JCVI_ORF_1096670104802 /offset=0 /translation_table=11 /length=185 /full_length=185	185	GOS	-	Unknown	-	-	-
JCVI_PEP_1096684876455_from_15_to_203	NHase_alpha	274	28	-	8.2e-124	431.4	189	15	203	JCVI_PEP_1096684876455	NHase_alpha(None)	/source_dna_id=JCVI_ORF_1096684876454 /offset=0 /translation_table=11 /length=211 /full_length=211	211	GOS	-	Unknown	-	-	-
DU735802.1_gene1_from_1_to_110	NHase_alpha	275	212	-	1.4e-47	169.6	110	1	110	DU735802.1_gene1	NHase_alpha(None)	start:2 end:355 strand +	117	NPSG	-	Unknown	-	-	-
JCVI_PEP_1096685115527_from_1_to_170	NHase_alpha	276	84	-	5.8e-104	365.5	170	1	170	JCVI_PEP_1096685115527	NHase_alpha(None)	/source_dna_id=JCVI_ORF_1096685115526 /offset=0 /translation_table=11 /length=178 /full_length=178	178	GOS	-	Unknown	-	-	-
JCVI_PEP_1096692094639_from_13_to_201	NHase_alpha	277	27	-	4.6e-124	432.3	189	13	201	JCVI_PEP_1096692094639	NHase_alpha(None)	/source_dna_id=JCVI_ORF_1096692094638 /offset=0 /translation_table=11 /length=209 /full_length=209	209	GOS	-	Unknown	-	-	-
JCVI_PEP_1096682038689_from_1_to_176	NHase_alpha	278	49	-	6.3e-113	395.3	176	1	176	JCVI_PEP_1096682038689	NHase_alpha(None)	/source_dna_id=JCVI_ORF_1096682038688 /offset=0 /translation_table=11 /length=184 /full_length=184	184	GOS	-	Unknown	-	-	-
JCVI_PEP_1096694392349_from_20_to_208	NHase_alpha	279	48	-	5.6e-113	395.4	189	20	208	JCVI_PEP_1096694392349	NHase_alpha(None)	/source_dna_id=JCVI_ORF_1096694392348 /offset=0 /translation_table=11 /length=215 /full_length=215	215	GOS	-	Unknown	-	-	-
JCVI_PEP_1096670236975_from_13_to_121	NHase_alpha	280	161	-	4.1e-27	110.2	109	13	121	JCVI_PEP_1096670236975	NHase_alpha(None)	/source_dna_id=JCVI_ORF_1096670236974 /offset=0 /translation_table=11 /length=121 /full_length=121	121	GOS	-	Unknown	-	-	-
JCVI_PEP_1096676171515_from_1_to_101	NHase_alpha	281	159	-	1.9e-33	131.3	101	1	101	JCVI_PEP_1096676171515	NHase_alpha(None)	/source_dna_id=JCVI_ORF_1096676171514 /offset=0 /translation_table=11 /length=106 /full_length=106	106	GOS	-	Unknown	-	-	-
JCVI_PEP_1096683070025_from_40_to_228	NHase_alpha	282	33	-	1.1e-118	414.5	189	40	228	JCVI_PEP_1096683070025	NHase_alpha(None)	/source_dna_id=JCVI_ORF_1096683070024 /offset=0 /translation_table=11 /length=253 /full_length=253	253	GOS	-	Unknown	-	-	-
JCVI_PEP_1096685840567_from_77_to_265	NHase_alpha	283	55	-	6.8e-112	391.8	189	77	265	JCVI_PEP_1096685840567	NHase_alpha(None)	/source_dna_id=JCVI_ORF_1096685840566 /offset=0 /translation_table=11 /length=278 /full_length=278	278	GOS	-	Unknown	-	-	-
JCVI_PEP_1096676809239_from_34_to_220	NHase_alpha	284	83	-	3.6e-104	366.2	187	34	220	JCVI_PEP_1096676809239	NHase_alpha(None)	/source_dna_id=JCVI_ORF_1096676809238 /offset=0 /translation_table=11 /length=233 /full_length=233	233	GOS	-	Unknown	-	-	-
JCVI_PEP_1096684888567_from_81_to_152	NHase_alpha	285	196	-	24	-64.2	72	81	152	JCVI_PEP_1096684888567	NHase_alpha(None)	/source_dna_id=JCVI_ORF_1096684888566 /offset=0 /translation_table=11 /length=152 /full_length=152	152	GOS	-	Unknown	-	-	-
JCVI_PEP_1096668708699_from_60_to_131	NHase_alpha	286	197	-	25	-64.5	72	60	131	JCVI_PEP_1096668708699	NHase_alpha(None)	/source_dna_id=JCVI_ORF_1096668708698 /offset=0 /translation_table=11 /length=131 /full_length=131	131	GOS	-	Unknown	-	-	-
JCVI_PEP_1096690562073_from_81_to_262	NHase_alpha	287	87	-	2.8e-103	363.2	182	81	262	JCVI_PEP_1096690562073	NHase_alpha(None)	/source_dna_id=JCVI_ORF_1096690562072 /offset=0 /translation_table=11 /length=262 /full_length=262	262	GOS	-	Unknown	-	-	-
JCVI_PEP_1096681028093_from_81_to_269	NHase_alpha	288	46	-	3.5e-114	399.4	189	81	269	JCVI_PEP_1096681028093	NHase_alpha(None)	/source_dna_id=JCVI_ORF_1096681028092 /offset=0 /translation_table=11 /length=282 /full_length=282	282	GOS	-	Unknown	-	-	-
JCVI_PEP_1096669317099_from_56_to_244	NHase_alpha	289	53	-	2.9e-112	393.1	189	56	244	JCVI_PEP_1096669317099	NHase_alpha(None)	/source_dna_id=JCVI_ORF_1096669317098 /offset=0 /translation_table=11 /length=257 /full_length=257	257	GOS	-	Unknown	-	-	-
JCVI_PEP_1096699195905_from_13_to_201	NHase_alpha	290	62	-	2,00E-110	387.0	189	13	201	JCVI_PEP_1096699195905	NHase_alpha(None)	/source_dna_id=JCVI_ORF_1096699195904 /offset=0 /translation_table=11 /length=208 /full_length=208	208	GOS	-	Unknown	-	-	-
JCVI_PEP_1096691829201_from_1_to_80	NHase_alpha	291	183	-	5.4e-08	07.03.08	80	1	80	JCVI_PEP_1096691829201	NHase_alpha(None)	/source_dna_id=JCVI_ORF_1096691829200 /offset=0 /translation_table=11 /length=87 /full_length=87	87	GOS	-	Unknown	-	-	-
JCVI_PEP_1096673913285_from_2_to_166	NHase_alpha	292	107	-	4.4e-88	312.7	165	2	166	JCVI_PEP_1096673913285	NHase_alpha(None)	/source_dna_id=JCVI_ORF_1096673913284 /offset=0 /translation_table=11 /length=175 /full_length=175	175	GOS	-	Unknown	-	-	-
JCVI_PEP_1096691206573_from_11_to_180	NHase_alpha	293	114	-	1.4e-83	297.8	170	11	180	JCVI_PEP_1096691206573	NHase_alpha(None)	/source_dna_id=JCVI_ORF_1096691206572 /offset=0 /translation_table=11 /length=181 /full_length=181	181	GOS	-	Unknown	-	-	-
JCVI_PEP_1096697199789_from_13_to_201	NHase_alpha	294	71	-	3.8e-106	372.7	189	13	201	JCVI_PEP_1096697199789	NHase_alpha(None)	/source_dna_id=JCVI_ORF_1096697199788 /offset=0 /translation_table=11 /length=208 /full_length=208	208	GOS	-	Unknown	-	-	-
JCVI_PEP_1096669306943_from_12_to_200	NHase_alpha	295	75	-	2.1e-105	370.3	189	12	200	JCVI_PEP_1096669306943	NHase_alpha(None)	/source_dna_id=JCVI_ORF_1096669306942 /offset=0 /translation_table=11 /length=207 /full_length=207	207	GOS	-	Unknown	-	-	-
JCVI_PEP_1096699504679_from_15_to_203	NHase_alpha	296	86	-	1.7e-103	363.9	189	15	203	JCVI_PEP_1096699504679	NHase_alpha(None)	/source_dna_id=JCVI_ORF_1096699504678 /offset=0 /translation_table=11 /length=210 /full_length=210	210	GOS	-	Unknown	-	-	-
JCVI_PEP_1096683516755_from_14_to_202	NHase_alpha	297	80	-	1.3e-104	367.6	189	14	202	JCVI_PEP_1096683516755	NHase_alpha(None)	/source_dna_id=JCVI_ORF_1096683516754 /offset=0 /translation_table=11 /length=209 /full_length=209	209	GOS	-	Unknown	-	-	-
JCVI_PEP_1096670211929_from_1_to_159	NHase_alpha	298	115	-	1.5e-82	294.3	159	1	159	JCVI_PEP_1096670211929	NHase_alpha(None)	/source_dna_id=JCVI_ORF_1096670211928 /offset=0 /translation_table=11 /length=166 /full_length=166	166	GOS	-	Unknown	-	-	-
JCVI_PEP_1096682919319_from_12_to_200	NHase_alpha	299	89	-	1.9e-102	360.5	189	12	200	JCVI_PEP_1096682919319	NHase_alpha(None)	/source_dna_id=JCVI_ORF_1096682919318 /offset=0 /translation_table=11 /length=207 /full_length=207	207	GOS	-	Unknown	-	-	-
JCVI_PEP_1096684657509_from_12_to_200	NHase_alpha	300	95	-	2.3e-101	356.9	189	12	200	JCVI_PEP_1096684657509	NHase_alpha(None)	/source_dna_id=JCVI_ORF_1096684657508 /offset=0 /translation_table=11 /length=207 /full_length=207	207	GOS	-	Unknown	-	-	-
JCVI_PEP_1096687745467_from_15_to_203	NHase_alpha	301	99	-	5.7e-100	352.2	189	15	203	JCVI_PEP_1096687745467	NHase_alpha(None)	/source_dna_id=JCVI_ORF_1096687745466 /offset=0 /translation_table=11 /length=210 /full_length=210	210	GOS	-	Unknown	-	-	-
JCVI_PEP_1096679061927_from_20_to_180	NHase_alpha	302	110	-	5,00E-085	302.6	161	20	180	JCVI_PEP_1096679061927	NHase_alpha(None)	/source_dna_id=JCVI_ORF_1096679061926 /offset=0 /translation_table=11 /length=180 /full_length=180	180	GOS	-	Unknown	-	-	-
JCVI_PEP_1096696272259_from_20_to_208	NHase_alpha	303	64	-	4.1e-109	382.6	189	20	208	JCVI_PEP_1096696272259	NHase_alpha(None)	/source_dna_id=JCVI_ORF_1096696272258 /offset=0 /translation_table=11 /length=213 /full_length=213	213	GOS	-	Unknown	-	-	-
JCVI_PEP_1096681214533_from_20_to_165	NHase_alpha	304	129	-	6.1e-66	239.2	146	20	165	JCVI_PEP_1096681214533	NHase_alpha(None)	/source_dna_id=JCVI_ORF_1096681214532 /offset=0 /translation_table=11 /length=165 /full_length=165	165	GOS	-	Unknown	-	-	-
JCVI_PEP_1096693978685_from_1_to_121	NHase_alpha	305	138	-	6.9e-54	199.1	121	1	121	JCVI_PEP_1096693978685	NHase_alpha(None)	/source_dna_id=JCVI_ORF_1096693978684 /offset=0 /translation_table=11 /length=126 /full_length=126	126	GOS	-	Unknown	-	-	-
JCVI_PEP_1096691584139_from_20_to_208	NHase_alpha	306	65	-	4.3e-109	382.5	189	20	208	JCVI_PEP_1096691584139	NHase_alpha(None)	/source_dna_id=JCVI_ORF_1096691584138 /offset=0 /translation_table=11 /length=213 /full_length=213	213	GOS	-	Unknown	-	-	-
JCVI_PEP_1096681285151_from_20_to_208	NHase_alpha	307	61	-	1.8e-110	387.1	189	20	208	JCVI_PEP_1096681285151	NHase_alpha(None)	/source_dna_id=JCVI_ORF_1096681285150 /offset=0 /translation_table=11 /length=213 /full_length=213	213	GOS	-	Unknown	-	-	-
JCVI_PEP_1096691624879_from_20_to_208	NHase_alpha	308	58	-	3,00E-111	389.7	189	20	208	JCVI_PEP_1096691624879	NHase_alpha(None)	/source_dna_id=JCVI_ORF_1096691624878 /offset=0 /translation_table=11 /length=213 /full_length=213	213	GOS	-	Unknown	-	-	-
JCVI_PEP_1096681838699_from_20_to_208	NHase_alpha	309	57	-	3,00E-111	389.7	189	20	208	JCVI_PEP_1096681838699	NHase_alpha(None)	/source_dna_id=JCVI_ORF_1096681838698 /offset=0 /translation_table=11 /length=213 /full_length=213	213	GOS	-	Unknown	-	-	-
JCVI_PEP_1096678282803_from_20_to_110	NHase_alpha	310	184	-	1.1e-07	03.02.08	91	20	110	JCVI_PEP_1096678282803	NHase_alpha(None)	/source_dna_id=JCVI_ORF_1096678282802 /offset=0 /translation_table=11 /length=110 /full_length=110	110	GOS	-	Unknown	-	-	-
JCVI_PEP_1096693978691_from_20_to_103	NHase_alpha	311	195	-	0.0011	-47.5	84	20	103	JCVI_PEP_1096693978691	NHase_alpha(None)	/source_dna_id=JCVI_ORF_1096693978690 /offset=0 /translation_table=11 /length=103 /full_length=103	103	GOS	-	Unknown	-	-	-
JCVI_PEP_1096668749683_from_18_to_180	NHase_alpha	312	111	-	4.4e-84	299.4	163	18	180	JCVI_PEP_1096668749683	NHase_alpha(None)	/source_dna_id=JCVI_ORF_1096668749682 /offset=0 /translation_table=11 /length=184 /full_length=184	184	GOS	-	Unknown	-	-	-
JCVI_PEP_1096690884405_from_1_to_108	NHase_alpha	313	158	-	1.6e-36	141.5	108	1	108	JCVI_PEP_1096690884405	NHase_alpha(None)	/source_dna_id=JCVI_ORF_1096690884404 /offset=0 /translation_table=11 /length=113 /full_length=113	113	GOS	-	Unknown	-	-	-
JCVI_PEP_1096700616071_from_1_to_120	NHase_alpha	314	144	-	1.9e-49	184.4	120	1	120	JCVI_PEP_1096700616071	NHase_alpha(None)	/source_dna_id=JCVI_ORF_1096700616070 /offset=0 /translation_table=11 /length=125 /full_length=125	125	GOS	-	Unknown	-	-	-
JCVI_PEP_1096678343465_from_1_to_122	NHase_alpha	315	142	-	2,00E-051	191.0	122	1	122	JCVI_PEP_1096678343465	NHase_alpha(None)	/source_dna_id=JCVI_ORF_1096678343464 /offset=0 /translation_table=11 /length=127 /full_length=127	127	GOS	-	Unknown	-	-	-
JCVI_PEP_1096696612385_from_20_to_208	NHase_alpha	316	85	-	1.7e-103	363.9	189	20	208	JCVI_PEP_1096696612385	NHase_alpha(None)	/source_dna_id=JCVI_ORF_1096696612384 /offset=0 /translation_table=11 /length=213 /full_length=213	213	GOS	-	Unknown	-	-	-
JCVI_PEP_1096699508281_from_20_to_208	NHase_alpha	317	76	-	2.8e-105	369.9	189	20	208	JCVI_PEP_1096699508281	NHase_alpha(None)	/source_dna_id=JCVI_ORF_1096699508280 /offset=0 /translation_table=11 /length=213 /full_length=213	213	GOS	-	Unknown	-	-	-
JCVI_PEP_1096685995827_from_20_to_208	NHase_alpha	318	92	-	5.9e-102	358.8	189	20	208	JCVI_PEP_1096685995827	NHase_alpha(None)	/source_dna_id=JCVI_ORF_1096685995826 /offset=0 /translation_table=11 /length=213 /full_length=213	213	GOS	-	Unknown	-	-	-
JCVI_PEP_1096699525887_from_20_to_208	NHase_alpha	319	97	-	1.7e-100	353.9	189	20	208	JCVI_PEP_1096699525887	NHase_alpha(None)	/source_dna_id=JCVI_ORF_1096699525886 /offset=0 /translation_table=11 /length=213 /full_length=213	213	GOS	-	Unknown	-	-	-
JCVI_PEP_1096684374397_from_1_to_157	NHase_alpha	320	120	-	6.6e-78	278.9	157	1	157	JCVI_PEP_1096684374397	NHase_alpha(None)	/source_dna_id=JCVI_ORF_1096684374396 /offset=0 /translation_table=11 /length=162 /full_length=162	162	GOS	-	Unknown	-	-	-
JCVI_PEP_1096680998949_from_20_to_208	NHase_alpha	321	79	-	9.9e-105	368.0	189	20	208	JCVI_PEP_1096680998949	NHase_alpha(None)	/source_dna_id=JCVI_ORF_1096680998948 /offset=0 /translation_table=11 /length=213 /full_length=213	213	GOS	-	Unknown	-	-	-
JCVI_PEP_1096695941749_from_1_to_169	NHase_alpha	322	108	-	1.5e-87	310.9	169	1	169	JCVI_PEP_1096695941749	NHase_alpha(None)	/source_dna_id=JCVI_ORF_1096695941748 /offset=0 /translation_table=11 /length=174 /full_length=174	174	GOS	-	Unknown	-	-	-
JCVI_PEP_1096678359611_from_1_to_143	NHase_alpha	323	130	-	2.5e-64	233.8	143	1	143	JCVI_PEP_1096678359611	NHase_alpha(None)	/source_dna_id=JCVI_ORF_1096678359610 /offset=0 /translation_table=11 /length=148 /full_length=148	148	GOS	-	Unknown	-	-	-
JCVI_PEP_1096673062647_from_20_to_208	NHase_alpha	324	81	-	1.5e-104	367.4	189	20	208	JCVI_PEP_1096673062647	NHase_alpha(None)	/source_dna_id=JCVI_ORF_1096673062646 /offset=0 /translation_table=11 /length=213 /full_length=213	213	GOS	-	Unknown	-	-	-
JCVI_PEP_1096677467995_from_22_to_210	NHase_alpha	325	98	-	2.7e-100	353.3	189	22	210	JCVI_PEP_1096677467995	NHase_alpha(None)	/source_dna_id=JCVI_ORF_1096677467994 /offset=0 /translation_table=11 /length=215 /full_length=215	215	GOS	-	Unknown	-	-	-
JCVI_PEP_1096696483605_from_20_to_208	NHase_alpha	326	77	-	4.8e-105	369.1	189	20	208	JCVI_PEP_1096696483605	NHase_alpha(None)	/source_dna_id=JCVI_ORF_1096696483604 /offset=0 /translation_table=11 /length=213 /full_length=213	213	GOS	-	Unknown	-	-	-
JCVI_PEP_1096697050499_from_20_to_208	NHase_alpha	327	82	-	2.3e-104	366.8	189	20	208	JCVI_PEP_1096697050499	NHase_alpha(None)	/source_dna_id=JCVI_ORF_1096697050498 /offset=0 /translation_table=11 /length=213 /full_length=213	213	GOS	-	Unknown	-	-	-
UniRef100_A9DS52_from_54_to_199	NHase_beta	1	267	-	98	-144.4	146	54	199	UniRef100_A9DS52	NHase_beta(None)	Cluster: Succinyl-CoA synthase, alpha subunit; n=1; Oceanibulbus indolifex HEL-45|Rep: Succinyl-CoA synthase, alpha subunit - Oceanibulbus indolifex HEL-45	295	UniRef	Oceanibulbus indolifex	Unknown	root|cellular organisms|Bacteria|Proteobacteria|Alphaproteobacteria|Rhodobacterales|Rhodobacteraceae|Oceanibulbus|Oceanibulbus indolifex|Oceanibulbus indolifex HEL-45	-	-
UniRef100_A1ZN86_from_17_to_136	NHase_beta	2	268	-	01.02.08	-161.0	120	17	136	UniRef100_A1ZN86	NHase_beta(None)	Cluster: Argininosuccinate synthase; n=1; Microscilla marina ATCC 23134|Rep: Argininosuccinate synthase - Microscilla marina ATCC 23134	405	UniRef	Microscilla marina	Unknown	root|cellular organisms|Bacteria|Bacteroidetes/Chlorobi group|Bacteroidetes|Sphingobacteria|Sphingobacteriales|Flexibacteraceae|Microscilla|Microscilla marina|Microscilla marina ATCC 23134	-	-
UniRef100_A0PXR9_from_560_to_699	NHase_beta	3	266	-	92	-144.0	140	560	699	UniRef100_A0PXR9	NHase_beta(None)	Cluster: Negative regulator of genetic competence clpC/mecB; n=1; Clostridium novyi NT|Rep: Negative regulator of genetic competence clpC/mecB - Clostridium novyi (strain NT)	813	UniRef	Clostridium novyi	Unknown	root|cellular organisms|Bacteria|Firmicutes|Clostridia|Clostridiales|Clostridiaceae|Clostridium|Clostridium novyi|Clostridium novyi NT	-	-
UniRef100_Q08G29_from_44_to_283	NHase_beta	4	265	-	0.0031	-73.2	240	44	283	UniRef100_Q08G29	NHase_beta(None)	Cluster: ScnA; n=2; Methylobacterium|Rep: ScnA - Methylobacterium thiocyanatum	284	UniRef	Methylobacterium thiocyanatum	Unknown	root|cellular organisms|Bacteria|Proteobacteria|Alphaproteobacteria|Rhizobiales|Methylobacteriaceae|Methylobacterium|Methylobacterium thiocyanatum	-	-
JCVI_PEP_1096680206491_from_1_to_122	NHase_beta	5	129	-	1.9e-08	36.0	122	1	122	JCVI_PEP_1096680206491	NHase_beta(None)	/source_dna_id=JCVI_ORF_1096680206490 /offset=0 /translation_table=11 /length=123 /full_length=123	123	GOS	-	Unknown	-	-	-
JCVI_PEP_1096671026705_from_1_to_117	NHase_beta	6	137	-	7.5e-07	13.08.08	117	1	117	JCVI_PEP_1096671026705	NHase_beta(None)	/source_dna_id=JCVI_ORF_1096671026704 /offset=0 /translation_table=11 /length=118 /full_length=118	118	GOS	-	Unknown	-	-	-
UniRef100_A0R5P7_from_29_to_265	NHase_beta	7	264	-	2.2e-05	-45.3	237	29	265	UniRef100_A0R5P7	NHase_beta(None)	Cluster: Thiocyanate hydrolase beta subunit; n=1; Mycobacterium smegmatis str. MC2 155|Rep: Thiocyanate hydrolase beta subunit - Mycobacterium smegmatis (strain ATCC 700084 / mc(2)155)	266	UniRef	Mycobacterium smegmatis	Thiocyanate_hydrolase	root|cellular organisms|Bacteria|Actinobacteria|Actinobacteria (class)|Actinobacteridae|Actinomycetales|Corynebacterineae|Mycobacteriaceae|Mycobacterium|Mycobacterium smegmatis|Mycobacterium smegmatis str. MC2 155	-	-
UniRef100_A1UNX4_from_45_to_278	NHase_beta	8	262	-	1.6e-07	-17.3	234	45	278	UniRef100_A1UNX4	NHase_beta(None)	Cluster: Putative uncharacterized protein; n=3; Mycobacterium|Rep: Putative uncharacterized protein - Mycobacterium sp. (strain KMS)	279	UniRef	Mycobacterium sp.	Unknown	root|cellular organisms|Bacteria|Actinobacteria|Actinobacteria (class)|Actinobacteridae|Actinomycetales|Corynebacterineae|Mycobacteriaceae|Mycobacterium|Mycobacterium sp. 6BR15	-	-
UniRef100_A4TEP0_from_45_to_278	NHase_beta	9	263	-	3,00E-007	-20.9	234	45	278	UniRef100_A4TEP0	NHase_beta(None)	Cluster: Putative uncharacterized protein; n=1; Mycobacterium gilvum PYR-GCK|Rep: Putative uncharacterized protein - Mycobacterium gilvum (strain PYR-GCK) (Mycobacterium flavescens(strain ATCC 700033 / PYR-GCK))	279	UniRef	Mycobacterium gilvum	Unknown	root|cellular organisms|Bacteria|Actinobacteria|Actinobacteria (class)|Actinobacteridae|Actinomycetales|Corynebacterineae|Mycobacteriaceae|Mycobacterium|Mycobacterium gilvum|Mycobacterium gilvum PYR-GCK	-	-
UniRef100_A1T587_from_45_to_278	NHase_beta	10	261	-	1.4e-07	-16.6	234	45	278	UniRef100_A1T587	NHase_beta(None)	Cluster: Putative uncharacterized protein; n=1; Mycobacterium vanbaalenii PYR-1|Rep: Putative uncharacterized protein - Mycobacterium vanbaalenii (strain DSM 7251 / PYR-1)	279	UniRef	Mycobacterium vanbaalenii	Unknown	root|cellular organisms|Bacteria|Actinobacteria|Actinobacteria (class)|Actinobacteridae|Actinomycetales|Corynebacterineae|Mycobacteriaceae|Mycobacterium|Mycobacterium vanbaalenii|Mycobacterium vanbaalenii PYR-1	-	-
XZS55655.b1.gene1_from_1_to_88	NHase_beta	11	174	-	3	-57.1	88	1	88	XZS55655.b1.gene1	NHase_beta(None)	226 to 504 - strand	92	MFS	-	Unknown	-	-	-
DU770552.1_gene2_from_1_to_95	NHase_beta	12	175	-	7.2e-05	-49.0	95	1	95	DU770552.1_gene2	NHase_beta(None)	start:224 end:514 strand +	96	NPSG	-	Unknown	-	-	-
JCVI_PEP_1096692725533_from_1_to_100	NHase_beta	13	162	-	0.0015	-31.9	100	1	100	JCVI_PEP_1096692725533	NHase_beta(None)	/source_dna_id=JCVI_ORF_1096692725532 /offset=0 /translation_table=11 /length=102 /full_length=102	102	GOS	-	Unknown	-	-	-
JCVI_PEP_1096669896277_from_1_to_95	NHase_beta	14	166	-	14	-45.4	95	1	95	JCVI_PEP_1096669896277	NHase_beta(None)	/source_dna_id=JCVI_ORF_1096669896276 /offset=0 /translation_table=11 /length=96 /full_length=96	96	GOS	-	Unknown	-	-	-
JCVI_PEP_1096697014127_from_1_to_104	NHase_beta	15	161	-	1	-29.7	104	1	104	JCVI_PEP_1096697014127	NHase_beta(None)	/source_dna_id=JCVI_ORF_1096697014126 /offset=0 /translation_table=11 /length=105 /full_length=105	105	GOS	-	Unknown	-	-	-
JCVI_PEP_1096683362641_from_48_to_217	NHase_beta	16	136	-	6.8e-07	14.04.08	170	48	217	JCVI_PEP_1096683362641	NHase_beta(None)	/source_dna_id=JCVI_ORF_1096683362640 /offset=0 /translation_table=11 /length=218 /full_length=218	218	GOS	-	Unknown	-	-	-
JCVI_PEP_1096691692321_from_1_to_84	NHase_beta	17	165	-	12	-44.6	84	1	84	JCVI_PEP_1096691692321	NHase_beta(None)	/source_dna_id=JCVI_ORF_1096691692320 /offset=0 /translation_table=11 /length=88 /full_length=88	88	GOS	-	Unknown	-	-	-
JCVI_PEP_1096670235377_from_1_to_94	NHase_beta	18	160	-	0.00053	-25.6	94	1	94	JCVI_PEP_1096670235377	NHase_beta(None)	/source_dna_id=JCVI_ORF_1096670235376 /offset=0 /translation_table=11 /length=96 /full_length=96	96	GOS	-	Unknown	-	-	-
JCVI_PEP_1096673528013_from_14_to_111	NHase_beta	19	170	-	34	-50.7	98	14	111	JCVI_PEP_1096673528013	NHase_beta(None)	/source_dna_id=JCVI_ORF_1096673528012 /offset=0 /translation_table=11 /length=112 /full_length=112	112	GOS	-	Unknown	-	-	-
JCVI_PEP_1096701615341_from_1_to_94	NHase_beta	20	151	-	0.00012	-16.7	94	1	94	JCVI_PEP_1096701615341	NHase_beta(None)	/source_dna_id=JCVI_ORF_1096701615340 /offset=0 /translation_table=11 /length=100 /full_length=100	100	GOS	-	Unknown	-	-	-
JCVI_PEP_1096698557751_from_1_to_101	NHase_beta	21	146	-	2.2e-05	-6.6	101	1	101	JCVI_PEP_1096698557751	NHase_beta(None)	/source_dna_id=JCVI_ORF_1096698557750 /offset=0 /translation_table=11 /length=102 /full_length=102	102	GOS	-	Unknown	-	-	-
JCVI_PEP_1096675060629_from_2_to_101	NHase_beta	22	157	-	0.00043	-24.3	100	2	101	JCVI_PEP_1096675060629	NHase_beta(None)	/source_dna_id=JCVI_ORF_1096675060628 /offset=0 /translation_table=11 /length=106 /full_length=106	106	GOS	-	Unknown	-	-	-
DU770552.1_gene1_from_14_to_74	NHase_beta	23	176	-	18	-82.3	61	14	74	DU770552.1_gene1	NHase_beta(None)	start:3 end:227 strand +	74	NPSG	-	Unknown	-	-	-
UniRef100_A9V2C1_from_10_to_211	NHase_beta	24	260	-	2.5e-08	-6.7	202	10	211	UniRef100_A9V2C1	NHase_beta(None):NHase_alpha(None)	Cluster: Predicted protein; n=1; Monosiga brevicollis MX1|Rep: Predicted protein - Monosiga brevicollis MX1	496	UniRef	Monosiga brevicollis	Unknown	root|cellular organisms|Eukaryota|Fungi/Metazoa group|Choanoflagellida|Codonosigidae|Monosiga|Monosiga brevicollis|Monosiga brevicollis MX1	-	-
JCVI_PEP_1096675950291_from_140_to_293	NHase_beta	25	117	-	2.6e-15	71.0	154	140	293	JCVI_PEP_1096675950291	NHase_beta(None)	/source_dna_id=JCVI_ORF_1096675950290 /offset=0 /translation_table=11 /length=332 /full_length=332	332	GOS	-	Unknown	-	-	-
JCVI_PEP_1096685572581_from_37_to_255	NHase_beta	26	131	-	7.9e-08	27.04.08	219	37	255	JCVI_PEP_1096685572581	NHase_beta(None)	/source_dna_id=JCVI_ORF_1096685572580 /offset=0 /translation_table=11 /length=298 /full_length=298	298	GOS	-	Unknown	-	-	-
UniRef100_A1T2T6_from_1_to_230	NHase_beta	27	249	-	2.4e-36	140.7	230	1	230	UniRef100_A1T2T6	NHase_beta(None)	Cluster: Nitrile hydratase; n=1; Mycobacterium vanbaalenii PYR-1|Rep: Nitrile hydratase - Mycobacterium vanbaalenii (strain DSM 7251 / PYR-1)	230	UniRef	Mycobacterium vanbaalenii	NHase	root|cellular organisms|Bacteria|Actinobacteria|Actinobacteria (class)|Actinobacteridae|Actinomycetales|Corynebacterineae|Mycobacteriaceae|Mycobacterium|Mycobacterium vanbaalenii|Mycobacterium vanbaalenii PYR-1	-	-
UniRef100_Q1M6R1_from_1_to_238	NHase_beta	28	254	-	5.7e-13	53.8	238	1	238	UniRef100_Q1M6R1	NHase_beta(None)	Cluster: Putative low-molecular weight cobalt-containing nitrile hydratase subunit beta; n=1; Rhizobium leguminosarum bv. viciae 3841|Rep: Putative low-molecular weight cobalt-containing nitrile hydratase subunit beta - Rhizobium leguminosarum bv. viciae (strain 3841)	246	UniRef	Rhizobium leguminosarum	Putative_NHase	root|cellular organisms|Bacteria|Proteobacteria|Alphaproteobacteria|Rhizobiales|Rhizobiaceae|Rhizobium/Agrobacterium group|Rhizobium|Rhizobium leguminosarum|Rhizobium leguminosarum bv. phaseoli	-	-
UniRef100_A8INW5_from_1_to_239	NHase_beta	29	255	-	4,00E-012	42.8	239	1	239	UniRef100_A8INW5	NHase_beta(None)	Cluster: Putative nitrile hydratase beta subunit; n=1; Azorhizobium caulinodans ORS 571|Rep: Putative nitrile hydratase beta subunit - Azorhizobium caulinodans (strain ATCC 43989 / DSM 5975 / ORS 571)	245	UniRef	Azorhizobium caulinodans	Putative_NHase	root|cellular organisms|Bacteria|Proteobacteria|Alphaproteobacteria|Rhizobiales|Xanthobacteraceae|Azorhizobium|Azorhizobium caulinodans|Azorhizobium caulinodans ORS 571	-	-
UniRef100_A0GPE0_from_1_to_246	NHase_beta	30	256	-	4.8e-12	41.7	246	1	246	UniRef100_A0GPE0	NHase_beta(None)	Cluster: Nitrile hydratase beta subunit protein; n=1; Burkholderia phytofirmans PsJN|Rep: Nitrile hydratase beta subunit protein - Burkholderia phytofirmans PsJN	247	UniRef	Burkholderia phytofirmans	NHase	root|cellular organisms|Bacteria|Proteobacteria|Betaproteobacteria|Burkholderiales|Burkholderiaceae|Burkholderia|Burkholderia phytofirmans|Burkholderia phytofirmans PsJN	-	-
UniRef100_B0C3X2_from_1_to_248	NHase_beta	31	253	-	8.5e-14	64.6	248	1	248	UniRef100_B0C3X2	NHase_beta(None)	Cluster: Nitrile hydratase, beta subunit; n=1; Acaryochloris marina MBIC11017|Rep: Nitrile hydratase, beta subunit - Acaryochloris marina (strain MBIC 11017)	248	UniRef	Acaryochloris marina	NHase	root|cellular organisms|Bacteria|Cyanobacteria|unclassified Cyanobacteria|Acaryochloris|Acaryochloris marina|Acaryochloris marina MBIC11017	-	-
UniRef100_A0QPF2_from_5_to_242	NHase_beta	32	258	-	2.2e-11	33.1	238	5	242	UniRef100_A0QPF2	NHase_beta(None)	Cluster: Nitrile hydratase; n=1; Mycobacterium smegmatis str. MC2 155|Rep: Nitrile hydratase - Mycobacterium smegmatis (strain ATCC 700084 / mc(2)155)	246	UniRef	Mycobacterium smegmatis	NHase	root|cellular organisms|Bacteria|Actinobacteria|Actinobacteria (class)|Actinobacteridae|Actinomycetales|Corynebacterineae|Mycobacteriaceae|Mycobacterium|Mycobacterium smegmatis|Mycobacterium smegmatis str. MC2 155	-	-
UniRef100_A4T4A5_from_1_to_241	NHase_beta	33	259	-	8.8e-11	25.03.08	241	1	241	UniRef100_A4T4A5	NHase_beta(None)	Cluster: Nitrile hydratase; n=1; Mycobacterium gilvum PYR-GCK|Rep: Nitrile hydratase - Mycobacterium gilvum (strain PYR-GCK) (Mycobacterium flavescens(strain ATCC 700033 / PYR-GCK))	245	UniRef	Mycobacterium gilvum	NHase	root|cellular organisms|Bacteria|Actinobacteria|Actinobacteria (class)|Actinobacteridae|Actinomycetales|Corynebacterineae|Mycobacteriaceae|Mycobacterium|Mycobacterium gilvum|Mycobacterium gilvum PYR-GCK	-	-
UniRef100_A1THE1_from_1_to_240	NHase_beta	34	257	-	5.9e-12	40.6	240	1	240	UniRef100_A1THE1	NHase_beta(None)	Cluster: Nitrile hydratase; n=1; Mycobacterium vanbaalenii PYR-1|Rep: Nitrile hydratase - Mycobacterium vanbaalenii (strain DSM 7251 / PYR-1)	244	UniRef	Mycobacterium vanbaalenii	NHase	root|cellular organisms|Bacteria|Actinobacteria|Actinobacteria (class)|Actinobacteridae|Actinomycetales|Corynebacterineae|Mycobacteriaceae|Mycobacterium|Mycobacterium vanbaalenii|Mycobacterium vanbaalenii PYR-1	-	-
JCVI_PEP_1096667691589_from_49_to_221	NHase_beta	35	43	-	1,00E-063	231.8	173	49	221	JCVI_PEP_1096667691589	NHase_beta(None)	/source_dna_id=JCVI_ORF_1096667691588 /offset=0 /translation_table=11 /length=223 /full_length=223	223	GOS	-	Unknown	-	-	-
JCVI_PEP_1096697747845_from_102_to_268	NHase_beta	36	83	-	3.4e-46	173.6	167	102	268	JCVI_PEP_1096697747845	NHase_beta(None)	/source_dna_id=JCVI_ORF_1096697747844 /offset=0 /translation_table=11 /length=269 /full_length=269	269	GOS	-	Unknown	-	-	-
UniRef100_Q59785_from_1_to_229	NHase_beta	37	188	-	7.1e-158	544.4	229	1	229	UniRef100_Q59785	NHase_beta(None)	Cluster: Nitrile hydratase; n=3; Nocardiaceae|Rep: Nitrile hydratase - Rhodococcus sp	229	UniRef	Rhodococcus sp	NHase	root|cellular organisms|Bacteria|Actinobacteria|Actinobacteria (class)|Actinobacteridae|Actinomycetales|Corynebacterineae|Nocardiaceae|Rhodococcus|Rhodococcus sp. PEG604	-	-
UniRef100_Q8GE67_from_1_to_229	NHase_beta	38	186	-	2.1e-158	546.2	229	1	229	UniRef100_Q8GE67	NHase_beta(None)	Cluster: Nitrile hydratase beta subunit; n=1; Nocardia sp. JBRs|Rep: Nitrile hydratase beta subunit - Nocardia sp. JBRs	229	UniRef	Nocardia sp.	NHase	root|cellular organisms|Bacteria|Actinobacteria|Actinobacteria (class)|Actinobacteridae|Actinomycetales|Corynebacterineae|Nocardiaceae|Nocardia|Nocardia sp. 7BR31	-	-
UniRef100_Q2UZQ6_from_1_to_229	NHase_beta	39	189	-	4.9e-156	538.3	229	1	229	UniRef100_Q2UZQ6	NHase_beta(None)	Cluster: Nitrile hydratase beta subunit; n=1; Rhodococcus pyridinivorans|Rep: Nitrile hydratase beta subunit - Rhodococcus pyridinivorans	229	UniRef	Rhodococcus pyridinivorans	NHase	root|cellular organisms|Bacteria|Actinobacteria|Actinobacteria (class)|Actinobacteridae|Actinomycetales|Corynebacterineae|Nocardiaceae|Rhodococcus|Rhodococcus pyridinivorans	-	-
UniRef100_Q2MHI0_from_1_to_229	NHase_beta	40	184	-	1.5e-160	553.3	229	1	229	UniRef100_Q2MHI0	NHase_beta(None)	Cluster: Nitrile hydratase beta subunit; n=1; Rhodococcus pyridinivorans|Rep: Nitrile hydratase beta subunit - Rhodococcus pyridinivorans	229	UniRef	Rhodococcus pyridinivorans	NHase	root|cellular organisms|Bacteria|Actinobacteria|Actinobacteria (class)|Actinobacteridae|Actinomycetales|Corynebacterineae|Nocardiaceae|Rhodococcus|Rhodococcus pyridinivorans	-	-
UniRef100_Q83VZ9_from_1_to_166	NHase_beta	41	235	-	1.8e-61	224.2	166	1	166	UniRef100_Q83VZ9	NHase_beta(None)	Cluster: Nitrile hydratase beta chain; n=1; uncultured bacterium BD2|Rep: Nitrile hydratase beta chain - uncultured bacterium BD2	166	UniRef	uncultured bacterium	NHase	-	-	-
UniRef100_P21220_from_1_to_229	NHase_beta	42	183	-	1.5e-161	556.7	229	1	229	UniRef100_P21220	NHase_beta(None)	Cluster: High-molecular weight cobalt-containing nitrile hydratase subunit beta; n=1; Rhodococcus rhodochrous|Rep: High-molecular weight cobalt-containing nitrile hydratase subunit beta - Rhodococcus rhodochrous	229	UniRef	Rhodococcus rhodochrous	NHase	root|cellular organisms|Bacteria|Actinobacteria|Actinobacteria (class)|Actinobacteridae|Actinomycetales|Corynebacterineae|Nocardiaceae|Rhodococcus|Rhodococcus rhodochrous	-	-
UniRef100_Q83W00_from_1_to_195	NHase_beta	43	211	-	3.9e-114	399.1	195	1	195	UniRef100_Q83W00	NHase_beta(None)	Cluster: Nitrile hydratase beta chain; n=1; uncultured bacterium SP1|Rep: Nitrile hydratase beta chain - uncultured bacterium SP1	195	UniRef	uncultured bacterium	NHase	-	-	-
JCVI_PEP_1096699788001_from_56_to_218	NHase_beta	44	87	-	1.1e-43	165.2	163	56	218	JCVI_PEP_1096699788001	NHase_beta(None)	/source_dna_id=JCVI_ORF_1096699788000 /offset=0 /translation_table=11 /length=221 /full_length=221	221	GOS	-	Unknown	-	-	-
Contig19967.gene1_from_50_to_211	NHase_beta	45	172	-	2.9e-56	202.0	162	50	211	Contig19967.gene1	NHase_beta(None)	3 to 647 + strand	214	MFS	-	Unknown	-	-	-
UniRef100_Q6FBU7_from_1_to_212	NHase_beta	46	210	-	5.9e-116	405.1	212	1	212	UniRef100_Q6FBU7	NHase_beta(None)	Cluster: Nitrile hydratase subunit beta; n=1; Acinetobacter sp. ADP1|Rep: Nitrile hydratase subunit beta - Acinetobacter sp. (strain ADP1)	214	UniRef	Acinetobacter sp.	NHase	root|cellular organisms|Bacteria|Proteobacteria|Gammaproteobacteria|Pseudomonadales|Moraxellaceae|Acinetobacter|Acinetobacter sp. GOBB3-C105	-	-
UniRef100_A5W403_from_1_to_212	NHase_beta	47	204	-	4.6e-126	438.7	212	1	212	UniRef100_A5W403	NHase_beta(None)	Cluster: Nitrile hydratase; n=1; Pseudomonas putida F1|Rep: Nitrile hydratase - Pseudomonas putida (strain F1 / ATCC 700007)	220	UniRef	Pseudomonas putida	NHase	root|cellular organisms|Bacteria|Proteobacteria|Gammaproteobacteria|Pseudomonadales|Pseudomonadaceae|Pseudomonas|Pseudomonas putida group|Pseudomonas monteilii	-	-
UniRef100_Q4W7S5_from_15_to_211	NHase_beta	48	212	-	2.5e-111	389.8	197	15	211	UniRef100_Q4W7S5	NHase_beta(None)	Cluster: Nitrile hydratase beta subunit; n=1; Pseudomonas sp. K-9|Rep: Nitrile hydratase beta subunit - Pseudomonas sp. K-9	219	UniRef	Pseudomonas sp.	NHase	root|cellular organisms|Bacteria|Proteobacteria|Gammaproteobacteria|Pseudomonadales|Pseudomonadaceae|Pseudomonas|Pseudomonas sp. dI14	-	-
UniRef100_P27763_from_1_to_212	NHase_beta	49	192	-	8.4e-140	484.4	212	1	212	UniRef100_P27763	NHase_beta(None)	Cluster: Nitrile hydratase subunit beta; n=1; Pseudomonas chlororaphis|Rep: Nitrile hydratase subunit beta - Pseudomonas chlororaphis (Pseudomonas aureofaciens)	220	UniRef	Pseudomonas chlororaphis	NHase	root|cellular organisms|Bacteria|Proteobacteria|Gammaproteobacteria|Pseudomonadales|Pseudomonadaceae|Pseudomonas|Pseudomonas chlororaphis group|Pseudomonas fragi	-	-
JCVI_PEP_1096672726363_from_36_to_197	NHase_beta	50	42	-	1.1e-64	235.0	162	36	197	JCVI_PEP_1096672726363	NHase_beta(None)	/source_dna_id=JCVI_ORF_1096672726362 /offset=0 /translation_table=11 /length=204 /full_length=204	204	GOS	-	Unknown	-	-	-
UniRef100_Q0B186_from_1_to_212	NHase_beta	51	208	-	3.1e-123	429.3	212	1	212	UniRef100_Q0B186	NHase_beta(None)	Cluster: Nitrile hydratase; n=1; Burkholderia ambifaria AMMD|Rep: Nitrile hydratase - Burkholderia cepacia (strain ATCC 53795 / AMMD)	217	UniRef	Burkholderia cepacia	NHase	root|cellular organisms|Bacteria|Proteobacteria|Betaproteobacteria|Burkholderiales|Burkholderiaceae|Burkholderia|Burkholderia cepacia complex|Burkholderia multivorans|Burkholderia multivorans E243	-	-
UniRef100_A0T8S3_from_1_to_212	NHase_beta	52	209	-	5.7e-122	425.1	212	1	212	UniRef100_A0T8S3	NHase_beta(None)	Cluster: Nitrile hydratase; n=1; Burkholderia ambifaria MC40-6|Rep: Nitrile hydratase - Burkholderia ambifaria MC40-6	217	UniRef	Burkholderia ambifaria	NHase	root|cellular organisms|Bacteria|Proteobacteria|Betaproteobacteria|Burkholderiales|Burkholderiaceae|Burkholderia|Burkholderia cepacia complex|Burkholderia ambifaria|Burkholderia ambifaria IOP40-10	-	-
UniRef100_A0B042_from_1_to_212	NHase_beta	53	203	-	1.5e-126	440.4	212	1	212	UniRef100_A0B042	NHase_beta(None)	Cluster: Nitrile hydratase; n=2; Burkholderia cenocepacia|Rep: Nitrile hydratase - Burkholderia cenocepacia (strain HI2424)	217	UniRef	Burkholderia cenocepacia	NHase	root|cellular organisms|Bacteria|Proteobacteria|Betaproteobacteria|Burkholderiales|Burkholderiaceae|Burkholderia|Burkholderia cepacia complex|Burkholderia cenocepacia|Burkholderia cenocepacia AU 1054	-	-
UniRef100_A0U2T3_from_1_to_212	NHase_beta	54	207	-	6.7e-125	434.9	212	1	212	UniRef100_A0U2T3	NHase_beta(None)	Cluster: Nitrile hydratase; n=1; Burkholderia cenocepacia MC0-3|Rep: Nitrile hydratase - Burkholderia cenocepacia MC0-3	217	UniRef	Burkholderia cenocepacia	NHase	root|cellular organisms|Bacteria|Proteobacteria|Betaproteobacteria|Burkholderiales|Burkholderiaceae|Burkholderia|Burkholderia cepacia complex|Burkholderia cenocepacia|Burkholderia cenocepacia AU 1054	-	-
JCVI_PEP_1096701800241_from_112_to_273	NHase_beta	55	65	-	7.2e-57	209.0	162	112	273	JCVI_PEP_1096701800241	NHase_beta(None)	/source_dna_id=JCVI_ORF_1096701800240 /offset=0 /translation_table=11 /length=279 /full_length=279	279	GOS	-	Unknown	-	-	-
UniRef100_Q0SJT9_from_1_to_211	NHase_beta	56	205	-	3.1e-125	436.0	211	1	211	UniRef100_Q0SJT9	NHase_beta(None)	Cluster: Nitrile hydratase beta subunit; n=1; Rhodococcus sp. RHA1|Rep: Nitrile hydratase beta subunit - Rhodococcus sp. (strain RHA1)	212	UniRef	Rhodococcus sp.	NHase	root|cellular organisms|Bacteria|Actinobacteria|Actinobacteria (class)|Actinobacteridae|Actinomycetales|Corynebacterineae|Nocardiaceae|Rhodococcus|Rhodococcus sp. NCIMB 9784	-	-
UniRef100_Q6XMP9_from_1_to_211	NHase_beta	57	201	-	6.5e-135	468.1	211	1	211	UniRef100_Q6XMP9	NHase_beta(None)	Cluster: Nitrile hydratase beta subunit; n=1; Rhodococcus erythropolis|Rep: Nitrile hydratase beta subunit - Rhodococcus erythropolis	211	UniRef	Rhodococcus erythropolis	NHase	root|cellular organisms|Bacteria|Actinobacteria|Actinobacteria (class)|Actinobacteridae|Actinomycetales|Corynebacterineae|Nocardiaceae|Rhodococcus|Rhodococcus erythropolis|Rhodococcus erythropolis PR4	-	-
UniRef100_Q6XMQ1_from_1_to_211	NHase_beta	58	202	-	5.5e-134	465.1	211	1	211	UniRef100_Q6XMQ1	NHase_beta(None)	Cluster: Nitrile hydratase beta subunit; n=1; Rhodococcus erythropolis|Rep: Nitrile hydratase beta subunit - Rhodococcus erythropolis	211	UniRef	Rhodococcus erythropolis	NHase	root|cellular organisms|Bacteria|Actinobacteria|Actinobacteria (class)|Actinobacteridae|Actinomycetales|Corynebacterineae|Nocardiaceae|Rhodococcus|Rhodococcus erythropolis|Rhodococcus erythropolis PR4	-	-
UniRef100_Q6XMS8_from_1_to_211	NHase_beta	59	200	-	4.7e-136	471.9	211	1	211	UniRef100_Q6XMS8	NHase_beta(None)	Cluster: Nitrile hydratase beta subunit; n=1; Rhodococcus erythropolis|Rep: Nitrile hydratase beta subunit - Rhodococcus erythropolis	212	UniRef	Rhodococcus erythropolis	NHase	root|cellular organisms|Bacteria|Actinobacteria|Actinobacteria (class)|Actinobacteridae|Actinomycetales|Corynebacterineae|Nocardiaceae|Rhodococcus|Rhodococcus erythropolis|Rhodococcus erythropolis PR4	-	-
UniRef100_P13449_from_1_to_211	NHase_beta	60	191	-	6.8e-140	484.7	211	1	211	UniRef100_P13449	NHase_beta(None)	Cluster: Nitrile hydratase subunit beta; n=4; Actinomycetales|Rep: Nitrile hydratase subunit beta - Rhodococcus erythropolis	212	UniRef	Rhodococcus erythropolis	NHase	root|cellular organisms|Bacteria|Actinobacteria|Actinobacteria (class)|Actinobacteridae|Actinomycetales|Corynebacterineae|Nocardiaceae|Rhodococcus|Rhodococcus erythropolis|Rhodococcus erythropolis PR4	-	-
UniRef100_Q6XMR0_from_1_to_211	NHase_beta	61	194	-	1.1e-139	484.0	211	1	211	UniRef100_Q6XMR0	NHase_beta(None)	Cluster: Nitrile hydratase beta subunit; n=1; Rhodococcus erythropolis|Rep: Nitrile hydratase beta subunit - Rhodococcus erythropolis	212	UniRef	Rhodococcus erythropolis	NHase	root|cellular organisms|Bacteria|Actinobacteria|Actinobacteria (class)|Actinobacteridae|Actinomycetales|Corynebacterineae|Nocardiaceae|Rhodococcus|Rhodococcus erythropolis|Rhodococcus erythropolis PR4	-	-
UniRef100_Q6XMQ7_from_1_to_211	NHase_beta	62	193	-	1,00E-139	484.1	211	1	211	UniRef100_Q6XMQ7	NHase_beta(None)	Cluster: Nitrile hydratase beta subunit; n=1; Rhodococcus erythropolis|Rep: Nitrile hydratase beta subunit - Rhodococcus erythropolis	212	UniRef	Rhodococcus erythropolis	NHase	root|cellular organisms|Bacteria|Actinobacteria|Actinobacteria (class)|Actinobacteridae|Actinomycetales|Corynebacterineae|Nocardiaceae|Rhodococcus|Rhodococcus erythropolis|Rhodococcus erythropolis PR4	-	-
UniRef100_Q6XMR6_from_1_to_211	NHase_beta	63	196	-	2.8e-138	479.3	211	1	211	UniRef100_Q6XMR6	NHase_beta(None)	Cluster: Nitrile hydratase beta subunit; n=1; Rhodococcus erythropolis|Rep: Nitrile hydratase beta subunit - Rhodococcus erythropolis	212	UniRef	Rhodococcus erythropolis	NHase	root|cellular organisms|Bacteria|Actinobacteria|Actinobacteria (class)|Actinobacteridae|Actinomycetales|Corynebacterineae|Nocardiaceae|Rhodococcus|Rhodococcus erythropolis|Rhodococcus erythropolis PR4	-	-
UniRef100_Q6XMR9_from_1_to_211	NHase_beta	64	197	-	9.8e-138	477.5	211	1	211	UniRef100_Q6XMR9	NHase_beta(None)	Cluster: Nitrile hydratase beta subunit; n=1; Rhodococcus erythropolis|Rep: Nitrile hydratase beta subunit - Rhodococcus erythropolis	212	UniRef	Rhodococcus erythropolis	NHase	root|cellular organisms|Bacteria|Actinobacteria|Actinobacteria (class)|Actinobacteridae|Actinomycetales|Corynebacterineae|Nocardiaceae|Rhodococcus|Rhodococcus erythropolis|Rhodococcus erythropolis PR4	-	-
UniRef100_Q6XMT1_from_1_to_211	NHase_beta	65	195	-	1.5e-139	483.5	211	1	211	UniRef100_Q6XMT1	NHase_beta(None)	Cluster: Nitrile hydratase beta subunit; n=3; Rhodococcus|Rep: Nitrile hydratase beta subunit - Rhodococcus erythropolis	212	UniRef	Rhodococcus erythropolis	NHase	root|cellular organisms|Bacteria|Actinobacteria|Actinobacteria (class)|Actinobacteridae|Actinomycetales|Corynebacterineae|Nocardiaceae|Rhodococcus|Rhodococcus erythropolis|Rhodococcus erythropolis PR4	-	-
UniRef100_Q52738_from_1_to_211	NHase_beta	66	198	-	2.6e-137	476.1	211	1	211	UniRef100_Q52738	NHase_beta(None)	Cluster: Nitrile hydratase beta subunit; n=1; Rhodococcus erythropolis|Rep: Nitrile hydratase beta subunit - Rhodococcus erythropolis	212	UniRef	Rhodococcus erythropolis	NHase	root|cellular organisms|Bacteria|Actinobacteria|Actinobacteria (class)|Actinobacteridae|Actinomycetales|Corynebacterineae|Nocardiaceae|Rhodococcus|Rhodococcus erythropolis|Rhodococcus erythropolis PR4	-	-
JCVI_PEP_1096678163899_from_63_to_244	NHase_beta	67	98	-	5.3e-32	126.4	182	63	244	JCVI_PEP_1096678163899	NHase_beta(None)	/source_dna_id=JCVI_ORF_1096678163898 /offset=0 /translation_table=11 /length=249 /full_length=249	249	GOS	-	Unknown	-	-	-
XZS74521.b1.gene2_from_38_to_203	NHase_beta	68	173	-	5.5e-48	174.5	166	38	203	XZS74521.b1.gene2	NHase_beta(None)	399 to 1010 - strand	203	MFS	-	Unknown	-	-	-
JCVI_PEP_1096683517059_from_1_to_94	NHase_beta	69	159	-	0.00045	-24.7	94	1	94	JCVI_PEP_1096683517059	NHase_beta(None)	/source_dna_id=JCVI_ORF_1096683517058 /offset=0 /translation_table=11 /length=95 /full_length=95	95	GOS	-	Unknown	-	-	-
JCVI_PEP_1096675232247_from_9_to_171	NHase_beta	70	102	-	4.1e-29	116.9	163	9	171	JCVI_PEP_1096675232247	NHase_beta(None)	/source_dna_id=JCVI_ORF_1096675232246 /offset=0 /translation_table=11 /length=173 /full_length=173	173	GOS	-	Unknown	-	-	-
JCVI_PEP_1096693470731_from_1_to_148	NHase_beta	71	115	-	2.9e-17	77.5	148	1	148	JCVI_PEP_1096693470731	NHase_beta(None)	/source_dna_id=JCVI_ORF_1096693470730 /offset=0 /translation_table=11 /length=149 /full_length=149	149	GOS	-	Unknown	-	-	-
JCVI_PEP_1096688126897_from_1_to_148	NHase_beta	72	112	-	5.3e-18	79.9	148	1	148	JCVI_PEP_1096688126897	NHase_beta(None)	/source_dna_id=JCVI_ORF_1096688126896 /offset=0 /translation_table=11 /length=149 /full_length=149	149	GOS	-	Unknown	-	-	-
JCVI_PEP_1096684881315_from_48_to_194	NHase_beta	73	97	-	8.1e-33	129.1	147	48	194	JCVI_PEP_1096684881315	NHase_beta(None)	/source_dna_id=JCVI_ORF_1096684881314 /offset=0 /translation_table=11 /length=194 /full_length=194	194	GOS	-	Unknown	-	-	-
JCVI_PEP_1096698054131_from_67_to_237	NHase_beta	74	81	-	9.8e-49	182.0	171	67	237	JCVI_PEP_1096698054131	NHase_beta(None)	/source_dna_id=JCVI_ORF_1096698054130 /offset=0 /translation_table=11 /length=242 /full_length=242	242	GOS	-	Unknown	-	-	-
JCVI_PEP_1096682107355_from_48_to_227	NHase_beta	75	111	-	4.4e-18	80.2	180	48	227	JCVI_PEP_1096682107355	NHase_beta(None)	/source_dna_id=JCVI_ORF_1096682107354 /offset=0 /translation_table=11 /length=228 /full_length=228	228	GOS	-	Unknown	-	-	-
JCVI_PEP_1096667185093_from_13_to_192	NHase_beta	76	108	-	6.8e-19	82.9	180	13	192	JCVI_PEP_1096667185093	NHase_beta(None)	/source_dna_id=JCVI_ORF_1096667185092 /offset=0 /translation_table=11 /length=193 /full_length=193	193	GOS	-	Unknown	-	-	-
JCVI_PEP_1096672287771_from_2_to_155	NHase_beta	77	120	-	1,00E-014	69.0	154	2	155	JCVI_PEP_1096672287771	NHase_beta(None)	/source_dna_id=JCVI_ORF_1096672287770 /offset=0 /translation_table=11 /length=159 /full_length=159	159	GOS	-	Unknown	-	-	-
JCVI_PEP_1096698347465_from_1_to_90	NHase_beta	78	132	-	1.3e-07	24.02.08	90	1	90	JCVI_PEP_1096698347465	NHase_beta(None)	/source_dna_id=JCVI_ORF_1096698347464 /offset=0 /translation_table=11 /length=94 /full_length=94	94	GOS	-	Unknown	-	-	-
JCVI_PEP_1096698336313_from_64_to_243	NHase_beta	79	77	-	7.2e-54	199.1	180	64	243	JCVI_PEP_1096698336313	NHase_beta(None)	/source_dna_id=JCVI_ORF_1096698336312 /offset=0 /translation_table=11 /length=247 /full_length=247	247	GOS	-	Unknown	-	-	-
JCVI_PEP_1096699458679_from_64_to_243	NHase_beta	80	76	-	5.5e-54	199.5	180	64	243	JCVI_PEP_1096699458679	NHase_beta(None)	/source_dna_id=JCVI_ORF_1096699458678 /offset=0 /translation_table=11 /length=247 /full_length=247	247	GOS	-	Unknown	-	-	-
JCVI_PEP_1096699217977_from_64_to_199	NHase_beta	81	127	-	1.5e-09	51.1	136	64	199	JCVI_PEP_1096699217977	NHase_beta(None)	/source_dna_id=JCVI_ORF_1096699217976 /offset=0 /translation_table=11 /length=201 /full_length=201	201	GOS	-	Unknown	-	-	-
JCVI_PEP_1096692851855_from_55_to_184	NHase_beta	82	103	-	7.8e-29	115.9	130	55	184	JCVI_PEP_1096692851855	NHase_beta(None)	/source_dna_id=JCVI_ORF_1096692851854 /offset=0 /translation_table=11 /length=189 /full_length=189	189	GOS	-	Unknown	-	-	-
UniRef100_Q70X87_from_1_to_219	NHase_beta	83	216	-	9.2e-97	341.4	219	1	219	UniRef100_Q70X87	NHase_beta(None)	Cluster: Nitrile hydratase beta subunit; n=3; Agrobacterium tumefaciens|Rep: Nitrile hydratase beta subunit - Agrobacterium tumefaciens	219	UniRef	Agrobacterium tumefaciens	NHase	root|cellular organisms|Bacteria|Proteobacteria|Alphaproteobacteria|Rhizobiales|Rhizobiaceae|Rhizobium/Agrobacterium group|Agrobacterium|Agrobacterium tumefaciens|Agrobacterium tumefaciens (strain RS5)	-	-
UniRef100_A9IEH0_from_1_to_218	NHase_beta	84	206	-	5.8e-125	435.1	218	1	218	UniRef100_A9IEH0	NHase_beta(None)	Cluster: Nitrile hydratase subunit beta; n=1; Bordetella petrii|Rep: Nitrile hydratase subunit beta - Bordetella petrii	218	UniRef	Bordetella petrii	NHase	root|cellular organisms|Bacteria|Proteobacteria|Betaproteobacteria|Burkholderiales|Alcaligenaceae|Bordetella|Bordetella petrii|Bordetella petrii DSM 12804	-	-
UniRef100_Q5XPL4_from_1_to_218	NHase_beta	85	199	-	1.1e-136	474.1	218	1	218	UniRef100_Q5XPL4	NHase_beta(None)	Cluster: Nitrile hydratase beta subunit; n=1; Comamonas testosteroni|Rep: Nitrile hydratase beta subunit - Comamonas testosteroni (Pseudomonas testosteroni)	218	UniRef	Comamonas testosteroni	NHase	root|cellular organisms|Bacteria|Proteobacteria|Betaproteobacteria|Burkholderiales|Comamonadaceae|Comamonas|Comamonas testosteroni|Comamonas testosteroni KF-1	-	-
UniRef100_P97052_from_1_to_217	NHase_beta	86	190	-	2.1e-151	522.9	217	1	217	UniRef100_P97052	NHase_beta(None)	Cluster: Nitrile hydratase subunit beta; n=1; Pseudomonas putida|Rep: Nitrile hydratase subunit beta - Pseudomonas putida	217	UniRef	Pseudomonas putida	NHase	root|cellular organisms|Bacteria|Proteobacteria|Gammaproteobacteria|Pseudomonadales|Pseudomonadaceae|Pseudomonas|Pseudomonas putida group|Pseudomonas monteilii	-	-
UniRef100_P29379_from_1_to_226	NHase_beta	87	185	-	1.4e-158	546.8	226	1	226	UniRef100_P29379	NHase_beta(None)	Cluster: Low-molecular weight cobalt-containing nitrile hydratase subunit beta; n=1; Rhodococcus rhodochrous|Rep: Low-molecular weight cobalt-containing nitrile hydratase subunit beta - Rhodococcus rhodochrous	226	UniRef	Rhodococcus rhodochrous	NHase	root|cellular organisms|Bacteria|Actinobacteria|Actinobacteria (class)|Actinobacteridae|Actinomycetales|Corynebacterineae|Nocardiaceae|Rhodococcus|Rhodococcus rhodochrous	-	-
UniRef100_Q53117_from_1_to_227	NHase_beta	88	187	-	4.9e-158	545.0	227	1	227	UniRef100_Q53117	NHase_beta(None)	Cluster: Nitrile hydratase subunit beta; n=1; Rhodococcus sp.|Rep: Nitrile hydratase subunit beta - Rhodococcus sp	235	UniRef	Rhodococcus sp	NHase	root|cellular organisms|Bacteria|Actinobacteria|Actinobacteria (class)|Actinobacteridae|Actinomycetales|Corynebacterineae|Nocardiaceae|Rhodococcus|Rhodococcus sp. PEG604	-	-
UniRef100_Q7SID3_from_1_to_226	NHase_beta	89	213	-	2.6e-104	366.5	226	1	226	UniRef100_Q7SID3	NHase_beta(None)	Cluster: Cobalt-containing nitrile hydratase subunit beta; n=1; Pseudonocardia thermophila|Rep: Cobalt-containing nitrile hydratase subunit beta - Pseudonocardia thermophila	233	UniRef	Pseudonocardia thermophila	NHase	root|cellular organisms|Bacteria|Actinobacteria|Actinobacteria (class)|Actinobacteridae|Actinomycetales|Pseudonocardineae|Pseudonocardiaceae|Pseudonocardia|Pseudonocardia thermophila	-	-
UniRef100_B0FL81_from_1_to_226	NHase_beta	90	214	-	1.2e-103	364.2	226	1	226	UniRef100_B0FL81	NHase_beta(None)	Cluster: Nitrile hydratase beta subunit; n=1; Mesorhizobium sp. F28|Rep: Nitrile hydratase beta subunit - Mesorhizobium sp. F28	233	UniRef	Mesorhizobium sp.	NHase	root|cellular organisms|Bacteria|Proteobacteria|Alphaproteobacteria|Rhizobiales|Phyllobacteriaceae|Mesorhizobium|Mesorhizobium sp. CV-16	-	-
UniRef100_A1RDJ3_from_1_to_226	NHase_beta	91	215	-	6.1e-101	355.3	226	1	226	UniRef100_A1RDJ3	NHase_beta(None)	Cluster: Cobalt-containing nitrile hydratase beta subunit; n=1; Arthrobacter aurescens TC1|Rep: Cobalt-containing nitrile hydratase beta subunit - Arthrobacter aurescens (strain TC1)	233	UniRef	Arthrobacter aurescens	NHase	root|cellular organisms|Bacteria|Actinobacteria|Actinobacteria (class)|Actinobacteridae|Actinomycetales|Micrococcineae|Micrococcaceae|Arthrobacter|Arthrobacter aurescens|Arthrobacter aurescens TC1	-	-
DU779650.1_gene2_from_2_to_115	NHase_beta	92	177	-	1,00E-022	86.8	114	2	115	DU779650.1_gene2	NHase_beta(None)	start:147 end:494 strand +	115	NPSG	-	Unknown	-	-	-
AGZO_AGZO9602.b2.gene1_from_1_to_63	NHase_beta	93	182	-	33	-73.9	63	1	63	AGZO_AGZO9602.b2.gene1	NHase_beta(None)	241 to 435 + strand	64	WLF	-	Unknown	-	-	-
UniRef100_UPI000014E7AA_from_1_to_227	NHase_beta	94	226	-	2,00E-067	244.0	227	1	227	UniRef100_UPI000014E7AA	NHase_beta(None)	Cluster: nitrile hydratase b chain; n=1; Bacillus smithii|Rep: nitrile hydratase b chain - Bacillus smithii	229	UniRef	Bacillus smithii	NHase	root|cellular organisms|Bacteria|Firmicutes|Bacilli|Bacillales|Bacillaceae|Bacillus|Bacillus smithii	-	-
UniRef100_Q9L542_from_1_to_227	NHase_beta	95	236	-	3.2e-61	223.3	227	1	227	UniRef100_Q9L542	NHase_beta(None)	Cluster: Nitrile hydratase beta subunit; n=1; Bacillus sp. BR449|Rep: Nitrile hydratase beta subunit - Bacillus sp. BR449	229	UniRef	Bacillus sp.	NHase	root|cellular organisms|Bacteria|Firmicutes|Bacilli|Bacillales|Bacillaceae|Bacillus|Bacillus sp. 7BR8	-	-
UniRef100_Q84FS6_from_1_to_227	NHase_beta	96	238	-	1,00E-060	221.7	227	1	227	UniRef100_Q84FS6	NHase_beta(None)	Cluster: Nitrile hydratase beta subunit; n=1; Bacillus sp. RAPc8|Rep: Nitrile hydratase beta subunit - Bacillus sp. RAPc8	229	UniRef	Bacillus sp.	NHase	root|cellular organisms|Bacteria|Firmicutes|Bacilli|Bacillales|Bacillaceae|Bacillus|Bacillus sp. 7BR8	-	-
JCVI_PEP_1096689921337_from_2_to_176	NHase_beta	97	8	-	5.2e-78	279.3	175	2	176	JCVI_PEP_1096689921337	NHase_beta(None)	/source_dna_id=JCVI_ORF_1096689921336 /offset=0 /translation_table=11 /length=178 /full_length=178	178	GOS	-	Unknown	-	-	-
UniRef100_A8TJA1_from_1_to_218	NHase_beta	98	233	-	3.4e-62	226.6	218	1	218	UniRef100_A8TJA1	NHase_beta(None)	Cluster: Nitrile hydratase; n=1; alpha proteobacterium BAL199|Rep: Nitrile hydratase - alpha proteobacterium BAL199	218	UniRef	alpha proteobacterium	NHase	root|cellular organisms|Bacteria|Proteobacteria|Alphaproteobacteria|unclassified Alphaproteobacteria|unclassified Alphaproteobacteria (miscellaneous)|alpha proteobacterium S-N(0)-14A	-	-
JCVI_PEP_1096681013707_from_90_to_263	NHase_beta	99	13	-	2.7e-75	270.3	174	90	263	JCVI_PEP_1096681013707	NHase_beta(None)	/source_dna_id=JCVI_ORF_1096681013706 /offset=0 /translation_table=11 /length=264 /full_length=264	264	GOS	-	Unknown	-	-	-
JCVI_PEP_1096697374041_from_48_to_219	NHase_beta	100	75	-	1.7e-54	201.2	172	48	219	JCVI_PEP_1096697374041	NHase_beta(None)	/source_dna_id=JCVI_ORF_1096697374040 /offset=0 /translation_table=11 /length=222 /full_length=222	222	GOS	-	Unknown	-	-	-
JCVI_PEP_1096666991351_from_2_to_125	NHase_beta	101	124	-	1.5e-11	58.5	124	2	125	JCVI_PEP_1096666991351	NHase_beta(None)	/source_dna_id=JCVI_ORF_1096666991350 /offset=0 /translation_table=11 /length=128 /full_length=128	128	GOS	-	Unknown	-	-	-
JCVI_PEP_1096671679391_from_42_to_217	NHase_beta	102	31	-	3,00E-069	250.2	176	42	217	JCVI_PEP_1096671679391	NHase_beta(None)	/source_dna_id=JCVI_ORF_1096671679390 /offset=0 /translation_table=11 /length=218 /full_length=218	218	GOS	-	Unknown	-	-	-
JCVI_PEP_1096699368403_from_49_to_224	NHase_beta	103	39	-	3,00E-065	236.9	176	49	224	JCVI_PEP_1096699368403	NHase_beta(None)	/source_dna_id=JCVI_ORF_1096699368402 /offset=0 /translation_table=11 /length=231 /full_length=231	231	GOS	-	Unknown	-	-	-
JCVI_PEP_1096667941401_from_55_to_173	NHase_beta	104	143	-	1.6e-05	-4.7	119	55	173	JCVI_PEP_1096667941401	NHase_beta(None)	/source_dna_id=JCVI_ORF_1096667941400 /offset=0 /translation_table=11 /length=176 /full_length=176	176	GOS	-	Unknown	-	-	-
JCVI_PEP_1096692286433_from_36_to_199	NHase_beta	105	57	-	1,00E-059	218.5	164	36	199	JCVI_PEP_1096692286433	NHase_beta(None)	/source_dna_id=JCVI_ORF_1096692286432 /offset=0 /translation_table=11 /length=201 /full_length=201	201	GOS	-	Unknown	-	-	-
JCVI_PEP_1096685523271_from_1_to_81	NHase_beta	106	144	-	1.9e-05	-5.5	81	1	81	JCVI_PEP_1096685523271	NHase_beta(None)	/source_dna_id=JCVI_ORF_1096685523270 /offset=0 /translation_table=11 /length=83 /full_length=83	83	GOS	-	Unknown	-	-	-
JCVI_PEP_1096681445983_from_48_to_163	NHase_beta	107	122	-	7.3e-13	62.9	116	48	163	JCVI_PEP_1096681445983	NHase_beta(None)	/source_dna_id=JCVI_ORF_1096681445982 /offset=0 /translation_table=11 /length=163 /full_length=163	163	GOS	-	Unknown	-	-	-
JCVI_PEP_1096687576317_from_48_to_130	NHase_beta	108	164	-	0.0062	-40.4	83	48	130	JCVI_PEP_1096687576317	NHase_beta(None)	/source_dna_id=JCVI_ORF_1096687576316 /offset=0 /translation_table=11 /length=130 /full_length=130	130	GOS	-	Unknown	-	-	-
JCVI_PEP_1096674641573_from_48_to_191	NHase_beta	109	82	-	3,00E-047	177.1	144	48	191	JCVI_PEP_1096674641573	NHase_beta(None)	/source_dna_id=JCVI_ORF_1096674641572 /offset=0 /translation_table=11 /length=193 /full_length=193	193	GOS	-	Unknown	-	-	-
JCVI_PEP_1096671139227_from_48_to_171	NHase_beta	110	104	-	7.6e-28	112.6	124	48	171	JCVI_PEP_1096671139227	NHase_beta(None)	/source_dna_id=JCVI_ORF_1096671139226 /offset=0 /translation_table=11 /length=171 /full_length=171	171	GOS	-	Unknown	-	-	-
JCVI_PEP_1096693053759_from_48_to_172	NHase_beta	111	105	-	6.1e-25	103.0	125	48	172	JCVI_PEP_1096693053759	NHase_beta(None)	/source_dna_id=JCVI_ORF_1096693053758 /offset=0 /translation_table=11 /length=172 /full_length=172	172	GOS	-	Unknown	-	-	-
JCVI_PEP_1096673069465_from_48_to_201	NHase_beta	112	79	-	1.2e-52	195.0	154	48	201	JCVI_PEP_1096673069465	NHase_beta(None)	/source_dna_id=JCVI_ORF_1096673069464 /offset=0 /translation_table=11 /length=201 /full_length=201	201	GOS	-	Unknown	-	-	-
JCVI_PEP_1096672576549_from_48_to_182	NHase_beta	113	86	-	1.9e-44	167.8	135	48	182	JCVI_PEP_1096672576549	NHase_beta(None)	/source_dna_id=JCVI_ORF_1096672576548 /offset=0 /translation_table=11 /length=184 /full_length=184	184	GOS	-	Unknown	-	-	-
JCVI_PEP_1096691619353_from_54_to_219	NHase_beta	114	69	-	1.7e-55	204.5	166	54	219	JCVI_PEP_1096691619353	NHase_beta(None)	/source_dna_id=JCVI_ORF_1096691619352 /offset=0 /translation_table=11 /length=219 /full_length=219	219	GOS	-	Unknown	-	-	-
JCVI_PEP_1096693204775_from_13_to_187	NHase_beta	115	40	-	8.5e-65	235.4	175	13	187	JCVI_PEP_1096693204775	NHase_beta(None)	/source_dna_id=JCVI_ORF_1096693204774 /offset=0 /translation_table=11 /length=188 /full_length=188	188	GOS	-	Unknown	-	-	-
JCVI_PEP_1096681705693_from_49_to_175	NHase_beta	116	106	-	6.4e-25	102.9	127	49	175	JCVI_PEP_1096681705693	NHase_beta(None)	/source_dna_id=JCVI_ORF_1096681705692 /offset=0 /translation_table=11 /length=175 /full_length=175	175	GOS	-	Unknown	-	-	-
JCVI_PEP_1096680467281_from_49_to_223	NHase_beta	117	34	-	4.5e-68	246.3	175	49	223	JCVI_PEP_1096680467281	NHase_beta(None)	/source_dna_id=JCVI_ORF_1096680467280 /offset=0 /translation_table=11 /length=224 /full_length=224	224	GOS	-	Unknown	-	-	-
JCVI_PEP_1096680567919_from_48_to_222	NHase_beta	118	33	-	3.6e-68	246.6	175	48	222	JCVI_PEP_1096680567919	NHase_beta(None)	/source_dna_id=JCVI_ORF_1096680567918 /offset=0 /translation_table=11 /length=223 /full_length=223	223	GOS	-	Unknown	-	-	-
JCVI_PEP_1096692443085_from_50_to_207	NHase_beta	119	68	-	1.6e-55	204.6	158	50	207	JCVI_PEP_1096692443085	NHase_beta(None)	/source_dna_id=JCVI_ORF_1096692443084 /offset=0 /translation_table=11 /length=212 /full_length=212	212	GOS	-	Unknown	-	-	-
JCVI_PEP_1096691704751_from_1_to_163	NHase_beta	120	74	-	1.5e-54	201.3	163	1	163	JCVI_PEP_1096691704751	NHase_beta(None)	/source_dna_id=JCVI_ORF_1096691704750 /offset=0 /translation_table=11 /length=164 /full_length=164	164	GOS	-	Unknown	-	-	-
JCVI_PEP_1096674333027_from_49_to_192	NHase_beta	121	92	-	4.7e-39	149.9	144	49	192	JCVI_PEP_1096674333027	NHase_beta(None)	/source_dna_id=JCVI_ORF_1096674333026 /offset=0 /translation_table=11 /length=193 /full_length=193	193	GOS	-	Unknown	-	-	-
JCVI_PEP_1096666869243_from_1_to_103	NHase_beta	122	125	-	2.2e-11	57.9	103	1	103	JCVI_PEP_1096666869243	NHase_beta(None)	/source_dna_id=JCVI_ORF_1096666869242 /offset=0 /translation_table=11 /length=104 /full_length=104	104	GOS	-	Unknown	-	-	-
JCVI_PEP_1096673425627_from_48_to_222	NHase_beta	123	30	-	2.2e-69	250.6	175	48	222	JCVI_PEP_1096673425627	NHase_beta(None)	/source_dna_id=JCVI_ORF_1096673425626 /offset=0 /translation_table=11 /length=223 /full_length=223	223	GOS	-	Unknown	-	-	-
JCVI_PEP_1096674534839_from_49_to_180	NHase_beta	124	101	-	9.4e-30	119.0	132	49	180	JCVI_PEP_1096674534839	NHase_beta(None)	/source_dna_id=JCVI_ORF_1096674534838 /offset=0 /translation_table=11 /length=180 /full_length=180	180	GOS	-	Unknown	-	-	-
UniRef100_A3SE24_from_1_to_219	NHase_beta	125	221	-	2.4e-69	250.3	219	1	219	UniRef100_A3SE24	NHase_beta(None)	Cluster: Putative nitrile hydratase beta subunit; n=1; Sulfitobacter sp. EE-36|Rep: Putative nitrile hydratase beta subunit - Sulfitobacter sp. EE-36	220	UniRef	Sulfitobacter sp.	Putative_NHase	root|cellular organisms|Bacteria|Proteobacteria|Alphaproteobacteria|Rhodobacterales|Rhodobacteraceae|Sulfitobacter|Sulfitobacter sp. GAI-109	-	-
UniRef100_A3SZS3_from_1_to_219	NHase_beta	126	220	-	2,00E-069	250.6	219	1	219	UniRef100_A3SZS3	NHase_beta(None)	Cluster: Putative nitrile hydratase beta subunit; n=1; Sulfitobacter sp. NAS-14.1|Rep: Putative nitrile hydratase beta subunit - Sulfitobacter sp. NAS-14.1	220	UniRef	Sulfitobacter sp.	Putative_NHase	root|cellular organisms|Bacteria|Proteobacteria|Alphaproteobacteria|Rhodobacterales|Rhodobacteraceae|Sulfitobacter|Sulfitobacter sp. GAI-109	-	-
JCVI_PEP_1096676182107_from_57_to_155	NHase_beta	127	155	-	0.00039	-23.8	99	57	155	JCVI_PEP_1096676182107	NHase_beta(None)	/source_dna_id=JCVI_ORF_1096676182106 /offset=0 /translation_table=11 /length=156 /full_length=156	156	GOS	-	Unknown	-	-	-
JCVI_PEP_1096697583335_from_47_to_220	NHase_beta	128	72	-	7.5e-55	202.3	174	47	220	JCVI_PEP_1096697583335	NHase_beta(None)	/source_dna_id=JCVI_ORF_1096697583334 /offset=0 /translation_table=11 /length=224 /full_length=224	224	GOS	-	Unknown	-	-	-
JCVI_PEP_1096675541315_from_51_to_204	NHase_beta	129	85	-	1.6e-44	168.1	154	51	204	JCVI_PEP_1096675541315	NHase_beta(None)	/source_dna_id=JCVI_ORF_1096675541314 /offset=0 /translation_table=11 /length=204 /full_length=204	204	GOS	-	Unknown	-	-	-
JCVI_PEP_1096693941731_from_1_to_119	NHase_beta	130	118	-	2.8e-15	70.9	119	1	119	JCVI_PEP_1096693941731	NHase_beta(None)	/source_dna_id=JCVI_ORF_1096693941730 /offset=0 /translation_table=11 /length=123 /full_length=123	123	GOS	-	Unknown	-	-	-
UniRef100_Q1YKR0_from_1_to_220	NHase_beta	131	241	-	8,00E-047	175.5	220	1	220	UniRef100_Q1YKR0	NHase_beta(None)	Cluster: Nitrile hydratase, beta subunit; n=1; Aurantimonas sp. SI85-9A1|Rep: Nitrile hydratase, beta subunit - Aurantimonas sp. SI85-9A1	220	UniRef	Aurantimonas sp.	NHase	root|cellular organisms|Bacteria|Proteobacteria|Alphaproteobacteria|Rhizobiales|Aurantimonadaceae|Aurantimonas|Aurantimonas sp. N1	-	-
UniRef100_A3U2F7_from_1_to_220	NHase_beta	132	240	-	1.7e-52	194.3	220	1	220	UniRef100_A3U2F7	NHase_beta(None)	Cluster: Putative nitrile hydratase beta subunit; n=1; Oceanicola batsensis HTCC2597|Rep: Putative nitrile hydratase beta subunit - Oceanicola batsensis HTCC2597	220	UniRef	Oceanicola batsensis	Putative_NHase	root|cellular organisms|Bacteria|Proteobacteria|Alphaproteobacteria|Rhodobacterales|Rhodobacteraceae|Oceanicola|Oceanicola batsensis|Oceanicola batsensis HTCC2597	-	-
UniRef100_Q98KL2_from_1_to_219	NHase_beta	133	228	-	3.5e-67	243.1	219	1	219	UniRef100_Q98KL2	NHase_beta(None)	Cluster: Nitrile hydratase beta subunit; n=1; Mesorhizobium loti|Rep: Nitrile hydratase beta subunit - Rhizobium loti (Mesorhizobium loti)	219	UniRef	Rhizobium loti	NHase	-	-	-
UniRef100_A9D3M4_from_1_to_219	NHase_beta	134	231	-	5.5e-64	232.5	219	1	219	UniRef100_A9D3M4	NHase_beta(None)	Cluster: Nitrile hydratase beta subunit; n=1; Hoeflea phototrophica DFL-43|Rep: Nitrile hydratase beta subunit - Hoeflea phototrophica DFL-43	219	UniRef	Hoeflea phototrophica	NHase	root|cellular organisms|Bacteria|Proteobacteria|Alphaproteobacteria|Rhizobiales|Phyllobacteriaceae|Hoeflea|Hoeflea phototrophica|Hoeflea phototrophica DFL-43	-	-
UniRef100_Q92NS2_from_1_to_219	NHase_beta	135	222	-	2.5e-69	250.3	219	1	219	UniRef100_Q92NS2	NHase_beta(None)	Cluster: PROBABLE NITRILE HYDRATASE SUBUNIT BETA PROTEIN; n=1; Sinorhizobium meliloti|Rep: PROBABLE NITRILE HYDRATASE SUBUNIT BETA PROTEIN - Rhizobium meliloti (Sinorhizobium meliloti)	219	UniRef	Rhizobium meliloti	NHase	-	-	-
UniRef100_A6UB03_from_1_to_219	NHase_beta	136	219	-	4.8e-70	252.7	219	1	219	UniRef100_A6UB03	NHase_beta(None)	Cluster: Nitrile hydratase; n=1; Sinorhizobium medicae WSM419|Rep: Nitrile hydratase - Sinorhizobium medicae (strain WSM419) (Ensifer medicae)	219	UniRef	Sinorhizobium medicae	NHase	root|cellular organisms|Bacteria|Proteobacteria|Alphaproteobacteria|Rhizobiales|Rhizobiaceae|Sinorhizobium/Ensifer group|Sinorhizobium|Sinorhizobium medicae|Sinorhizobium medicae WSM419	-	-
UniRef100_Q1MEA1_from_1_to_219	NHase_beta	137	227	-	2.8e-67	243.5	219	1	219	UniRef100_Q1MEA1	NHase_beta(None)	Cluster: Putative low-molecular weight cobalt-containing nitrile hydratase subunit beta; n=1; Rhizobium leguminosarum bv. viciae 3841|Rep: Putative low-molecular weight cobalt-containing nitrile hydratase subunit beta - Rhizobium leguminosarum bv. viciae (strain 3841)	219	UniRef	Rhizobium leguminosarum	Putative_NHase	root|cellular organisms|Bacteria|Proteobacteria|Alphaproteobacteria|Rhizobiales|Rhizobiaceae|Rhizobium/Agrobacterium group|Rhizobium|Rhizobium leguminosarum|Rhizobium leguminosarum bv. phaseoli	-	-
UniRef100_Q2K6I5_from_1_to_219	NHase_beta	138	218	-	2.3e-72	260.3	219	1	219	UniRef100_Q2K6I5	NHase_beta(None)	Cluster: Nitrile hydratase beta subunit protein; n=1; Rhizobium etli CFN 42|Rep: Nitrile hydratase beta subunit protein - Rhizobium etli (strain CFN 42 / ATCC 51251)	219	UniRef	Rhizobium etli	NHase	root|cellular organisms|Bacteria|Proteobacteria|Alphaproteobacteria|Rhizobiales|Rhizobiaceae|Rhizobium/Agrobacterium group|Rhizobium|Rhizobium etli|Rhizobium etli bv. mimosae	-	-
UniRef100_A9FPW1_from_1_to_219	NHase_beta	139	237	-	6.6e-61	222.3	219	1	219	UniRef100_A9FPW1	NHase_beta(None)	Cluster: Nitrile hydratase; n=1; Methylobacterium nodulans ORS 2060|Rep: Nitrile hydratase - Methylobacterium nodulans ORS 2060	231	UniRef	Methylobacterium nodulans	NHase	root|cellular organisms|Bacteria|Proteobacteria|Alphaproteobacteria|Rhizobiales|Methylobacteriaceae|Methylobacterium|Methylobacterium nodulans|Methylobacterium nodulans ORS 2060	-	-
UniRef100_A5NUX7_from_1_to_198	NHase_beta	140	247	-	3.2e-38	146.9	198	1	198	UniRef100_A5NUX7	NHase_beta(None)	Cluster: Nitrile hydratase; n=1; Methylobacterium sp. 4-46|Rep: Nitrile hydratase - Methylobacterium sp. 4-46	392	UniRef	Methylobacterium sp.	NHase	root|cellular organisms|Bacteria|Proteobacteria|Alphaproteobacteria|Rhizobiales|Methylobacteriaceae|Methylobacterium|Methylobacterium sp. C-14	-	-
UniRef100_A0GFC0_from_1_to_218	NHase_beta	141	225	-	1.7e-67	244.2	218	1	218	UniRef100_A0GFC0	NHase_beta(None)	Cluster: Nitrile hydratase, beta subunit; n=1; Burkholderia phytofirmans PsJN|Rep: Nitrile hydratase, beta subunit - Burkholderia phytofirmans PsJN	223	UniRef	Burkholderia phytofirmans	NHase	root|cellular organisms|Bacteria|Proteobacteria|Betaproteobacteria|Burkholderiales|Burkholderiaceae|Burkholderia|Burkholderia phytofirmans|Burkholderia phytofirmans PsJN	-	-
Contig34911.gene2_from_46_to_218	NHase_beta	142	171	-	7.9e-98	340.0	173	46	218	Contig34911.gene2	NHase_beta(None)	227 to 1079 + strand	284	MFS	-	Unknown	-	-	-
UniRef100_A0NLT4_from_1_to_219	NHase_beta	143	239	-	1.6e-57	211.0	219	1	219	UniRef100_A0NLT4	NHase_beta(None)	Cluster: Probable nitrile hydratase subunit beta protein; n=1; Labrenzia aggregata IAM 12614|Rep: Probable nitrile hydratase subunit beta protein - Labrenzia aggregata IAM 12614	220	UniRef	Labrenzia aggregata	Putative_NHase	-	-	-
UniRef100_Q89LP6_from_1_to_219	NHase_beta	144	217	-	9.8e-76	271.6	219	1	219	UniRef100_Q89LP6	NHase_beta(None)	Cluster: Nitrile hydratase subunit beta; n=1; Bradyrhizobium japonicum|Rep: Nitrile hydratase subunit beta - Bradyrhizobium japonicum	219	UniRef	Bradyrhizobium japonicum	NHase	root|cellular organisms|Bacteria|Proteobacteria|Alphaproteobacteria|Rhizobiales|Bradyrhizobiaceae|Bradyrhizobium|Bradyrhizobium japonicum|Bradyrhizobium japonicum bv. genistearum	-	-
JCVI_PEP_1096693693381_from_1_to_97	NHase_beta	145	114	-	1.7e-17	78.3	97	1	97	JCVI_PEP_1096693693381	NHase_beta(None)	/source_dna_id=JCVI_ORF_1096693693380 /offset=0 /translation_table=11 /length=98 /full_length=98	98	GOS	-	Unknown	-	-	-
JCVI_PEP_1096675342363_from_48_to_219	NHase_beta	146	27	-	1.9e-70	254.1	172	48	219	JCVI_PEP_1096675342363	NHase_beta(None)	/source_dna_id=JCVI_ORF_1096675342362 /offset=0 /translation_table=11 /length=220 /full_length=220	220	GOS	-	Unknown	-	-	-
UniRef100_A4YUN5_from_1_to_219	NHase_beta	147	234	-	5.1e-62	226.0	219	1	219	UniRef100_A4YUN5	NHase_beta(None)	Cluster: Nitrile hydratase subunit beta; n=1; Bradyrhizobium sp. ORS278|Rep: Nitrile hydratase subunit beta - Bradyrhizobium sp. (strain ORS278)	219	UniRef	Bradyrhizobium sp.	NHase	root|cellular organisms|Bacteria|Proteobacteria|Alphaproteobacteria|Rhizobiales|Bradyrhizobiaceae|Bradyrhizobium|Bradyrhizobium sp. Sj4	-	-
UniRef100_A5EJ06_from_1_to_219	NHase_beta	148	223	-	7,00E-069	248.8	219	1	219	UniRef100_A5EJ06	NHase_beta(None)	Cluster: Nitrile hydratase subunit beta; n=1; Bradyrhizobium sp. BTAi1|Rep: Nitrile hydratase subunit beta - Bradyrhizobium sp. (strain BTAi1 / ATCC BAA-1182)	219	UniRef	Bradyrhizobium sp.	NHase	root|cellular organisms|Bacteria|Proteobacteria|Alphaproteobacteria|Rhizobiales|Bradyrhizobiaceae|Bradyrhizobium|Bradyrhizobium sp. Sj4	-	-
UniRef100_Q213Y9_from_1_to_217	NHase_beta	149	232	-	2.9e-62	226.8	217	1	217	UniRef100_Q213Y9	NHase_beta(None)	Cluster: Nitrile hydratase; n=1; Rhodopseudomonas palustris BisB18|Rep: Nitrile hydratase - Rhodopseudomonas palustris (strain BisB18)	218	UniRef	Rhodopseudomonas palustris	NHase	root|cellular organisms|Bacteria|Proteobacteria|Alphaproteobacteria|Rhizobiales|Bradyrhizobiaceae|Rhodopseudomonas|Rhodopseudomonas palustris|Rhodopseudomonas palustris TIE-1	-	-
UniRef100_Q6N612_from_1_to_218	NHase_beta	150	229	-	1.6e-65	237.6	218	1	218	UniRef100_Q6N612	NHase_beta(None)	Cluster: Putative nitrile hydratase beta subunit; n=1; Rhodopseudomonas palustris|Rep: Putative nitrile hydratase beta subunit - Rhodopseudomonas palustris	218	UniRef	Rhodopseudomonas palustris	Putative_NHase	root|cellular organisms|Bacteria|Proteobacteria|Alphaproteobacteria|Rhizobiales|Bradyrhizobiaceae|Rhodopseudomonas|Rhodopseudomonas palustris|Rhodopseudomonas palustris TIE-1	-	-
UniRef100_Q2IWK3_from_1_to_218	NHase_beta	151	224	-	7.3e-69	248.7	218	1	218	UniRef100_Q2IWK3	NHase_beta(None)	Cluster: Nitrile hydratase; n=1; Rhodopseudomonas palustris HaA2|Rep: Nitrile hydratase - Rhodopseudomonas palustris (strain HaA2)	219	UniRef	Rhodopseudomonas palustris	NHase	root|cellular organisms|Bacteria|Proteobacteria|Alphaproteobacteria|Rhizobiales|Bradyrhizobiaceae|Rhodopseudomonas|Rhodopseudomonas palustris|Rhodopseudomonas palustris TIE-1	-	-
UniRef100_Q136L4_from_1_to_218	NHase_beta	152	230	-	1.6e-64	234.3	218	1	218	UniRef100_Q136L4	NHase_beta(None)	Cluster: Nitrile hydratase; n=1; Rhodopseudomonas palustris BisB5|Rep: Nitrile hydratase - Rhodopseudomonas palustris (strain BisB5)	218	UniRef	Rhodopseudomonas palustris	NHase	root|cellular organisms|Bacteria|Proteobacteria|Alphaproteobacteria|Rhizobiales|Bradyrhizobiaceae|Rhodopseudomonas|Rhodopseudomonas palustris|Rhodopseudomonas palustris TIE-1	-	-
JCVI_PEP_1096696566825_from_181_to_356	NHase_beta	153	56	-	8.9e-60	218.7	176	181	356	JCVI_PEP_1096696566825	NHase_beta(None)	/source_dna_id=JCVI_ORF_1096696566824 /offset=0 /translation_table=11 /length=358 /full_length=358	358	GOS	-	Unknown	-	-	-
JCVI_PEP_1096684013769_from_144_to_319	NHase_beta	154	84	-	4.8e-45	169.8	176	144	319	JCVI_PEP_1096684013769	NHase_beta(None)	/source_dna_id=JCVI_ORF_1096684013768 /offset=0 /translation_table=11 /length=320 /full_length=320	320	GOS	-	Unknown	-	-	-
AHAA_AHAA12983.y1.gene1_from_1_to_163	NHase_beta	155	181	-	1.7e-54	195.5	163	1	163	AHAA_AHAA12983.y1.gene1	NHase_beta(None)	107 to 604 + strand	165	WLF	-	Unknown	-	-	-
JCVI_PEP_1096676171505_from_66_to_245	NHase_beta	156	2	-	7.6e-89	315.3	180	66	245	JCVI_PEP_1096676171505	NHase_beta(None)	/source_dna_id=JCVI_ORF_1096676171504 /offset=0 /translation_table=11 /length=254 /full_length=254	254	GOS	-	Unknown	-	-	-
JCVI_PEP_1096697444291_from_47_to_226	NHase_beta	157	26	-	3.9e-71	256.4	180	47	226	JCVI_PEP_1096697444291	NHase_beta(None)	/source_dna_id=JCVI_ORF_1096697444290 /offset=0 /translation_table=11 /length=227 /full_length=227	227	GOS	-	Unknown	-	-	-
JCVI_PEP_1096687036453_from_1_to_174	NHase_beta	158	41	-	1.1e-64	235.0	174	1	174	JCVI_PEP_1096687036453	NHase_beta(None)	/source_dna_id=JCVI_ORF_1096687036452 /offset=0 /translation_table=11 /length=175 /full_length=175	175	GOS	-	Unknown	-	-	-
AHAI_AHAI8331.y1.gene1_from_4_to_171	NHase_beta	159	180	-	3.1e-76	267.8	168	4	171	AHAI_AHAI8331.y1.gene1	NHase_beta(None)	121 to 636 - strand	171	WLF	-	Unknown	-	-	-
JCVI_PEP_1096679410823_from_46_to_223	NHase_beta	160	7	-	1.3e-81	291.3	178	46	223	JCVI_PEP_1096679410823	NHase_beta(None)	/source_dna_id=JCVI_ORF_1096679410822 /offset=0 /translation_table=11 /length=224 /full_length=224	224	GOS	-	Unknown	-	-	-
JCVI_PEP_1096679140975_from_76_to_253	NHase_beta	161	6	-	1.3e-83	297.9	178	76	253	JCVI_PEP_1096679140975	NHase_beta(None)	/source_dna_id=JCVI_ORF_1096679140974 /offset=0 /translation_table=11 /length=254 /full_length=254	254	GOS	-	Unknown	-	-	-
JCVI_PEP_1096668409209_from_47_to_225	NHase_beta	162	11	-	1.9e-75	270.8	179	47	225	JCVI_PEP_1096668409209	NHase_beta(None)	/source_dna_id=JCVI_ORF_1096668409208 /offset=0 /translation_table=11 /length=226 /full_length=226	226	GOS	-	Unknown	-	-	-
UniRef100_A9E2B3_from_1_to_224	NHase_beta	163	250	-	2.6e-36	140.6	224	1	224	UniRef100_A9E2B3	NHase_beta(None)	Cluster: Nitrile hydratase, beta subunit; n=1; Oceanibulbus indolifex HEL-45|Rep: Nitrile hydratase, beta subunit - Oceanibulbus indolifex HEL-45	224	UniRef	Oceanibulbus indolifex	NHase	root|cellular organisms|Bacteria|Proteobacteria|Alphaproteobacteria|Rhodobacterales|Rhodobacteraceae|Oceanibulbus|Oceanibulbus indolifex|Oceanibulbus indolifex HEL-45	-	-
UniRef100_A9H9B3_from_1_to_223	NHase_beta	164	251	-	3,00E-036	140.4	223	1	223	UniRef100_A9H9B3	NHase_beta(None)	Cluster: Nitrile hydratase, beta subunit; n=1; Roseobacter litoralis Och 149|Rep: Nitrile hydratase, beta subunit - Roseobacter litoralis Och 149	224	UniRef	Roseobacter litoralis	NHase	root|cellular organisms|Bacteria|Proteobacteria|Alphaproteobacteria|Rhodobacterales|Rhodobacteraceae|Roseobacter|Roseobacter litoralis|Roseobacter litoralis Och 149	-	-
UniRef100_Q168S4_from_1_to_223	NHase_beta	165	252	-	3,00E-034	133.7	223	1	223	UniRef100_Q168S4	NHase_beta(None)	Cluster: Nitrile hydratase, beta subunit; n=1; Roseobacter denitrificans OCh 114|Rep: Nitrile hydratase, beta subunit - Roseobacter denitrificans (strain ATCC 33942 / OCh 114) (Erythrobactersp. (strain OCh 114)) (Roseobacter denitrificans)	224	UniRef	Roseobacter denitrificans	NHase	root|cellular organisms|Bacteria|Proteobacteria|Alphaproteobacteria|Rhodobacterales|Rhodobacteraceae|Roseobacter|Roseobacter denitrificans|Roseobacter denitrificans OCh 114	-	-
UniRef100_Q5LTU7_from_1_to_224	NHase_beta	166	242	-	9.4e-46	172.0	224	1	224	UniRef100_Q5LTU7	NHase_beta(None)	Cluster: Nitrile hydratase beta subunit; n=1; Silicibacter pomeroyi|Rep: Nitrile hydratase beta subunit - Silicibacter pomeroyi	224	UniRef	Silicibacter pomeroyi	NHase	root|cellular organisms|Bacteria|Proteobacteria|Alphaproteobacteria|Rhodobacterales|Rhodobacteraceae|Silicibacter|Silicibacter pomeroyi|Silicibacter pomeroyi DSS-3	-	-
JCVI_PEP_1096670147709_from_1_to_128	NHase_beta	167	93	-	1.7e-36	141.4	128	1	128	JCVI_PEP_1096670147709	NHase_beta(None)	/source_dna_id=JCVI_ORF_1096670147708 /offset=0 /translation_table=11 /length=129 /full_length=129	129	GOS	-	Unknown	-	-	-
UniRef100_A4EXP3_from_1_to_225	NHase_beta	168	243	-	1.9e-44	167.6	225	1	225	UniRef100_A4EXP3	NHase_beta(None)	Cluster: Nitrile hydratase beta subunit; n=1; Roseobacter sp. SK209-2-6|Rep: Nitrile hydratase beta subunit - Roseobacter sp. SK209-2-6	233	UniRef	Roseobacter sp.	NHase	root|cellular organisms|Bacteria|Proteobacteria|Alphaproteobacteria|Rhodobacterales|Rhodobacteraceae|Roseobacter|Roseobacter sp. JLN-A036	-	-
UniRef100_A3X4L0_from_1_to_219	NHase_beta	169	246	-	1.2e-38	148.4	219	1	219	UniRef100_A3X4L0	NHase_beta(None)	Cluster: Nitrile hydratase beta subunit; n=1; Roseobacter sp. MED193|Rep: Nitrile hydratase beta subunit - Roseobacter sp. MED193	224	UniRef	Roseobacter sp.	NHase	root|cellular organisms|Bacteria|Proteobacteria|Alphaproteobacteria|Rhodobacterales|Rhodobacteraceae|Roseobacter|Roseobacter sp. JLN-A036	-	-
UniRef100_Q1GF63_from_1_to_232	NHase_beta	170	244	-	6.7e-41	155.8	232	1	232	UniRef100_Q1GF63	NHase_beta(None)	Cluster: Nitrile hydratase; n=1; Silicibacter sp. TM1040|Rep: Nitrile hydratase - Silicibacter sp. (strain TM1040)	234	UniRef	Silicibacter sp.	NHase	root|cellular organisms|Bacteria|Proteobacteria|Alphaproteobacteria|Rhodobacterales|Rhodobacteraceae|Silicibacter|Silicibacter sp. 7PC-3	-	-
UniRef100_A9EK73_from_1_to_236	NHase_beta	171	245	-	2.1e-39	150.9	236	1	236	UniRef100_A9EK73	NHase_beta(None)	Cluster: Nitrile hydratase beta subunit; n=1; Phaeobacter gallaeciensis 2.10|Rep: Nitrile hydratase beta subunit - Phaeobacter gallaeciensis 2.10	236	UniRef	Phaeobacter gallaeciensis	NHase	root|cellular organisms|Bacteria|Proteobacteria|Alphaproteobacteria|Rhodobacterales|Rhodobacteraceae|Phaeobacter|Phaeobacter gallaeciensis|Phaeobacter gallaeciensis 2.10	-	-
UniRef100_A9G309_from_1_to_238	NHase_beta	172	248	-	8.8e-38	145.5	238	1	238	UniRef100_A9G309	NHase_beta(None)	Cluster: Nitrile hydratase; n=1; Phaeobacter gallaeciensis BS107|Rep: Nitrile hydratase - Phaeobacter gallaeciensis BS107	238	UniRef	Phaeobacter gallaeciensis	NHase	root|cellular organisms|Bacteria|Proteobacteria|Alphaproteobacteria|Rhodobacterales|Rhodobacteraceae|Phaeobacter|Phaeobacter gallaeciensis|Phaeobacter gallaeciensis 2.10	-	-
JCVI_PEP_1096683070023_from_101_to_280	NHase_beta	173	29	-	3.1e-70	253.5	180	101	280	JCVI_PEP_1096683070023	NHase_beta(None)	/source_dna_id=JCVI_ORF_1096683070022 /offset=0 /translation_table=11 /length=282 /full_length=282	282	GOS	-	Unknown	-	-	-
JCVI_PEP_1096688840521_from_52_to_229	NHase_beta	174	19	-	3.3e-73	263.3	178	52	229	JCVI_PEP_1096688840521	NHase_beta(None)	/source_dna_id=JCVI_ORF_1096688840520 /offset=0 /translation_table=11 /length=231 /full_length=231	231	GOS	-	Unknown	-	-	-
JCVI_PEP_1096697120609_from_30_to_213	NHase_beta	175	16	-	5.7e-74	265.9	184	30	213	JCVI_PEP_1096697120609	NHase_beta(None)	/source_dna_id=JCVI_ORF_1096697120608 /offset=0 /translation_table=11 /length=216 /full_length=216	216	GOS	-	Unknown	-	-	-
JCVI_PEP_1096686767471_from_56_to_239	NHase_beta	176	17	-	1.9e-73	264.1	184	56	239	JCVI_PEP_1096686767471	NHase_beta(None)	/source_dna_id=JCVI_ORF_1096686767470 /offset=0 /translation_table=11 /length=242 /full_length=242	242	GOS	-	Unknown	-	-	-
JCVI_PEP_1096685840569_from_56_to_239	NHase_beta	177	25	-	3.6e-71	256.5	184	56	239	JCVI_PEP_1096685840569	NHase_beta(None)	/source_dna_id=JCVI_ORF_1096685840568 /offset=0 /translation_table=11 /length=242 /full_length=242	242	GOS	-	Unknown	-	-	-
JCVI_PEP_1096699899285_from_56_to_239	NHase_beta	178	20	-	4.5e-73	262.9	184	56	239	JCVI_PEP_1096699899285	NHase_beta(None)	/source_dna_id=JCVI_ORF_1096699899284 /offset=0 /translation_table=11 /length=242 /full_length=242	242	GOS	-	Unknown	-	-	-
JCVI_PEP_1096681028095_from_56_to_239	NHase_beta	179	28	-	2.4e-70	253.8	184	56	239	JCVI_PEP_1096681028095	NHase_beta(None)	/source_dna_id=JCVI_ORF_1096681028094 /offset=0 /translation_table=11 /length=242 /full_length=242	242	GOS	-	Unknown	-	-	-
JCVI_PEP_1096684981437_from_47_to_227	NHase_beta	180	4	-	4.6e-87	309.3	181	47	227	JCVI_PEP_1096684981437	NHase_beta(None)	/source_dna_id=JCVI_ORF_1096684981436 /offset=0 /translation_table=11 /length=228 /full_length=228	228	GOS	-	Unknown	-	-	-
JCVI_PEP_1096684962293_from_1_to_134	NHase_beta	181	91	-	2,00E-040	154.4	134	1	134	JCVI_PEP_1096684962293	NHase_beta(None)	/source_dna_id=JCVI_ORF_1096684962292 /offset=0 /translation_table=11 /length=135 /full_length=135	135	GOS	-	Unknown	-	-	-
JCVI_PEP_1096678029799_from_47_to_227	NHase_beta	182	1	-	2.7e-89	316.8	181	47	227	JCVI_PEP_1096678029799	NHase_beta(None)	/source_dna_id=JCVI_ORF_1096678029798 /offset=0 /translation_table=11 /length=228 /full_length=228	228	GOS	-	Unknown	-	-	-
JCVI_PEP_1096691725177_from_14_to_194	NHase_beta	183	5	-	5.8e-86	305.7	181	14	194	JCVI_PEP_1096691725177	NHase_beta(None)	/source_dna_id=JCVI_ORF_1096691725176 /offset=0 /translation_table=11 /length=195 /full_length=195	195	GOS	-	Unknown	-	-	-
JCVI_PEP_1096682038687_from_47_to_227	NHase_beta	184	3	-	1.2e-88	314.6	181	47	227	JCVI_PEP_1096682038687	NHase_beta(None)	/source_dna_id=JCVI_ORF_1096682038686 /offset=0 /translation_table=11 /length=228 /full_length=228	228	GOS	-	Unknown	-	-	-
JCVI_PEP_1096687254167_from_1_to_97	NHase_beta	185	113	-	1.6e-17	78.3	97	1	97	JCVI_PEP_1096687254167	NHase_beta(None)	/source_dna_id=JCVI_ORF_1096687254166 /offset=0 /translation_table=11 /length=98 /full_length=98	98	GOS	-	Unknown	-	-	-
JCVI_PEP_1096681967157_from_1_to_123	NHase_beta	186	99	-	7.4e-32	126.0	123	1	123	JCVI_PEP_1096681967157	NHase_beta(None)	/source_dna_id=JCVI_ORF_1096681967156 /offset=0 /translation_table=11 /length=124 /full_length=124	124	GOS	-	Unknown	-	-	-
DU735816.1_gene2_from_47_to_154	NHase_beta	187	178	-	2.1e-08	-0.5	108	47	154	DU735816.1_gene2	NHase_beta(None)	start:356 end:913 strand +	186	NPSG	-	Unknown	-	-	-
DU735802.1_gene2_from_47_to_151	NHase_beta	188	179	-	1.5e-07	-12.3	105	47	151	DU735802.1_gene2	NHase_beta(None)	start:352 end:810 strand +	152	NPSG	-	Unknown	-	-	-
JCVI_PEP_1096685115537_from_56_to_110	NHase_beta	189	169	-	28	-49.5	55	56	110	JCVI_PEP_1096685115537	NHase_beta(None)	/source_dna_id=JCVI_ORF_1096685115536 /offset=0 /translation_table=11 /length=110 /full_length=110	110	GOS	-	Unknown	-	-	-
JCVI_PEP_1096684876463_from_56_to_124	NHase_beta	190	156	-	0.00039	-23.8	69	56	124	JCVI_PEP_1096684876463	NHase_beta(None)	/source_dna_id=JCVI_ORF_1096684876462 /offset=0 /translation_table=11 /length=125 /full_length=125	125	GOS	-	Unknown	-	-	-
JCVI_PEP_1096688829187_from_1_to_109	NHase_beta	191	116	-	8.6e-17	75.9	109	1	109	JCVI_PEP_1096688829187	NHase_beta(None)	/source_dna_id=JCVI_ORF_1096688829186 /offset=0 /translation_table=11 /length=112 /full_length=112	112	GOS	-	Unknown	-	-	-
JCVI_PEP_1096684928525_from_15_to_191	NHase_beta	192	18	-	3.1e-73	263.4	177	15	191	JCVI_PEP_1096684928525	NHase_beta(None)	/source_dna_id=JCVI_ORF_1096684928524 /offset=0 /translation_table=11 /length=194 /full_length=194	194	GOS	-	Unknown	-	-	-
JCVI_PEP_1096670264685_from_53_to_229	NHase_beta	193	21	-	5.3e-73	262.6	177	53	229	JCVI_PEP_1096670264685	NHase_beta(None)	/source_dna_id=JCVI_ORF_1096670264684 /offset=0 /translation_table=11 /length=232 /full_length=232	232	GOS	-	Unknown	-	-	-
JCVI_PEP_1096691624887_from_1_to_76	NHase_beta	194	142	-	1.5e-05	-4.2	76	1	76	JCVI_PEP_1096691624887	NHase_beta(None)	/source_dna_id=JCVI_ORF_1096691624886 /offset=0 /translation_table=11 /length=79 /full_length=79	79	GOS	-	Unknown	-	-	-
JCVI_PEP_1096665966763_from_53_to_229	NHase_beta	195	22	-	1.1e-72	261.5	177	53	229	JCVI_PEP_1096665966763	NHase_beta(None)	/source_dna_id=JCVI_ORF_1096665966762 /offset=0 /translation_table=11 /length=232 /full_length=232	232	GOS	-	Unknown	-	-	-
JCVI_PEP_1096681285149_from_72_to_241	NHase_beta	196	44	-	1.3e-63	231.4	170	72	241	JCVI_PEP_1096681285149	NHase_beta(None)	/source_dna_id=JCVI_ORF_1096681285148 /offset=0 /translation_table=11 /length=242 /full_length=242	242	GOS	-	Unknown	-	-	-
JCVI_PEP_1096693978683_from_53_to_133	NHase_beta	197	158	-	0.00043	-24.3	81	53	133	JCVI_PEP_1096693978683	NHase_beta(None)	/source_dna_id=JCVI_ORF_1096693978682 /offset=0 /translation_table=11 /length=134 /full_length=134	134	GOS	-	Unknown	-	-	-
JCVI_PEP_1096683055505_from_1_to_71	NHase_beta	198	149	-	7.9e-05	-14.2	71	1	71	JCVI_PEP_1096683055505	NHase_beta(None)	/source_dna_id=JCVI_ORF_1096683055504 /offset=0 /translation_table=11 /length=75 /full_length=75	75	GOS	-	Unknown	-	-	-
JCVI_PEP_1096695941747_from_48_to_224	NHase_beta	199	24	-	2.3e-71	257.2	177	48	224	JCVI_PEP_1096695941747	NHase_beta(None)	/source_dna_id=JCVI_ORF_1096695941746 /offset=0 /translation_table=11 /length=228 /full_length=228	228	GOS	-	Unknown	-	-	-
JCVI_PEP_1096690884401_from_53_to_163	NHase_beta	200	128	-	1.7e-08	36.6	111	53	163	JCVI_PEP_1096690884401	NHase_beta(None)	/source_dna_id=JCVI_ORF_1096690884400 /offset=0 /translation_table=11 /length=163 /full_length=163	163	GOS	-	Unknown	-	-	-
JCVI_PEP_1096678343463_from_48_to_224	NHase_beta	201	14	-	3.2e-74	266.7	177	48	224	JCVI_PEP_1096678343463	NHase_beta(None)	/source_dna_id=JCVI_ORF_1096678343462 /offset=0 /translation_table=11 /length=228 /full_length=228	228	GOS	-	Unknown	-	-	-
JCVI_PEP_1096682971867_from_1_to_85	NHase_beta	202	138	-	1.5e-06	09.07.08	85	1	85	JCVI_PEP_1096682971867	NHase_beta(None)	/source_dna_id=JCVI_ORF_1096682971866 /offset=0 /translation_table=11 /length=89 /full_length=89	89	GOS	-	Unknown	-	-	-
JCVI_PEP_1096677467993_from_48_to_224	NHase_beta	203	9	-	8.2e-78	278.6	177	48	224	JCVI_PEP_1096677467993	NHase_beta(None)	/source_dna_id=JCVI_ORF_1096677467992 /offset=0 /translation_table=11 /length=228 /full_length=228	228	GOS	-	Unknown	-	-	-
JCVI_PEP_1096673062649_from_1_to_150	NHase_beta	204	88	-	3.4e-42	160.3	150	1	150	JCVI_PEP_1096673062649	NHase_beta(None)	/source_dna_id=JCVI_ORF_1096673062648 /offset=0 /translation_table=11 /length=154 /full_length=154	154	GOS	-	Unknown	-	-	-
JCVI_PEP_1096671343031_from_48_to_224	NHase_beta	205	15	-	4,00E-074	266.3	177	48	224	JCVI_PEP_1096671343031	NHase_beta(None)	/source_dna_id=JCVI_ORF_1096671343030 /offset=0 /translation_table=11 /length=230 /full_length=230	230	GOS	-	Unknown	-	-	-
JCVI_PEP_1096684374395_from_47_to_223	NHase_beta	206	23	-	1.7e-72	261.0	177	47	223	JCVI_PEP_1096684374395	NHase_beta(None)	/source_dna_id=JCVI_ORF_1096684374394 /offset=0 /translation_table=11 /length=227 /full_length=227	227	GOS	-	Unknown	-	-	-
JCVI_PEP_1096677848723_from_1_to_150	NHase_beta	207	89	-	3.6e-42	160.2	150	1	150	JCVI_PEP_1096677848723	NHase_beta(None)	/source_dna_id=JCVI_ORF_1096677848722 /offset=0 /translation_table=11 /length=154 /full_length=154	154	GOS	-	Unknown	-	-	-
JCVI_PEP_1096680998945_from_47_to_223	NHase_beta	208	35	-	6.9e-68	245.6	177	47	223	JCVI_PEP_1096680998945	NHase_beta(None)	/source_dna_id=JCVI_ORF_1096680998944 /offset=0 /translation_table=11 /length=227 /full_length=227	227	GOS	-	Unknown	-	-	-
JCVI_PEP_1096700616069_from_85_to_243	NHase_beta	209	80	-	4.4e-51	189.8	159	85	243	JCVI_PEP_1096700616069	NHase_beta(None)	/source_dna_id=JCVI_ORF_1096700616068 /offset=0 /translation_table=11 /length=243 /full_length=243	243	GOS	-	Unknown	-	-	-
JCVI_PEP_1096673585141_from_48_to_213	NHase_beta	210	61	-	7.3e-58	212.4	166	48	213	JCVI_PEP_1096673585141	NHase_beta(None)	/source_dna_id=JCVI_ORF_1096673585140 /offset=0 /translation_table=11 /length=214 /full_length=214	214	GOS	-	Unknown	-	-	-
JCVI_PEP_1096671157517_from_1_to_76	NHase_beta	211	145	-	1.9e-05	-5.7	76	1	76	JCVI_PEP_1096671157517	NHase_beta(None)	/source_dna_id=JCVI_ORF_1096671157516 /offset=0 /translation_table=11 /length=80 /full_length=80	80	GOS	-	Unknown	-	-	-
JCVI_PEP_1096692522865_from_1_to_147	NHase_beta	212	95	-	3.9e-36	140.2	147	1	147	JCVI_PEP_1096692522865	NHase_beta(None)	/source_dna_id=JCVI_ORF_1096692522864 /offset=0 /translation_table=11 /length=151 /full_length=151	151	GOS	-	Unknown	-	-	-
JCVI_PEP_1096670243561_from_48_to_224	NHase_beta	213	10	-	1.9e-76	274.1	177	48	224	JCVI_PEP_1096670243561	NHase_beta(None)	/source_dna_id=JCVI_ORF_1096670243560 /offset=0 /translation_table=11 /length=228 /full_length=228	228	GOS	-	Unknown	-	-	-
JCVI_PEP_1096699508279_from_53_to_229	NHase_beta	214	12	-	2.6e-75	270.3	177	53	229	JCVI_PEP_1096699508279	NHase_beta(None)	/source_dna_id=JCVI_ORF_1096699508278 /offset=0 /translation_table=11 /length=233 /full_length=233	233	GOS	-	Unknown	-	-	-
JCVI_PEP_1096696694411_from_1_to_74	NHase_beta	215	153	-	0.0002	-19.8	74	1	74	JCVI_PEP_1096696694411	NHase_beta(None)	/source_dna_id=JCVI_ORF_1096696694410 /offset=0 /translation_table=11 /length=75 /full_length=75	75	GOS	-	Unknown	-	-	-
JCVI_PEP_1096674629677_from_6_to_80	NHase_beta	216	154	-	0.00031	-22.3	75	6	80	JCVI_PEP_1096674629677	NHase_beta(None)	/source_dna_id=JCVI_ORF_1096674629676 /offset=0 /translation_table=11 /length=81 /full_length=81	81	GOS	-	Unknown	-	-	-
JCVI_PEP_1096669267841_from_32_to_211	NHase_beta	217	62	-	2.2e-57	210.8	180	32	211	JCVI_PEP_1096669267841	NHase_beta(None)	/source_dna_id=JCVI_ORF_1096669267840 /offset=0 /translation_table=11 /length=212 /full_length=212	212	GOS	-	Unknown	-	-	-
JCVI_PEP_1096691829197_from_46_to_183	NHase_beta	218	109	-	9.2e-19	82.5	138	46	183	JCVI_PEP_1096691829197	NHase_beta(None)	/source_dna_id=JCVI_ORF_1096691829196 /offset=0 /translation_table=11 /length=183 /full_length=183	183	GOS	-	Unknown	-	-	-
JCVI_PEP_1096672953839_from_1_to_179	NHase_beta	219	45	-	1.9e-63	230.9	179	1	179	JCVI_PEP_1096672953839	NHase_beta(None)	/source_dna_id=JCVI_ORF_1096672953838 /offset=0 /translation_table=11 /length=181 /full_length=181	181	GOS	-	Unknown	-	-	-
JCVI_PEP_1096683198081_from_55_to_233	NHase_beta	220	32	-	3.2e-68	246.8	179	55	233	JCVI_PEP_1096683198081	NHase_beta(None)	/source_dna_id=JCVI_ORF_1096683198080 /offset=0 /translation_table=11 /length=235 /full_length=235	235	GOS	-	Unknown	-	-	-
JCVI_PEP_1096688801305_from_5_to_112	NHase_beta	221	123	-	1.4e-12	61.9	108	5	112	JCVI_PEP_1096688801305	NHase_beta(None)	/source_dna_id=JCVI_ORF_1096688801304 /offset=0 /translation_table=11 /length=114 /full_length=114	114	GOS	-	Unknown	-	-	-
JCVI_PEP_1096675651241_from_1_to_94	NHase_beta	222	133	-	1.4e-07	23.09.08	94	1	94	JCVI_PEP_1096675651241	NHase_beta(None)	/source_dna_id=JCVI_ORF_1096675651240 /offset=0 /translation_table=11 /length=96 /full_length=96	96	GOS	-	Unknown	-	-	-
JCVI_PEP_1096671165769_from_50_to_226	NHase_beta	223	66	-	2.3e-56	207.4	177	50	226	JCVI_PEP_1096671165769	NHase_beta(None)	/source_dna_id=JCVI_ORF_1096671165768 /offset=0 /translation_table=11 /length=227 /full_length=227	227	GOS	-	Unknown	-	-	-
JCVI_PEP_1096697199787_from_47_to_222	NHase_beta	224	63	-	3.6e-57	210.1	176	47	222	JCVI_PEP_1096697199787	NHase_beta(None)	/source_dna_id=JCVI_ORF_1096697199786 /offset=0 /translation_table=11 /length=224 /full_length=224	224	GOS	-	Unknown	-	-	-
JCVI_PEP_1096669306949_from_1_to_81	NHase_beta	225	141	-	8.4e-06	-0.7	81	1	81	JCVI_PEP_1096669306949	NHase_beta(None)	/source_dna_id=JCVI_ORF_1096669306948 /offset=0 /translation_table=11 /length=83 /full_length=83	83	GOS	-	Unknown	-	-	-
JCVI_PEP_1096699504677_from_47_to_222	NHase_beta	226	54	-	1.2e-60	221.5	176	47	222	JCVI_PEP_1096699504677	NHase_beta(None)	/source_dna_id=JCVI_ORF_1096699504676 /offset=0 /translation_table=11 /length=224 /full_length=224	224	GOS	-	Unknown	-	-	-
JCVI_PEP_1096685130931_from_46_to_221	NHase_beta	227	55	-	8.4e-60	218.8	176	46	221	JCVI_PEP_1096685130931	NHase_beta(None)	/source_dna_id=JCVI_ORF_1096685130930 /offset=0 /translation_table=11 /length=223 /full_length=223	223	GOS	-	Unknown	-	-	-
JCVI_PEP_1096683516757_from_47_to_196	NHase_beta	228	94	-	1.8e-36	141.3	150	47	196	JCVI_PEP_1096683516757	NHase_beta(None)	/source_dna_id=JCVI_ORF_1096683516756 /offset=0 /translation_table=11 /length=198 /full_length=198	198	GOS	-	Unknown	-	-	-
JCVI_PEP_1096682511711_from_1_to_76	NHase_beta	229	147	-	5.5e-05	-12.0	76	1	76	JCVI_PEP_1096682511711	NHase_beta(None)	/source_dna_id=JCVI_ORF_1096682511710 /offset=0 /translation_table=11 /length=78 /full_length=78	78	GOS	-	Unknown	-	-	-
JCVI_PEP_1096682919317_from_47_to_222	NHase_beta	230	59	-	1.4e-58	214.7	176	47	222	JCVI_PEP_1096682919317	NHase_beta(None)	/source_dna_id=JCVI_ORF_1096682919316 /offset=0 /translation_table=11 /length=224 /full_length=224	224	GOS	-	Unknown	-	-	-
JCVI_PEP_1096681201831_from_1_to_121	NHase_beta	231	126	-	8,00E-011	56.1	121	1	121	JCVI_PEP_1096681201831	NHase_beta(None)	/source_dna_id=JCVI_ORF_1096681201830 /offset=0 /translation_table=11 /length=123 /full_length=123	123	GOS	-	Unknown	-	-	-
JCVI_PEP_1096687745469_from_7_to_182	NHase_beta	232	64	-	5,00E-057	209.6	176	7	182	JCVI_PEP_1096687745469	NHase_beta(None)	/source_dna_id=JCVI_ORF_1096687745468 /offset=0 /translation_table=11 /length=184 /full_length=184	184	GOS	-	Unknown	-	-	-
JCVI_PEP_1096684657507_from_47_to_222	NHase_beta	233	70	-	2.9e-55	203.7	176	47	222	JCVI_PEP_1096684657507	NHase_beta(None)	/source_dna_id=JCVI_ORF_1096684657506 /offset=0 /translation_table=11 /length=224 /full_length=224	224	GOS	-	Unknown	-	-	-
JCVI_PEP_1096693125169_from_47_to_222	NHase_beta	234	60	-	6.9e-58	212.4	176	47	222	JCVI_PEP_1096693125169	NHase_beta(None)	/source_dna_id=JCVI_ORF_1096693125168 /offset=0 /translation_table=11 /length=224 /full_length=224	224	GOS	-	Unknown	-	-	-
JCVI_PEP_1096671679297_from_1_to_182	NHase_beta	235	67	-	2.7e-56	207.1	182	1	182	JCVI_PEP_1096671679297	NHase_beta(None)	/source_dna_id=JCVI_ORF_1096671679296 /offset=0 /translation_table=11 /length=185 /full_length=185	185	GOS	-	Unknown	-	-	-
JCVI_PEP_1096675110775_from_53_to_241	NHase_beta	236	49	-	1,00E-062	228.4	189	53	241	JCVI_PEP_1096675110775	NHase_beta(None)	/source_dna_id=JCVI_ORF_1096675110774 /offset=0 /translation_table=11 /length=244 /full_length=244	244	GOS	-	Unknown	-	-	-
JCVI_PEP_1096671276681_from_8_to_137	NHase_beta	237	110	-	2.3e-18	81.1	130	8	137	JCVI_PEP_1096671276681	NHase_beta(None)	/source_dna_id=JCVI_ORF_1096671276680 /offset=0 /translation_table=11 /length=140 /full_length=140	140	GOS	-	Unknown	-	-	-
JCVI_PEP_1096672833371_from_1_to_83	NHase_beta	238	152	-	0.00016	-18.5	83	1	83	JCVI_PEP_1096672833371	NHase_beta(None)	/source_dna_id=JCVI_ORF_1096672833370 /offset=0 /translation_table=11 /length=83 /full_length=83	83	GOS	-	Unknown	-	-	-
JCVI_PEP_1096670253453_from_59_to_246	NHase_beta	239	52	-	1.3e-61	224.8	188	59	246	JCVI_PEP_1096670253453	NHase_beta(None)	/source_dna_id=JCVI_ORF_1096670253452 /offset=0 /translation_table=11 /length=246 /full_length=246	246	GOS	-	Unknown	-	-	-
JCVI_PEP_1096680424769_from_59_to_176	NHase_beta	240	139	-	2.9e-06	05.06.08	118	59	176	JCVI_PEP_1096680424769	NHase_beta(None)	/source_dna_id=JCVI_ORF_1096680424768 /offset=0 /translation_table=11 /length=176 /full_length=176	176	GOS	-	Unknown	-	-	-
JCVI_PEP_1096680877199_from_1_to_99	NHase_beta	241	135	-	6.5e-07	14.07.08	99	1	99	JCVI_PEP_1096680877199	NHase_beta(None)	/source_dna_id=JCVI_ORF_1096680877198 /offset=0 /translation_table=11 /length=99 /full_length=99	99	GOS	-	Unknown	-	-	-
JCVI_PEP_1096697866567_from_59_to_246	NHase_beta	242	50	-	1.1e-61	225.0	188	59	246	JCVI_PEP_1096697866567	NHase_beta(None)	/source_dna_id=JCVI_ORF_1096697866566 /offset=0 /translation_table=11 /length=246 /full_length=246	246	GOS	-	Unknown	-	-	-
JCVI_PEP_1096681334787_from_59_to_246	NHase_beta	243	47	-	2.5e-63	230.5	188	59	246	JCVI_PEP_1096681334787	NHase_beta(None)	/source_dna_id=JCVI_ORF_1096681334786 /offset=0 /translation_table=11 /length=246 /full_length=246	246	GOS	-	Unknown	-	-	-
JCVI_PEP_1096683971487_from_58_to_229	NHase_beta	244	71	-	4.1e-55	203.2	172	58	229	JCVI_PEP_1096683971487	NHase_beta(None)	/source_dna_id=JCVI_ORF_1096683971486 /offset=0 /translation_table=11 /length=234 /full_length=234	234	GOS	-	Unknown	-	-	-
JCVI_PEP_1096670865589_from_35_to_206	NHase_beta	245	73	-	1.1e-54	201.7	172	35	206	JCVI_PEP_1096670865589	NHase_beta(None)	/source_dna_id=JCVI_ORF_1096670865588 /offset=0 /translation_table=11 /length=211 /full_length=211	211	GOS	-	Unknown	-	-	-
JCVI_PEP_1096674612265_from_1_to_113	NHase_beta	246	121	-	3.3e-14	67.3	113	1	113	JCVI_PEP_1096674612265	NHase_beta(None)	/source_dna_id=JCVI_ORF_1096674612264 /offset=0 /translation_table=11 /length=118 /full_length=118	118	GOS	-	Unknown	-	-	-
JCVI_PEP_1096672434317_from_54_to_165	NHase_beta	247	148	-	5.9e-05	-12.4	112	54	165	JCVI_PEP_1096672434317	NHase_beta(None)	/source_dna_id=JCVI_ORF_1096672434316 /offset=0 /translation_table=11 /length=166 /full_length=166	166	GOS	-	Unknown	-	-	-
JCVI_PEP_1096672919727_from_1_to_165	NHase_beta	248	100	-	1.1e-30	122.1	165	1	165	JCVI_PEP_1096672919727	NHase_beta(None)	/source_dna_id=JCVI_ORF_1096672919726 /offset=0 /translation_table=11 /length=165 /full_length=165	165	GOS	-	Unknown	-	-	-
JCVI_PEP_1096693595415_from_73_to_225	NHase_beta	249	107	-	1.8e-23	98.1	153	73	225	JCVI_PEP_1096693595415	NHase_beta(None)	/source_dna_id=JCVI_ORF_1096693595414 /offset=0 /translation_table=11 /length=226 /full_length=226	226	GOS	-	Unknown	-	-	-
JCVI_PEP_1096699367249_from_73_to_178	NHase_beta	250	150	-	8.2e-05	-14.4	106	73	178	JCVI_PEP_1096699367249	NHase_beta(None)	/source_dna_id=JCVI_ORF_1096699367248 /offset=0 /translation_table=11 /length=178 /full_length=178	178	GOS	-	Unknown	-	-	-
JCVI_PEP_1096676761667_from_48_to_212	NHase_beta	251	96	-	2.1e-34	134.4	165	48	212	JCVI_PEP_1096676761667	NHase_beta(None)	/source_dna_id=JCVI_ORF_1096676761666 /offset=0 /translation_table=11 /length=213 /full_length=213	213	GOS	-	Unknown	-	-	-
JCVI_PEP_1096684481935_from_54_to_221	NHase_beta	252	90	-	8.2e-42	159.0	168	54	221	JCVI_PEP_1096684481935	NHase_beta(None)	/source_dna_id=JCVI_ORF_1096684481934 /offset=0 /translation_table=11 /length=221 /full_length=221	221	GOS	-	Unknown	-	-	-
JCVI_PEP_1096668765977_from_1_to_99	NHase_beta	253	134	-	2.7e-07	19.09.08	99	1	99	JCVI_PEP_1096668765977	NHase_beta(None)	/source_dna_id=JCVI_ORF_1096668765976 /offset=0 /translation_table=11 /length=102 /full_length=102	102	GOS	-	Unknown	-	-	-
JCVI_PEP_1096700087381_from_71_to_261	NHase_beta	254	48	-	9.5e-63	228.6	191	71	261	JCVI_PEP_1096700087381	NHase_beta(None)	/source_dna_id=JCVI_ORF_1096700087380 /offset=0 /translation_table=11 /length=264 /full_length=264	264	GOS	-	Unknown	-	-	-
JCVI_PEP_1096696248621_from_1_to_126	NHase_beta	255	119	-	6.9e-15	69.6	126	1	126	JCVI_PEP_1096696248621	NHase_beta(None)	/source_dna_id=JCVI_ORF_1096696248620 /offset=0 /translation_table=11 /length=129 /full_length=129	129	GOS	-	Unknown	-	-	-
JCVI_PEP_1096697650589_from_60_to_250	NHase_beta	256	46	-	2.2e-63	230.7	191	60	250	JCVI_PEP_1096697650589	NHase_beta(None)	/source_dna_id=JCVI_ORF_1096697650588 /offset=0 /translation_table=11 /length=253 /full_length=253	253	GOS	-	Unknown	-	-	-
JCVI_PEP_1096696248619_from_60_to_133	NHase_beta	257	168	-	22	-48.0	74	60	133	JCVI_PEP_1096696248619	NHase_beta(None)	/source_dna_id=JCVI_ORF_1096696248618 /offset=0 /translation_table=11 /length=133 /full_length=133	133	GOS	-	Unknown	-	-	-
JCVI_PEP_1096689258559_from_71_to_148	NHase_beta	258	167	-	18	-46.9	78	71	148	JCVI_PEP_1096689258559	NHase_beta(None)	/source_dna_id=JCVI_ORF_1096689258558 /offset=0 /translation_table=11 /length=150 /full_length=150	150	GOS	-	Unknown	-	-	-
JCVI_PEP_1096689258557_from_71_to_161	NHase_beta	259	163	-	0.0041	-37.9	91	71	161	JCVI_PEP_1096689258557	NHase_beta(None)	/source_dna_id=JCVI_ORF_1096689258556 /offset=0 /translation_table=11 /length=162 /full_length=162	162	GOS	-	Unknown	-	-	-
JCVI_PEP_1096670653499_from_60_to_244	NHase_beta	260	58	-	1.8e-59	217.7	185	60	244	JCVI_PEP_1096670653499	NHase_beta(None)	/source_dna_id=JCVI_ORF_1096670653498 /offset=0 /translation_table=11 /length=244 /full_length=244	244	GOS	-	Unknown	-	-	-
JCVI_PEP_1096687294115_from_1_to_103	NHase_beta	261	130	-	2.8e-08	33.6	103	1	103	JCVI_PEP_1096687294115	NHase_beta(None)	/source_dna_id=JCVI_ORF_1096687294114 /offset=0 /translation_table=11 /length=106 /full_length=106	106	GOS	-	Unknown	-	-	-
JCVI_PEP_1096696400513_from_19_to_209	NHase_beta	262	53	-	1.3e-61	224.8	191	19	209	JCVI_PEP_1096696400513	NHase_beta(None)	/source_dna_id=JCVI_ORF_1096696400512 /offset=0 /translation_table=11 /length=212 /full_length=212	212	GOS	-	Unknown	-	-	-
JCVI_PEP_1096690985355_from_60_to_175	NHase_beta	263	140	-	5.2e-06	02.02.08	116	60	175	JCVI_PEP_1096690985355	NHase_beta(None)	/source_dna_id=JCVI_ORF_1096690985354 /offset=0 /translation_table=11 /length=176 /full_length=176	176	GOS	-	Unknown	-	-	-
JCVI_PEP_1096689549689_from_71_to_243	NHase_beta	264	78	-	6.4e-53	195.9	173	71	243	JCVI_PEP_1096689549689	NHase_beta(None)	/source_dna_id=JCVI_ORF_1096689549688 /offset=0 /translation_table=11 /length=250 /full_length=250	250	GOS	-	Unknown	-	-	-
JCVI_PEP_1096677637783_from_1_to_191	NHase_beta	265	51	-	1.2e-61	224.9	191	1	191	JCVI_PEP_1096677637783	NHase_beta(None)	/source_dna_id=JCVI_ORF_1096677637782 /offset=0 /translation_table=11 /length=194 /full_length=194	194	GOS	-	Unknown	-	-	-
JCVI_PEP_1096684258073_from_71_to_261	NHase_beta	266	36	-	1.9e-67	244.2	191	71	261	JCVI_PEP_1096684258073	NHase_beta(None)	/source_dna_id=JCVI_ORF_1096684258072 /offset=0 /translation_table=11 /length=264 /full_length=264	264	GOS	-	Unknown	-	-	-
JCVI_PEP_1096686134005_from_71_to_261	NHase_beta	267	38	-	6,00E-067	242.5	191	71	261	JCVI_PEP_1096686134005	NHase_beta(None)	/source_dna_id=JCVI_ORF_1096686134004 /offset=0 /translation_table=11 /length=264 /full_length=264	264	GOS	-	Unknown	-	-	-
JCVI_PEP_1096669158383_from_39_to_229	NHase_beta	268	37	-	6,00E-067	242.5	191	39	229	JCVI_PEP_1096669158383	NHase_beta(None)	/source_dna_id=JCVI_ORF_1096669158382 /offset=0 /translation_table=11 /length=232 /full_length=232	232	GOS	-	Unknown	-	-	-
